# Supplementary material for: Application of a General Computer Algorithm Based on the Group-Additivity Method for the Calculation of Two Molecular Descriptors at Both Ends of Dilution: Liquid Viscosity and Activity Coefficient in Water at Infinite Dilution
Source: Molecules. 2017 Dec 21;23(1):5. doi: 10.3390/molecules23010005 (PMC5943952; doi:10.3390/molecules23010005)
Supplement: Supplementary file 1 [file molecules-23-00005-s001.zip]

Archive with 6 entries (6 files):
- S1. Experimental and Calculated Viscosity-Data Table.doc
- S2. Compounds List of Viscosity Calculations.sdf
- S3. Compounds List of  Viscosity Outliers.xls
- S4. Experimental and Calculated Activity-Coefficient-Data Table.doc
- S5. Compounds List of Activity-Coefficient Calculations.sdf
- S6. Compounds List of  Activity-Coefficient Outliers.xls
