# Supplementary material for: Application of a General Computer Algorithm Based on the Group-Additivity Method for the Calculation of Two Molecular Descriptors at Both Ends of Dilution: Liquid Viscosity and Activity Coefficient in Water at Infinite Dilution
Source: Molecules. 2017 Dec 21;23(1):5. doi: 10.3390/molecules23010005 (PMC5943952; doi:10.3390/molecules23010005)
Supplement: Supplementary file 1 [file molecules-23-00005-s001.zip › S2. Compounds List of Viscosity Calculations.sdf]

trans-2-Pentene
  ChemBrain IXL

 15 14  0  0  0  0  0  0  0  0  1 V2000
    3.5698    6.4625    0.3693 C   0  0  0  0  0  0  0  0  0  0  0  0
    4.6305    5.8150   -0.1184 C   0  0  0  0  0  0  0  0  0  0  0  0
    5.7825    6.5770   -0.6501 C   0  0  0  0  0  0  0  0  0  0  0  0
    2.4178    5.7005    0.9010 C   0  0  0  0  0  0  0  0  0  0  0  0
    6.8680    5.5960   -1.1340 C   0  0  0  0  0  0  0  0  0  0  0  0
    3.5522    7.5453    0.3758 H   0  0  0  0  0  0  0  0  0  0  0  0
    4.6481    4.7322   -0.1248 H   0  0  0  0  0  0  0  0  0  0  0  0
    6.1887    7.2087    0.1302 H   0  0  0  0  0  0  0  0  0  0  0  0
    5.4564    7.1924   -1.4795 H   0  0  0  0  0  0  0  0  0  0  0  0
    2.6189    4.6394    0.8210 H   0  0  0  0  0  0  0  0  0  0  0  0
    2.2616    5.9609    1.9406 H   0  0  0  0  0  0  0  0  0  0  0  0
    1.5299    5.9436    0.3306 H   0  0  0  0  0  0  0  0  0  0  0  0
    7.7109    6.1536   -1.5231 H   0  0  0  0  0  0  0  0  0  0  0  0
    6.4618    4.9644   -1.9143 H   0  0  0  0  0  0  0  0  0  0  0  0
    7.1940    4.9807   -0.3046 H   0  0  0  0  0  0  0  0  0  0  0  0
  1  2  2  0  0  0  0
  2  3  1  0  0  0  0
  1  4  1  0  0  0  0
  3  5  1  0  0  0  0
  1  6  1  0  0  0  0
  2  7  1  0  0  0  0
  3  8  1  0  0  0  0
  3  9  1  0  0  0  0
  4 10  1  0  0  0  0
  4 11  1  0  0  0  0
  4 12  1  0  0  0  0
  5 13  1  0  0  0  0
  5 14  1  0  0  0  0
  5 15  1  0  0  0  0
M  END
>  <Alias name>
trans-2-Pentene

>  <logH>   
-0.785

$$$$
1-Pentene
  ChemBrain IXL

 15 14  0  0  0  0  0  0  0  0  1 V2000
    2.3618   16.2137    0.0000 C   0  0  0  0  0  0  0  0  0  0  0  0
    3.5349   15.5780   -0.0487 C   0  0  0  0  0  0  0  0  0  0  0  0
    4.7937   16.3522   -0.1387 C   0  0  0  0  0  0  0  0  0  0  0  0
    5.9890   15.4273    0.1641 C   0  0  0  0  0  0  0  0  0  0  0  0
    7.2991   16.2330    0.0696 C   0  0  0  0  0  0  0  0  0  0  0  0
    1.4413   15.6471    0.0658 H   0  0  0  0  0  0  0  0  0  0  0  0
    2.3308   17.2961   -0.0263 H   0  0  0  0  0  0  0  0  0  0  0  0
    3.5654   14.4957   -0.0224 H   0  0  0  0  0  0  0  0  0  0  0  0
    4.7721   17.1613    0.5810 H   0  0  0  0  0  0  0  0  0  0  0  0
    4.8963   16.7595   -1.1368 H   0  0  0  0  0  0  0  0  0  0  0  0
    6.0104   14.6179   -0.5551 H   0  0  0  0  0  0  0  0  0  0  0  0
    5.8868   15.0203    1.1625 H   0  0  0  0  0  0  0  0  0  0  0  0
    7.2778   17.0424    0.7889 H   0  0  0  0  0  0  0  0  0  0  0  0
    7.4014   16.6399   -0.9288 H   0  0  0  0  0  0  0  0  0  0  0  0
    8.1387   15.5830    0.2824 H   0  0  0  0  0  0  0  0  0  0  0  0
  1  2  2  0  0  0  0
  2  3  1  0  0  0  0
  3  4  1  0  0  0  0
  4  5  1  0  0  0  0
  1  6  1  0  0  0  0
  1  7  1  0  0  0  0
  2  8  1  0  0  0  0
  3  9  1  0  0  0  0
  3 10  1  0  0  0  0
  4 11  1  0  0  0  0
  4 12  1  0  0  0  0
  5 13  1  0  0  0  0
  5 14  1  0  0  0  0
  5 15  1  0  0  0  0
M  END
>  <Alias name>
1-Pentene

>  <logH>   
-0.706

$$$$
Ethylvinylether
  ChemBrain IXL

 13 12  0  0  0  0  0  0  0  0  1 V2000
    2.1770   24.4442   -0.1244 C   0  0  0  0  0  0  0  0  0  0  0  0
    3.6117   23.8889   -0.0403 C   0  0  0  0  0  0  0  0  0  0  0  0
    4.5357   24.9722    0.3256 O   0  0  0  0  0  0  0  0  0  0  0  0
    5.9462   24.5739    0.4403 C   0  0  0  0  0  0  0  0  0  0  0  0
    6.8708   25.4794    0.7678 C   0  0  0  0  0  0  0  0  0  0  0  0
    1.4962   23.6462   -0.3939 H   0  0  0  0  0  0  0  0  0  0  0  0
    1.8913   24.8532    0.8368 H   0  0  0  0  0  0  0  0  0  0  0  0
    2.1350   25.2235   -0.8752 H   0  0  0  0  0  0  0  0  0  0  0  0
    3.6536   23.1095    0.7105 H   0  0  0  0  0  0  0  0  0  0  0  0
    3.8973   23.4799   -1.0015 H   0  0  0  0  0  0  0  0  0  0  0  0
    6.2353   23.5460    0.2591 H   0  0  0  0  0  0  0  0  0  0  0  0
    6.5818   26.5073    0.9490 H   0  0  0  0  0  0  0  0  0  0  0  0
    7.9099   25.1861    0.8523 H   0  0  0  0  0  0  0  0  0  0  0  0
  1  2  1  0  0  0  0
  2  3  1  0  0  0  0
  3  4  1  0  0  0  0
  4  5  2  0  0  0  0
  1  6  1  0  0  0  0
  1  7  1  0  0  0  0
  1  8  1  0  0  0  0
  2  9  1  0  0  0  0
  2 10  1  0  0  0  0
  4 11  1  0  0  0  0
  5 12  1  0  0  0  0
  5 13  1  0  0  0  0
M  END
>  <Alias name>
Ethyl vinyl ether

>  <logH>   
-0.699

$$$$
cis-2-Pentene
  ChemBrain IXL

 15 14  0  0  0  0  0  0  0  0  1 V2000
    3.4183    3.3053    0.3673 C   0  0  0  0  0  0  0  0  0  0  0  0
    4.7210    3.4897    0.1316 C   0  0  0  0  0  0  0  0  0  0  0  0
    5.2554    4.8590   -0.0607 C   0  0  0  0  0  0  0  0  0  0  0  0
    2.5034    4.4689    0.4372 C   0  0  0  0  0  0  0  0  0  0  0  0
    6.7718    4.7871   -0.3258 C   0  0  0  0  0  0  0  0  0  0  0  0
    3.0308    2.3040    0.5073 H   0  0  0  0  0  0  0  0  0  0  0  0
    5.3870    2.6373    0.0810 H   0  0  0  0  0  0  0  0  0  0  0  0
    4.7630    5.3233   -0.9062 H   0  0  0  0  0  0  0  0  0  0  0  0
    5.0725    5.4464    0.8306 H   0  0  0  0  0  0  0  0  0  0  0  0
    1.4960    4.1246    0.6351 H   0  0  0  0  0  0  0  0  0  0  0  0
    2.8214    5.1310    1.2332 H   0  0  0  0  0  0  0  0  0  0  0  0
    2.5241    5.0018   -0.5055 H   0  0  0  0  0  0  0  0  0  0  0  0
    7.1614    5.7878   -0.4661 H   0  0  0  0  0  0  0  0  0  0  0  0
    6.9551    4.2001   -1.2172 H   0  0  0  0  0  0  0  0  0  0  0  0
    7.2646    4.3232    0.5197 H   0  0  0  0  0  0  0  0  0  0  0  0
  1  2  2  0  0  0  0
  2  3  1  0  0  0  0
  1  4  1  0  0  0  0
  3  5  1  0  0  0  0
  1  6  1  0  0  0  0
  2  7  1  0  0  0  0
  3  8  1  0  0  0  0
  3  9  1  0  0  0  0
  4 10  1  0  0  0  0
  4 11  1  0  0  0  0
  4 12  1  0  0  0  0
  5 13  1  0  0  0  0
  5 14  1  0  0  0  0
  5 15  1  0  0  0  0
M  END
>  <Alias name>
cis-2-Pentene

>  <logH>   
-0.695

$$$$
2-Methyl-2-butene
  ChemBrain IXL

 15 14  0  0  0  0  0  0  0  0  1 V2000
    2.3406    4.1351    0.8842 C   0  0  0  0  0  0  0  0  0  0  0  0
    3.5834    4.6207    0.2438 C   0  0  0  0  0  0  0  0  0  0  0  0
    4.4799    3.7476   -0.2210 C   0  0  0  0  0  0  0  0  0  0  0  0
    4.2312    2.2940   -0.0958 C   0  0  0  0  0  0  0  0  0  0  0  0
    5.7227    4.2331   -0.8615 C   0  0  0  0  0  0  0  0  0  0  0  0
    2.3339    3.0521    0.8843 H   0  0  0  0  0  0  0  0  0  0  0  0
    2.2952    4.4965    1.9042 H   0  0  0  0  0  0  0  0  0  0  0  0
    1.4835    4.5014    0.3329 H   0  0  0  0  0  0  0  0  0  0  0  0
    3.7654    5.6843    0.1521 H   0  0  0  0  0  0  0  0  0  0  0  0
    5.0613    1.7473   -0.5257 H   0  0  0  0  0  0  0  0  0  0  0  0
    4.1308    2.0338    0.9507 H   0  0  0  0  0  0  0  0  0  0  0  0
    3.3193    2.0373   -0.6207 H   0  0  0  0  0  0  0  0  0  0  0  0
    5.7294    5.3161   -0.8617 H   0  0  0  0  0  0  0  0  0  0  0  0
    5.7681    3.8717   -1.8814 H   0  0  0  0  0  0  0  0  0  0  0  0
    6.5799    3.8669   -0.3102 H   0  0  0  0  0  0  0  0  0  0  0  0
  1  2  1  0  0  0  0
  2  3  2  0  0  0  0
  3  4  1  0  0  0  0
  3  5  1  0  0  0  0
  1  6  1  0  0  0  0
  1  7  1  0  0  0  0
  1  8  1  0  0  0  0
  2  9  1  0  0  0  0
  4 10  1  0  0  0  0
  4 11  1  0  0  0  0
  4 12  1  0  0  0  0
  5 13  1  0  0  0  0
  5 14  1  0  0  0  0
  5 15  1  0  0  0  0
M  END
>  <Alias name>
Trimethylethylene

>  <logH>   
-0.686

$$$$
2-Methyl-1,3-butadiene
  ChemBrain IXL

 13 12  0  0  0  0  0  0  0  0  1 V2000
    2.1309    3.6922   -0.8017 C   0  0  0  0  0  0  0  0  0  0  0  0
    3.2878    3.3800   -0.2131 C   0  0  0  0  0  0  0  0  0  0  0  0
    4.2543    4.4466    0.1314 C   0  0  0  0  0  0  0  0  0  0  0  0
    5.4138    4.1338    0.7146 C   0  0  0  0  0  0  0  0  0  0  0  0
    3.6039    1.9673    0.0948 C   0  0  0  0  0  0  0  0  0  0  0  0
    1.4237    2.9117   -1.0537 H   0  0  0  0  0  0  0  0  0  0  0  0
    1.8997    4.7260   -1.0271 H   0  0  0  0  0  0  0  0  0  0  0  0
    4.0210    5.4808   -0.0896 H   0  0  0  0  0  0  0  0  0  0  0  0
    6.1210    4.9143    0.9667 H   0  0  0  0  0  0  0  0  0  0  0  0
    5.6471    3.0996    0.9356 H   0  0  0  0  0  0  0  0  0  0  0  0
    4.5769    1.9097    0.5669 H   0  0  0  0  0  0  0  0  0  0  0  0
    3.6129    1.3912   -0.8222 H   0  0  0  0  0  0  0  0  0  0  0  0
    2.8532    1.5673    0.7651 H   0  0  0  0  0  0  0  0  0  0  0  0
  1  2  2  0  0  0  0
  2  3  1  0  0  0  0
  3  4  2  0  0  0  0
  2  5  1  0  0  0  0
  1  6  1  0  0  0  0
  1  7  1  0  0  0  0
  3  8  1  0  0  0  0
  4  9  1  0  0  0  0
  4 10  1  0  0  0  0
  5 11  1  0  0  0  0
  5 12  1  0  0  0  0
  5 13  1  0  0  0  0
M  END
>  <Alias name>
Isoprene

>  <logH>   
-0.652

$$$$
2-Methyl-1-butene
  ChemBrain IXL

 15 14  0  0  0  0  0  0  0  0  1 V2000
    2.2995    4.1445    0.0267 C   0  0  0  0  0  0  0  0  0  0  0  0
    3.6573    4.8658   -0.1215 C   0  0  0  0  0  0  0  0  0  0  0  0
    4.7621    3.9189    0.1738 C   0  0  0  0  0  0  0  0  0  0  0  0
    4.4882    2.4647    0.2833 C   0  0  0  0  0  0  0  0  0  0  0  0
    6.0056    4.3770    0.3416 C   0  0  0  0  0  0  0  0  0  0  0  0
    2.2521    3.3157   -0.6698 H   0  0  0  0  0  0  0  0  0  0  0  0
    2.1966    3.7719    1.0392 H   0  0  0  0  0  0  0  0  0  0  0  0
    1.4968    4.8398   -0.1850 H   0  0  0  0  0  0  0  0  0  0  0  0
    3.7010    5.6975    0.5716 H   0  0  0  0  0  0  0  0  0  0  0  0
    3.7605    5.2355   -1.1349 H   0  0  0  0  0  0  0  0  0  0  0  0
    5.4168    1.9336    0.4531 H   0  0  0  0  0  0  0  0  0  0  0  0
    3.8136    2.2855    1.1117 H   0  0  0  0  0  0  0  0  0  0  0  0
    4.0340    2.1126   -0.6347 H   0  0  0  0  0  0  0  0  0  0  0  0
    6.2075    5.4382    0.2619 H   0  0  0  0  0  0  0  0  0  0  0  0
    6.8126    3.6872    0.5571 H   0  0  0  0  0  0  0  0  0  0  0  0
  1  2  1  0  0  0  0
  2  3  1  0  0  0  0
  3  4  1  0  0  0  0
  3  5  2  0  0  0  0
  1  6  1  0  0  0  0
  1  7  1  0  0  0  0
  1  8  1  0  0  0  0
  2  9  1  0  0  0  0
  2 10  1  0  0  0  0
  4 11  1  0  0  0  0
  4 12  1  0  0  0  0
  4 13  1  0  0  0  0
  5 14  1  0  0  0  0
  5 15  1  0  0  0  0
M  END
>  <Alias name>
Isopentene

>  <logH>   
-0.65

$$$$
2-Methylbutane
  ChemBrain IXL

 17 16  0  0  0  0  0  0  0  0  1 V2000
    2.4183    4.4018    0.7608 C   0  0  0  0  0  0  0  0  0  0  0  0
    3.5372    4.6327   -0.2733 C   0  0  0  0  0  0  0  0  0  0  0  0
    4.8661    4.0778    0.2752 C   0  0  0  0  0  0  0  0  0  0  0  0
    4.7289    2.5622    0.5176 C   0  0  0  0  0  0  0  0  0  0  0  0
    5.9908    4.3349   -0.7463 C   0  0  0  0  0  0  0  0  0  0  0  0
    2.3035    3.3395    0.9374 H   0  0  0  0  0  0  0  0  0  0  0  0
    2.6769    4.8962    1.6890 H   0  0  0  0  0  0  0  0  0  0  0  0
    1.4880    4.8075    0.3827 H   0  0  0  0  0  0  0  0  0  0  0  0
    3.6400    5.6940   -0.4631 H   0  0  0  0  0  0  0  0  0  0  0  0
    3.2868    4.1236   -1.1958 H   0  0  0  0  0  0  0  0  0  0  0  0
    5.1060    4.5724    1.2084 H   0  0  0  0  0  0  0  0  0  0  0  0
    5.6678    2.1693    0.8876 H   0  0  0  0  0  0  0  0  0  0  0  0
    3.9495    2.3825    1.2478 H   0  0  0  0  0  0  0  0  0  0  0  0
    4.4729    2.0696   -0.4123 H   0  0  0  0  0  0  0  0  0  0  0  0
    6.0875    5.4001   -0.9164 H   0  0  0  0  0  0  0  0  0  0  0  0
    5.7507    3.8407   -1.6796 H   0  0  0  0  0  0  0  0  0  0  0  0
    6.9246    3.9446   -0.3610 H   0  0  0  0  0  0  0  0  0  0  0  0
  1  2  1  0  0  0  0
  2  3  1  0  0  0  0
  3  4  1  0  0  0  0
  3  5  1  0  0  0  0
  1  6  1  0  0  0  0
  1  7  1  0  0  0  0
  1  8  1  0  0  0  0
  2  9  1  0  0  0  0
  2 10  1  0  0  0  0
  3 11  1  0  0  0  0
  4 12  1  0  0  0  0
  4 13  1  0  0  0  0
  4 14  1  0  0  0  0
  5 15  1  0  0  0  0
  5 16  1  0  0  0  0
  5 17  1  0  0  0  0
M  END
>  <Alias name>
Isopentane

>  <logH>   
-0.648

$$$$
Pentane
  ChemBrain IXL

 17 16  0  0  0  0  0  0  0  0  1 V2000
    2.5096    2.5378    0.5076 C   0  0  0  0  0  0  0  0  0  0  0  0
    3.1313    3.9470    0.4578 C   0  0  0  0  0  0  0  0  0  0  0  0
    4.6053    3.8431    0.0200 C   0  0  0  0  0  0  0  0  0  0  0  0
    5.2270    5.2524   -0.0295 C   0  0  0  0  0  0  0  0  0  0  0  0
    6.7009    5.1485   -0.4673 C   0  0  0  0  0  0  0  0  0  0  0  0
    2.5632    2.0859   -0.4719 H   0  0  0  0  0  0  0  0  0  0  0  0
    3.0533    1.9293    1.2151 H   0  0  0  0  0  0  0  0  0  0  0  0
    1.4767    2.6107    0.8144 H   0  0  0  0  0  0  0  0  0  0  0  0
    3.0777    4.3989    1.4373 H   0  0  0  0  0  0  0  0  0  0  0  0
    2.5877    4.5556   -0.2496 H   0  0  0  0  0  0  0  0  0  0  0  0
    4.6589    3.3914   -0.9595 H   0  0  0  0  0  0  0  0  0  0  0  0
    5.1489    3.2345    0.7274 H   0  0  0  0  0  0  0  0  0  0  0  0
    5.1734    5.7041    0.9500 H   0  0  0  0  0  0  0  0  0  0  0  0
    4.6834    5.8611   -0.7369 H   0  0  0  0  0  0  0  0  0  0  0  0
    6.7545    4.6968   -1.4468 H   0  0  0  0  0  0  0  0  0  0  0  0
    7.2445    4.5398    0.2401 H   0  0  0  0  0  0  0  0  0  0  0  0
    7.1366    6.1361   -0.5019 H   0  0  0  0  0  0  0  0  0  0  0  0
  1  2  1  0  0  0  0
  2  3  1  0  0  0  0
  3  4  1  0  0  0  0
  4  5  1  0  0  0  0
  1  6  1  0  0  0  0
  1  7  1  0  0  0  0
  1  8  1  0  0  0  0
  2  9  1  0  0  0  0
  2 10  1  0  0  0  0
  3 11  1  0  0  0  0
  3 12  1  0  0  0  0
  4 13  1  0  0  0  0
  4 14  1  0  0  0  0
  5 15  1  0  0  0  0
  5 16  1  0  0  0  0
  5 17  1  0  0  0  0
M  END
>  <Alias name>
Pentane

>  <logH>   
-0.62

$$$$
Acetaldehyde
  ChemBrain IXL

  7  6  0  0  0  0  0  0  0  0  1 V2000
    3.4160    2.6195    0.0177 C   0  0  0  0  0  0  0  0  0  0  0  0
    3.9716    1.5659   -0.2460 O   0  0  0  0  0  0  0  0  0  0  0  0
    1.8794    2.7170   -0.0445 C   0  0  0  0  0  0  0  0  0  0  0  0
    4.0012    3.4840    0.2947 H   0  0  0  0  0  0  0  0  0  0  0  0
    1.4605    1.7288   -0.1638 H   0  0  0  0  0  0  0  0  0  0  0  0
    1.5093    3.1569    0.8698 H   0  0  0  0  0  0  0  0  0  0  0  0
    1.5914    3.3338   -0.8831 H   0  0  0  0  0  0  0  0  0  0  0  0
  1  2  2  0  0  0  0
  1  3  1  0  0  0  0
  1  4  1  0  0  0  0
  3  5  1  0  0  0  0
  3  6  1  0  0  0  0
  3  7  1  0  0  0  0
M  END
>  <Alias name>
Acetaldehyde

>  <logH>   
-0.613

$$$$
Diethylether
  ChemBrain IXL

 15 14  0  0  0  0  0  0  0  0  1 V2000
    2.4787    3.7180    0.3718 C   0  0  0  0  0  0  0  0  0  0  0  0
    3.5158    4.7891   -0.0179 C   0  0  0  0  0  0  0  0  0  0  0  0
    4.8635    4.2032    0.0205 O   0  0  0  0  0  0  0  0  0  0  0  0
    5.9523    5.1254   -0.3329 C   0  0  0  0  0  0  0  0  0  0  0  0
    7.3005    4.3836   -0.2515 C   0  0  0  0  0  0  0  0  0  0  0  0
    2.5330    2.8942   -0.3244 H   0  0  0  0  0  0  0  0  0  0  0  0
    2.6876    3.3607    1.3694 H   0  0  0  0  0  0  0  0  0  0  0  0
    1.4886    4.1485    0.3436 H   0  0  0  0  0  0  0  0  0  0  0  0
    3.3069    5.1464   -1.0155 H   0  0  0  0  0  0  0  0  0  0  0  0
    3.4614    5.6130    0.6783 H   0  0  0  0  0  0  0  0  0  0  0  0
    5.9571    5.9575    0.3557 H   0  0  0  0  0  0  0  0  0  0  0  0
    5.8025    5.4909   -1.3381 H   0  0  0  0  0  0  0  0  0  0  0  0
    7.4503    4.0182    0.7537 H   0  0  0  0  0  0  0  0  0  0  0  0
    7.2958    3.5516   -0.9401 H   0  0  0  0  0  0  0  0  0  0  0  0
    8.1005    5.0612   -0.5112 H   0  0  0  0  0  0  0  0  0  0  0  0
  1  2  1  0  0  0  0
  2  3  1  0  0  0  0
  3  4  1  0  0  0  0
  4  5  1  0  0  0  0
  1  6  1  0  0  0  0
  1  7  1  0  0  0  0
  1  8  1  0  0  0  0
  2  9  1  0  0  0  0
  2 10  1  0  0  0  0
  4 11  1  0  0  0  0
  4 12  1  0  0  0  0
  5 13  1  0  0  0  0
  5 14  1  0  0  0  0
  5 15  1  0  0  0  0
M  END
>  <Alias name>
Ethyl ether

>  <logH>   
-0.611

$$$$
Ethanethiol
  ChemBrain IXL

  9  8  0  0  0  0  0  0  0  0  1 V2000
    3.5910    3.7574   -0.0951 C   0  0  0  0  0  0  0  0  0  0  0  0
    2.2294    3.0678    0.1172 C   0  0  0  0  0  0  0  0  0  0  0  0
    4.8132    2.5295   -0.6424 S   0  0  0  0  0  0  0  0  0  0  0  0
    5.8665    3.3505   -0.7511 H   0  0  0  0  0  0  0  0  0  0  0  0
    3.9189    4.2030    0.8358 H   0  0  0  0  0  0  0  0  0  0  0  0
    3.4914    4.5284   -0.8490 H   0  0  0  0  0  0  0  0  0  0  0  0
    2.3289    2.2968    0.8712 H   0  0  0  0  0  0  0  0  0  0  0  0
    1.5010    3.7998    0.4433 H   0  0  0  0  0  0  0  0  0  0  0  0
    1.9013    2.6222   -0.8138 H   0  0  0  0  0  0  0  0  0  0  0  0
  1  2  1  0  0  0  0
  1  3  1  0  0  0  0
  3  4  1  0  0  0  0
  1  5  1  0  0  0  0
  1  6  1  0  0  0  0
  2  7  1  0  0  0  0
  2  8  1  0  0  0  0
  2  9  1  0  0  0  0
M  END
>  <Alias name>
Ethanethiol

>  <logH>   
-0.602

$$$$
1-Hexene
  ChemBrain IXL

 18 17  0  0  0  0  0  0  0  0  1 V2000
    3.5513    5.3965    0.4178 C   0  0  0  0  0  0  0  0  0  0  0  0
    4.6527    4.4400    0.1650 C   0  0  0  0  0  0  0  0  0  0  0  0
    5.9931    5.1994    0.1198 C   0  0  0  0  0  0  0  0  0  0  0  0
    2.3027    4.9508    0.5754 C   0  0  0  0  0  0  0  0  0  0  0  0
    7.1394    4.2035   -0.1436 C   0  0  0  0  0  0  0  0  0  0  0  0
    8.4796    4.9628   -0.1889 C   0  0  0  0  0  0  0  0  0  0  0  0
    3.7582    6.4581    0.4749 H   0  0  0  0  0  0  0  0  0  0  0  0
    4.4879    3.9419   -0.7825 H   0  0  0  0  0  0  0  0  0  0  0  0
    4.6813    3.7043    0.9593 H   0  0  0  0  0  0  0  0  0  0  0  0
    6.1581    5.6973    1.0674 H   0  0  0  0  0  0  0  0  0  0  0  0
    5.9646    5.9352   -0.6744 H   0  0  0  0  0  0  0  0  0  0  0  0
    2.0952    3.8893    0.5185 H   0  0  0  0  0  0  0  0  0  0  0  0
    1.4973    5.6507    0.7603 H   0  0  0  0  0  0  0  0  0  0  0  0
    6.9744    3.7057   -1.0911 H   0  0  0  0  0  0  0  0  0  0  0  0
    7.1681    3.4678    0.6505 H   0  0  0  0  0  0  0  0  0  0  0  0
    8.4510    5.6986   -0.9831 H   0  0  0  0  0  0  0  0  0  0  0  0
    9.2849    4.2629   -0.3741 H   0  0  0  0  0  0  0  0  0  0  0  0
    8.6447    5.4606    0.7586 H   0  0  0  0  0  0  0  0  0  0  0  0
  1  2  1  0  0  0  0
  2  3  1  0  0  0  0
  1  4  2  0  0  0  0
  3  5  1  0  0  0  0
  5  6  1  0  0  0  0
  1  7  1  0  0  0  0
  2  8  1  0  0  0  0
  2  9  1  0  0  0  0
  3 10  1  0  0  0  0
  3 11  1  0  0  0  0
  4 12  1  0  0  0  0
  4 13  1  0  0  0  0
  5 14  1  0  0  0  0
  5 15  1  0  0  0  0
  6 16  1  0  0  0  0
  6 17  1  0  0  0  0
  6 18  1  0  0  0  0
M  END
>  <Alias name>
1-Hexene

>  <logH>   
-0.585

$$$$
cis-2-Hexene
  ChemBrain IXL

 18 17  0  0  0  0  0  0  0  0  1 V2000
    2.7241    2.8159    0.1530 C   0  0  0  0  0  0  0  0  0  0  0  0
    2.4780    4.2782    0.0593 C   0  0  0  0  0  0  0  0  0  0  0  0
    3.5050    5.1319   -0.0457 C   0  0  0  0  0  0  0  0  0  0  0  0
    4.9009    4.6251   -0.0695 C   0  0  0  0  0  0  0  0  0  0  0  0
    5.8791    5.8104   -0.1960 C   0  0  0  0  0  0  0  0  0  0  0  0
    7.3275    5.2816   -0.2205 C   0  0  0  0  0  0  0  0  0  0  0  0
    3.7885    2.6232    0.1210 H   0  0  0  0  0  0  0  0  0  0  0  0
    2.3182    2.4411    1.0843 H   0  0  0  0  0  0  0  0  0  0  0  0
    2.2424    2.3153   -0.6775 H   0  0  0  0  0  0  0  0  0  0  0  0
    1.4636    4.6555    0.0759 H   0  0  0  0  0  0  0  0  0  0  0  0
    3.3165    6.1961   -0.1136 H   0  0  0  0  0  0  0  0  0  0  0  0
    5.0293    3.9603   -0.9151 H   0  0  0  0  0  0  0  0  0  0  0  0
    5.1049    4.0859    0.8475 H   0  0  0  0  0  0  0  0  0  0  0  0
    5.7521    6.4752    0.6494 H   0  0  0  0  0  0  0  0  0  0  0  0
    5.6764    6.3496   -1.1130 H   0  0  0  0  0  0  0  0  0  0  0  0
    8.0144    6.1142   -0.3093 H   0  0  0  0  0  0  0  0  0  0  0  0
    7.4550    4.6167   -1.0660 H   0  0  0  0  0  0  0  0  0  0  0  0
    7.5306    4.7423    0.6966 H   0  0  0  0  0  0  0  0  0  0  0  0
  1  2  1  0  0  0  0
  2  3  2  0  0  0  0
  3  4  1  0  0  0  0
  4  5  1  0  0  0  0
  5  6  1  0  0  0  0
  1  7  1  0  0  0  0
  1  8  1  0  0  0  0
  1  9  1  0  0  0  0
  2 10  1  0  0  0  0
  3 11  1  0  0  0  0
  4 12  1  0  0  0  0
  4 13  1  0  0  0  0
  5 14  1  0  0  0  0
  5 15  1  0  0  0  0
  6 16  1  0  0  0  0
  6 17  1  0  0  0  0
  6 18  1  0  0  0  0
M  END
>  <Alias name>
cis-2-Hexene

>  <logH>   
-0.564

$$$$
cis-3-Hexene
  ChemBrain IXL

 18 17  0  0  0  0  0  0  0  0  1 V2000
    2.0839    4.9051   -0.0962 C   0  0  0  0  0  0  0  0  0  0  0  0
    3.5783    5.2407    0.0729 C   0  0  0  0  0  0  0  0  0  0  0  0
    4.3808    4.0056   -0.0720 C   0  0  0  0  0  0  0  0  0  0  0  0
    5.7142    4.0719   -0.0711 C   0  0  0  0  0  0  0  0  0  0  0  0
    6.3899    5.3806    0.0748 C   0  0  0  0  0  0  0  0  0  0  0  0
    7.9141    5.1661    0.1490 C   0  0  0  0  0  0  0  0  0  0  0  0
    1.7865    4.1902    0.6610 H   0  0  0  0  0  0  0  0  0  0  0  0
    1.4966    5.8088    0.0102 H   0  0  0  0  0  0  0  0  0  0  0  0
    1.9181    4.4804   -1.0786 H   0  0  0  0  0  0  0  0  0  0  0  0
    3.7440    5.6657    1.0551 H   0  0  0  0  0  0  0  0  0  0  0  0
    3.8758    5.9554   -0.6846 H   0  0  0  0  0  0  0  0  0  0  0  0
    3.8863    3.0480   -0.1788 H   0  0  0  0  0  0  0  0  0  0  0  0
    6.3014    3.1681   -0.1772 H   0  0  0  0  0  0  0  0  0  0  0  0
    6.1544    6.0055   -0.7778 H   0  0  0  0  0  0  0  0  0  0  0  0
    6.0487    5.8639    0.9819 H   0  0  0  0  0  0  0  0  0  0  0  0
    8.4086    6.1238    0.2555 H   0  0  0  0  0  0  0  0  0  0  0  0
    8.2553    4.6826   -0.7580 H   0  0  0  0  0  0  0  0  0  0  0  0
    8.1497    4.5414    1.0017 H   0  0  0  0  0  0  0  0  0  0  0  0
  1  2  1  0  0  0  0
  2  3  1  0  0  0  0
  3  4  2  0  0  0  0
  4  5  1  0  0  0  0
  5  6  1  0  0  0  0
  1  7  1  0  0  0  0
  1  8  1  0  0  0  0
  1  9  1  0  0  0  0
  2 10  1  0  0  0  0
  2 11  1  0  0  0  0
  3 12  1  0  0  0  0
  4 13  1  0  0  0  0
  5 14  1  0  0  0  0
  5 15  1  0  0  0  0
  6 16  1  0  0  0  0
  6 17  1  0  0  0  0
  6 18  1  0  0  0  0
M  END
>  <Alias name>
cis-3-Hexene

>  <logH>   
-0.564

$$$$
trans-2-Hexene
  ChemBrain IXL

 18 17  0  0  0  0  0  0  0  0  1 V2000
    2.2446    5.1109    0.1381 C   0  0  0  0  0  0  0  0  0  0  0  0
    3.5869    4.4978    0.0224 C   0  0  0  0  0  0  0  0  0  0  0  0
    4.6771    5.2686    0.0424 C   0  0  0  0  0  0  0  0  0  0  0  0
    6.0196    4.6553   -0.0733 C   0  0  0  0  0  0  0  0  0  0  0  0
    7.0951    5.7584   -0.0227 C   0  0  0  0  0  0  0  0  0  0  0  0
    8.4923    5.1198   -0.1432 C   0  0  0  0  0  0  0  0  0  0  0  0
    1.4894    4.3355    0.1026 H   0  0  0  0  0  0  0  0  0  0  0  0
    2.1709    5.6438    1.0781 H   0  0  0  0  0  0  0  0  0  0  0  0
    2.0915    5.8019   -0.6816 H   0  0  0  0  0  0  0  0  0  0  0  0
    3.6846    3.4239   -0.0784 H   0  0  0  0  0  0  0  0  0  0  0  0
    4.5791    6.3426    0.1432 H   0  0  0  0  0  0  0  0  0  0  0  0
    6.1726    3.9642    0.7464 H   0  0  0  0  0  0  0  0  0  0  0  0
    6.0932    4.1224   -1.0133 H   0  0  0  0  0  0  0  0  0  0  0  0
    6.9422    6.4495   -0.8425 H   0  0  0  0  0  0  0  0  0  0  0  0
    7.0217    6.2914    0.9172 H   0  0  0  0  0  0  0  0  0  0  0  0
    9.2477    5.8950   -0.1076 H   0  0  0  0  0  0  0  0  0  0  0  0
    8.5659    4.5869   -1.0831 H   0  0  0  0  0  0  0  0  0  0  0  0
    8.6453    4.4288    0.6765 H   0  0  0  0  0  0  0  0  0  0  0  0
  1  2  1  0  0  0  0
  2  3  2  0  0  0  0
  3  4  1  0  0  0  0
  4  5  1  0  0  0  0
  5  6  1  0  0  0  0
  1  7  1  0  0  0  0
  1  8  1  0  0  0  0
  1  9  1  0  0  0  0
  2 10  1  0  0  0  0
  3 11  1  0  0  0  0
  4 12  1  0  0  0  0
  4 13  1  0  0  0  0
  5 14  1  0  0  0  0
  5 15  1  0  0  0  0
  6 16  1  0  0  0  0
  6 17  1  0  0  0  0
  6 18  1  0  0  0  0
M  END
>  <Alias name>
trans-2-Hexene

>  <logH>   
-0.564

$$$$
trans-3-Hexene
  ChemBrain IXL

 18 17  0  0  0  0  0  0  0  0  1 V2000
    2.2136    4.7159    1.3474 C   0  0  0  0  0  0  0  0  0  0  0  0
    3.4349    3.9115    0.8610 C   0  0  0  0  0  0  0  0  0  0  0  0
    4.4191    4.8309    0.2461 C   0  0  0  0  0  0  0  0  0  0  0  0
    5.5664    4.3522   -0.2410 C   0  0  0  0  0  0  0  0  0  0  0  0
    6.5506    5.2716   -0.8560 C   0  0  0  0  0  0  0  0  0  0  0  0
    7.7780    4.4690   -1.3300 C   0  0  0  0  0  0  0  0  0  0  0  0
    1.4941    4.0430    1.7971 H   0  0  0  0  0  0  0  0  0  0  0  0
    2.5314    5.4470    2.0805 H   0  0  0  0  0  0  0  0  0  0  0  0
    1.7570    5.2229    0.5063 H   0  0  0  0  0  0  0  0  0  0  0  0
    3.8912    3.4044    1.7021 H   0  0  0  0  0  0  0  0  0  0  0  0
    3.1169    3.1804    0.1281 H   0  0  0  0  0  0  0  0  0  0  0  0
    4.2084    5.8919    0.1913 H   0  0  0  0  0  0  0  0  0  0  0  0
    5.7771    3.2911   -0.1863 H   0  0  0  0  0  0  0  0  0  0  0  0
    6.0973    5.7716   -1.7030 H   0  0  0  0  0  0  0  0  0  0  0  0
    6.8614    6.0085   -0.1258 H   0  0  0  0  0  0  0  0  0  0  0  0
    8.4975    5.1419   -1.7797 H   0  0  0  0  0  0  0  0  0  0  0  0
    7.4674    3.7321   -2.0604 H   0  0  0  0  0  0  0  0  0  0  0  0
    8.2315    3.9691   -0.4831 H   0  0  0  0  0  0  0  0  0  0  0  0
  1  2  1  0  0  0  0
  2  3  1  0  0  0  0
  3  4  2  0  0  0  0
  4  5  1  0  0  0  0
  5  6  1  0  0  0  0
  1  7  1  0  0  0  0
  1  8  1  0  0  0  0
  1  9  1  0  0  0  0
  2 10  1  0  0  0  0
  2 11  1  0  0  0  0
  3 12  1  0  0  0  0
  4 13  1  0  0  0  0
  5 14  1  0  0  0  0
  5 15  1  0  0  0  0
  6 16  1  0  0  0  0
  6 17  1  0  0  0  0
  6 18  1  0  0  0  0
M  END
>  <Alias name>
trans-3-Hexene

>  <logH>   
-0.564

$$$$
1,5-Hexadiene
  ChemBrain IXL

 16 15  0  0  0  0  0  0  0  0  1 V2000
    2.3384    4.9910    0.0000 C   0  0  0  0  0  0  0  0  0  0  0  0
    3.5757    4.4894    0.0015 C   0  0  0  0  0  0  0  0  0  0  0  0
    4.7436    5.3993    0.0018 C   0  0  0  0  0  0  0  0  0  0  0  0
    6.0425    4.5691    0.0012 C   0  0  0  0  0  0  0  0  0  0  0  0
    7.2104    5.4791    0.0013 C   0  0  0  0  0  0  0  0  0  0  0  0
    8.4477    4.9775    0.0000 C   0  0  0  0  0  0  0  0  0  0  0  0
    1.4844    4.3252   -0.0002 H   0  0  0  0  0  0  0  0  0  0  0  0
    2.1888    6.0637   -0.0010 H   0  0  0  0  0  0  0  0  0  0  0  0
    3.7249    3.4167    0.0025 H   0  0  0  0  0  0  0  0  0  0  0  0
    4.7144    6.0244   -0.8822 H   0  0  0  0  0  0  0  0  0  0  0  0
    4.7146    6.0236    0.8864 H   0  0  0  0  0  0  0  0  0  0  0  0
    6.0718    3.9441    0.8852 H   0  0  0  0  0  0  0  0  0  0  0  0
    6.0714    3.9448   -0.8834 H   0  0  0  0  0  0  0  0  0  0  0  0
    7.0612    6.5518    0.0025 H   0  0  0  0  0  0  0  0  0  0  0  0
    9.3018    5.6433    0.0001 H   0  0  0  0  0  0  0  0  0  0  0  0
    8.5974    3.9048   -0.0012 H   0  0  0  0  0  0  0  0  0  0  0  0
  1  2  2  0  0  0  0
  2  3  1  0  0  0  0
  3  4  1  0  0  0  0
  4  5  1  0  0  0  0
  5  6  2  0  0  0  0
  1  7  1  0  0  0  0
  1  8  1  0  0  0  0
  2  9  1  0  0  0  0
  3 10  1  0  0  0  0
  3 11  1  0  0  0  0
  4 12  1  0  0  0  0
  4 13  1  0  0  0  0
  5 14  1  0  0  0  0
  6 15  1  0  0  0  0
  6 16  1  0  0  0  0
M  END
>  <Alias name>
1,5-Hexadiene

>  <logH>   
-0.561

$$$$
Dimethylsulfide
  ChemBrain IXL

  9  8  0  0  0  0  0  0  0  0  1 V2000
    2.4216    3.3903   -0.0242 C   0  0  0  0  0  0  0  0  0  0  0  0
    3.7395    2.4046   -0.7938 S   0  0  0  0  0  0  0  0  0  0  0  0
    5.1149    3.5577   -0.5118 C   0  0  0  0  0  0  0  0  0  0  0  0
    1.4832    2.8540   -0.0921 H   0  0  0  0  0  0  0  0  0  0  0  0
    2.6629    3.5654    1.0169 H   0  0  0  0  0  0  0  0  0  0  0  0
    2.3332    4.3391   -0.5388 H   0  0  0  0  0  0  0  0  0  0  0  0
    4.9036    4.4989   -1.0041 H   0  0  0  0  0  0  0  0  0  0  0  0
    6.0276    3.1364   -0.9147 H   0  0  0  0  0  0  0  0  0  0  0  0
    5.2333    3.7251    0.5516 H   0  0  0  0  0  0  0  0  0  0  0  0
  1  2  1  0  0  0  0
  2  3  1  0  0  0  0
  1  4  1  0  0  0  0
  1  5  1  0  0  0  0
  1  6  1  0  0  0  0
  3  7  1  0  0  0  0
  3  8  1  0  0  0  0
  3  9  1  0  0  0  0
M  END
>  <Alias name>
Dimethyl sulfide

>  <logH>   
-0.539

$$$$
3-Methylpentane
  ChemBrain IXL

 20 19  0  0  0  0  0  0  0  0  1 V2000
    2.5220    3.1308    0.3479 C   0  0  0  0  0  0  0  0  0  0  0  0
    3.3383    4.3160   -0.2209 C   0  0  0  0  0  0  0  0  0  0  0  0
    4.8229    4.2225    0.2452 C   0  0  0  0  0  0  0  0  0  0  0  0
    5.4842    2.9300   -0.3338 C   0  0  0  0  0  0  0  0  0  0  0  0
    6.9644    2.8405    0.1122 C   0  0  0  0  0  0  0  0  0  0  0  0
    5.5878    5.4736   -0.2545 C   0  0  0  0  0  0  0  0  0  0  0  0
    2.9000    2.2040   -0.0506 H   0  0  0  0  0  0  0  0  0  0  0  0
    2.6042    3.1211    1.4246 H   0  0  0  0  0  0  0  0  0  0  0  0
    1.4852    3.2434    0.0679 H   0  0  0  0  0  0  0  0  0  0  0  0
    3.2966    4.2964   -1.3005 H   0  0  0  0  0  0  0  0  0  0  0  0
    2.9120    5.2423    0.1363 H   0  0  0  0  0  0  0  0  0  0  0  0
    4.8575    4.1918    1.3248 H   0  0  0  0  0  0  0  0  0  0  0  0
    5.4360    2.9525   -1.4130 H   0  0  0  0  0  0  0  0  0  0  0  0
    4.9559    2.0645    0.0291 H   0  0  0  0  0  0  0  0  0  0  0  0
    7.5212    3.6625   -0.3061 H   0  0  0  0  0  0  0  0  0  0  0  0
    7.3869    1.9099   -0.2364 H   0  0  0  0  0  0  0  0  0  0  0  0
    7.0196    2.8780    1.1906 H   0  0  0  0  0  0  0  0  0  0  0  0
    5.0981    6.3643    0.1121 H   0  0  0  0  0  0  0  0  0  0  0  0
    5.5935    5.4854   -1.3348 H   0  0  0  0  0  0  0  0  0  0  0  0
    6.6008    5.4481    0.1107 H   0  0  0  0  0  0  0  0  0  0  0  0
  1  2  1  0  0  0  0
  2  3  1  0  0  0  0
  3  4  1  0  0  0  0
  4  5  1  0  0  0  0
  3  6  1  0  0  0  0
  1  7  1  0  0  0  0
  1  8  1  0  0  0  0
  1  9  1  0  0  0  0
  2 10  1  0  0  0  0
  2 11  1  0  0  0  0
  3 12  1  0  0  0  0
  4 13  1  0  0  0  0
  4 14  1  0  0  0  0
  5 15  1  0  0  0  0
  5 16  1  0  0  0  0
  5 17  1  0  0  0  0
  6 18  1  0  0  0  0
  6 19  1  0  0  0  0
  6 20  1  0  0  0  0
M  END
>  <Alias name>
3-Methylpentane

>  <logH>   
-0.523

$$$$
2-Methylpentane
  ChemBrain IXL

 20 19  0  0  0  0  0  0  0  0  1 V2000
    3.6390    2.9488   -0.1569 C   0  0  0  0  0  0  0  0  0  0  0  0
    3.5816    4.4925   -0.2669 C   0  0  0  0  0  0  0  0  0  0  0  0
    4.8930    5.1200    0.2915 C   0  0  0  0  0  0  0  0  0  0  0  0
    6.1085    4.6701   -0.5610 C   0  0  0  0  0  0  0  0  0  0  0  0
    7.3870    5.3580   -0.0385 C   0  0  0  0  0  0  0  0  0  0  0  0
    2.3788    5.0157    0.5487 C   0  0  0  0  0  0  0  0  0  0  0  0
    4.4388    2.5700   -0.7720 H   0  0  0  0  0  0  0  0  0  0  0  0
    3.8103    2.6667    0.8718 H   0  0  0  0  0  0  0  0  0  0  0  0
    2.7016    2.5310   -0.4926 H   0  0  0  0  0  0  0  0  0  0  0  0
    3.4599    4.7748   -1.3024 H   0  0  0  0  0  0  0  0  0  0  0  0
    4.8142    6.1977    0.2561 H   0  0  0  0  0  0  0  0  0  0  0  0
    5.0354    4.8056    1.3161 H   0  0  0  0  0  0  0  0  0  0  0  0
    6.2255    3.6012   -0.4904 H   0  0  0  0  0  0  0  0  0  0  0  0
    5.9480    4.9480   -1.5926 H   0  0  0  0  0  0  0  0  0  0  0  0
    7.2754    6.4302   -0.1116 H   0  0  0  0  0  0  0  0  0  0  0  0
    8.2328    5.0430   -0.6314 H   0  0  0  0  0  0  0  0  0  0  0  0
    7.5479    5.0823    0.9932 H   0  0  0  0  0  0  0  0  0  0  0  0
    1.4655    4.5922    0.1565 H   0  0  0  0  0  0  0  0  0  0  0  0
    2.4930    4.7288    1.5841 H   0  0  0  0  0  0  0  0  0  0  0  0
    2.3361    6.0923    0.4761 H   0  0  0  0  0  0  0  0  0  0  0  0
  1  2  1  0  0  0  0
  2  3  1  0  0  0  0
  3  4  1  0  0  0  0
  4  5  1  0  0  0  0
  2  6  1  0  0  0  0
  1  7  1  0  0  0  0
  1  8  1  0  0  0  0
  1  9  1  0  0  0  0
  2 10  1  0  0  0  0
  3 11  1  0  0  0  0
  3 12  1  0  0  0  0
  4 13  1  0  0  0  0
  4 14  1  0  0  0  0
  5 15  1  0  0  0  0
  5 16  1  0  0  0  0
  5 17  1  0  0  0  0
  6 18  1  0  0  0  0
  6 19  1  0  0  0  0
  6 20  1  0  0  0  0
M  END
>  <Alias name>
2-Methylpentane

>  <logH>   
-0.509

$$$$
Acetone
  ChemBrain IXL

 10  9  0  0  0  0  0  0  0  0  1 V2000
    2.1092    3.4006    0.9255 C   0  0  0  0  0  0  0  0  0  0  0  0
    3.2233    2.7282    0.1000 C   0  0  0  0  0  0  0  0  0  0  0  0
    4.2410    3.5929   -0.6691 C   0  0  0  0  0  0  0  0  0  0  0  0
    3.2996    1.5115    0.0553 O   0  0  0  0  0  0  0  0  0  0  0  0
    1.4732    2.6419    1.3571 H   0  0  0  0  0  0  0  0  0  0  0  0
    2.5519    3.9907    1.7143 H   0  0  0  0  0  0  0  0  0  0  0  0
    1.5218    4.0403    0.2836 H   0  0  0  0  0  0  0  0  0  0  0  0
    4.0608    4.6362   -0.4561 H   0  0  0  0  0  0  0  0  0  0  0  0
    4.1334    3.4181   -1.7294 H   0  0  0  0  0  0  0  0  0  0  0  0
    5.2422    3.3302   -0.3608 H   0  0  0  0  0  0  0  0  0  0  0  0
  1  2  1  0  0  0  0
  2  3  1  0  0  0  0
  2  4  2  0  0  0  0
  1  5  1  0  0  0  0
  1  6  1  0  0  0  0
  1  7  1  0  0  0  0
  3  8  1  0  0  0  0
  3  9  1  0  0  0  0
  3 10  1  0  0  0  0
M  END
>  <Alias name>
Propanone

>  <logH>   
-0.498

$$$$
3-Chloropropene
  ChemBrain IXL

  9  8  0  0  0  0  0  0  0  0  1 V2000
    2.1561    3.2800    0.7569 C   0  0  0  0  0  0  0  0  0  0  0  0
    3.2920    2.9515    0.1372 C   0  0  0  0  0  0  0  0  0  0  0  0
    4.2022    4.0117   -0.3507 C   0  0  0  0  0  0  0  0  0  0  0  0
    5.6198    3.2642   -1.1344 Cl  0  0  0  0  0  0  0  0  0  0  0  0
    1.4901    2.5042    1.1139 H   0  0  0  0  0  0  0  0  0  0  0  0
    1.9007    4.3223    0.9027 H   0  0  0  0  0  0  0  0  0  0  0  0
    3.5474    1.9093   -0.0086 H   0  0  0  0  0  0  0  0  0  0  0  0
    3.6802    4.6343   -1.0668 H   0  0  0  0  0  0  0  0  0  0  0  0
    4.5296    4.6188    0.4843 H   0  0  0  0  0  0  0  0  0  0  0  0
  1  2  2  0  0  0  0
  2  3  1  0  0  0  0
  3  4  1  0  0  0  0
  1  5  1  0  0  0  0
  1  6  1  0  0  0  0
  2  7  1  0  0  0  0
  3  8  1  0  0  0  0
  3  9  1  0  0  0  0
M  END
>  <Alias name>
Allyl chloride

>  <logH>   
-0.492

$$$$
Ethyl-n-propylether
  ChemBrain IXL

 18 17  0  0  0  0  0  0  0  0  1 V2000
    2.3258    5.1375    0.4166 C   0  0  0  0  0  0  0  0  0  0  0  0
    3.6268    4.3153    0.3402 C   0  0  0  0  0  0  0  0  0  0  0  0
    4.7567    5.2114    0.0550 O   0  0  0  0  0  0  0  0  0  0  0  0
    6.0653    4.5489   -0.0441 C   0  0  0  0  0  0  0  0  0  0  0  0
    7.1516    5.5999   -0.3440 C   0  0  0  0  0  0  0  0  0  0  0  0
    8.5234    4.9055   -0.4479 C   0  0  0  0  0  0  0  0  0  0  0  0
    1.4933    4.4774    0.6266 H   0  0  0  0  0  0  0  0  0  0  0  0
    2.4102    5.8744    1.2057 H   0  0  0  0  0  0  0  0  0  0  0  0
    2.1594    5.6386   -0.5290 H   0  0  0  0  0  0  0  0  0  0  0  0
    3.7932    3.8142    1.2858 H   0  0  0  0  0  0  0  0  0  0  0  0
    3.5424    3.5784   -0.4489 H   0  0  0  0  0  0  0  0  0  0  0  0
    6.2910    4.0535    0.8921 H   0  0  0  0  0  0  0  0  0  0  0  0
    6.0402    3.8177   -0.8426 H   0  0  0  0  0  0  0  0  0  0  0  0
    6.9259    6.0954   -1.2802 H   0  0  0  0  0  0  0  0  0  0  0  0
    7.1767    6.3312    0.4545 H   0  0  0  0  0  0  0  0  0  0  0  0
    9.2869    5.6442   -0.6587 H   0  0  0  0  0  0  0  0  0  0  0  0
    8.4983    4.1743   -1.2464 H   0  0  0  0  0  0  0  0  0  0  0  0
    8.7491    4.4101    0.4883 H   0  0  0  0  0  0  0  0  0  0  0  0
  1  2  1  0  0  0  0
  2  3  1  0  0  0  0
  3  4  1  0  0  0  0
  4  5  1  0  0  0  0
  5  6  1  0  0  0  0
  1  7  1  0  0  0  0
  1  8  1  0  0  0  0
  1  9  1  0  0  0  0
  2 10  1  0  0  0  0
  2 11  1  0  0  0  0
  4 12  1  0  0  0  0
  4 13  1  0  0  0  0
  5 14  1  0  0  0  0
  5 15  1  0  0  0  0
  6 16  1  0  0  0  0
  6 17  1  0  0  0  0
  6 18  1  0  0  0  0
M  END
>  <Alias name>
Ethyl-n-propylether

>  <logH>   
-0.491

$$$$
Methylal
  ChemBrain IXL

 13 12  0  0  0  0  0  0  0  0  1 V2000
    1.9940    2.7695   -0.8308 C   0  0  0  0  0  0  0  0  0  0  0  0
    3.4471    2.8467   -0.6210 O   0  0  0  0  0  0  0  0  0  0  0  0
    3.9331    4.1344   -0.1042 C   0  0  0  0  0  0  0  0  0  0  0  0
    5.3930    4.0772    0.0590 O   0  0  0  0  0  0  0  0  0  0  0  0
    6.0099    5.3090    0.5724 C   0  0  0  0  0  0  0  0  0  0  0  0
    1.7358    1.7886   -1.2104 H   0  0  0  0  0  0  0  0  0  0  0  0
    1.4839    2.9384    0.1095 H   0  0  0  0  0  0  0  0  0  0  0  0
    1.6919    3.5244   -1.5462 H   0  0  0  0  0  0  0  0  0  0  0  0
    3.6784    4.9227   -0.8019 H   0  0  0  0  0  0  0  0  0  0  0  0
    3.4703    4.3368    0.8539 H   0  0  0  0  0  0  0  0  0  0  0  0
    5.5978    5.5402    1.5469 H   0  0  0  0  0  0  0  0  0  0  0  0
    5.8060    6.1260   -0.1088 H   0  0  0  0  0  0  0  0  0  0  0  0
    7.0803    5.1684    0.6572 H   0  0  0  0  0  0  0  0  0  0  0  0
  1  2  1  0  0  0  0
  2  3  1  0  0  0  0
  3  4  1  0  0  0  0
  4  5  1  0  0  0  0
  1  6  1  0  0  0  0
  1  7  1  0  0  0  0
  1  8  1  0  0  0  0
  3  9  1  0  0  0  0
  3 10  1  0  0  0  0
  5 11  1  0  0  0  0
  5 12  1  0  0  0  0
  5 13  1  0  0  0  0
M  END
>  <Alias name>
Dimethoxymethane

>  <logH>   
-0.488

$$$$
Hexane
  ChemBrain IXL

 20 19  0  0  0  0  0  0  0  0  1 V2000
    2.5214    2.9859    0.3649 C   0  0  0  0  0  0  0  0  0  0  0  0
    3.3053    4.3109    0.4327 C   0  0  0  0  0  0  0  0  0  0  0  0
    4.7580    4.0723   -0.0228 C   0  0  0  0  0  0  0  0  0  0  0  0
    5.5419    5.3974    0.0451 C   0  0  0  0  0  0  0  0  0  0  0  0
    6.9947    5.1588   -0.4104 C   0  0  0  0  0  0  0  0  0  0  0  0
    7.7786    6.4838   -0.3425 C   0  0  0  0  0  0  0  0  0  0  0  0
    2.5245    2.6173   -0.6502 H   0  0  0  0  0  0  0  0  0  0  0  0
    2.9871    2.2586    1.0135 H   0  0  0  0  0  0  0  0  0  0  0  0
    1.5033    3.1532    0.6841 H   0  0  0  0  0  0  0  0  0  0  0  0
    3.3022    4.6795    1.4478 H   0  0  0  0  0  0  0  0  0  0  0  0
    2.8395    5.0383   -0.2158 H   0  0  0  0  0  0  0  0  0  0  0  0
    5.2237    3.3449    0.6257 H   0  0  0  0  0  0  0  0  0  0  0  0
    4.7611    3.7038   -1.0379 H   0  0  0  0  0  0  0  0  0  0  0  0
    5.0762    6.1248   -0.6034 H   0  0  0  0  0  0  0  0  0  0  0  0
    5.5388    5.7659    1.0603 H   0  0  0  0  0  0  0  0  0  0  0  0
    7.4604    4.4314    0.2380 H   0  0  0  0  0  0  0  0  0  0  0  0
    6.9978    4.7903   -1.4256 H   0  0  0  0  0  0  0  0  0  0  0  0
    8.7967    6.3165   -0.6617 H   0  0  0  0  0  0  0  0  0  0  0  0
    7.3129    7.2112   -0.9908 H   0  0  0  0  0  0  0  0  0  0  0  0
    7.7755    6.8522    0.6728 H   0  0  0  0  0  0  0  0  0  0  0  0
  1  2  1  0  0  0  0
  2  3  1  0  0  0  0
  3  4  1  0  0  0  0
  4  5  1  0  0  0  0
  5  6  1  0  0  0  0
  1  7  1  0  0  0  0
  1  8  1  0  0  0  0
  1  9  1  0  0  0  0
  2 10  1  0  0  0  0
  2 11  1  0  0  0  0
  3 12  1  0  0  0  0
  3 13  1  0  0  0  0
  4 14  1  0  0  0  0
  4 15  1  0  0  0  0
  5 16  1  0  0  0  0
  5 17  1  0  0  0  0
  6 18  1  0  0  0  0
  6 19  1  0  0  0  0
  6 20  1  0  0  0  0
M  END
>  <Alias name>
Hexane

>  <logH>   
-0.487

$$$$
Propylene oxide
  ChemBrain IXL

 10 10  0  0  0  0  0  0  0  0  1 V2000
    3.3820    3.5147   -0.4200 C   0  0  0  0  0  0  0  0  0  0  0  0
    2.0103    2.9093   -0.3819 C   0  0  0  0  0  0  0  0  0  0  0  0
    2.2544    4.2469    0.2282 O   0  0  0  0  0  0  0  0  0  0  0  0
    4.4162    3.0469    0.6227 C   0  0  0  0  0  0  0  0  0  0  0  0
    3.7041    4.0084   -1.3284 H   0  0  0  0  0  0  0  0  0  0  0  0
    1.5034    2.8949   -1.3387 H   0  0  0  0  0  0  0  0  0  0  0  0
    1.9111    2.0733    0.2994 H   0  0  0  0  0  0  0  0  0  0  0  0
    4.5846    3.8372    1.3437 H   0  0  0  0  0  0  0  0  0  0  0  0
    5.3477    2.8077    0.1250 H   0  0  0  0  0  0  0  0  0  0  0  0
    4.0429    2.1671    1.1322 H   0  0  0  0  0  0  0  0  0  0  0  0
  1  2  1  0  0  0  0
  1  3  1  0  0  0  0
  1  4  1  0  0  0  0
  2  3  1  0  0  0  0
  1  5  1  0  0  0  0
  2  6  1  0  0  0  0
  2  7  1  0  0  0  0
  4  8  1  0  0  0  0
  4  9  1  0  0  0  0
  4 10  1  0  0  0  0
M  END
>  <Alias name>
Methyloxiran

>  <logH>   
-0.485

$$$$
Diethylamine
  ChemBrain IXL

 16 15  0  0  0  0  0  0  0  0  1 V2000
    2.1102    3.1791    1.2881 C   0  0  0  0  0  0  0  0  0  0  0  0
    3.3020    4.1498    1.1784 C   0  0  0  0  0  0  0  0  0  0  0  0
    4.1596    3.7478    0.0542 N   0  0  0  0  0  0  0  0  0  0  0  0
    5.2959    4.6744   -0.0510 C   0  0  0  0  0  0  0  0  0  0  0  0
    6.1945    4.2535   -1.2301 C   0  0  0  0  0  0  0  0  0  0  0  0
    4.5023    2.8117    0.2106 H   0  0  0  0  0  0  0  0  0  0  0  0
    2.4775    2.1741    1.4556 H   0  0  0  0  0  0  0  0  0  0  0  0
    1.4784    3.4753    2.1163 H   0  0  0  0  0  0  0  0  0  0  0  0
    1.5373    3.2056    0.3694 H   0  0  0  0  0  0  0  0  0  0  0  0
    3.8750    4.1233    2.0970 H   0  0  0  0  0  0  0  0  0  0  0  0
    2.9348    5.1548    1.0109 H   0  0  0  0  0  0  0  0  0  0  0  0
    4.9281    5.6792   -0.2182 H   0  0  0  0  0  0  0  0  0  0  0  0
    5.8695    4.6480    0.8673 H   0  0  0  0  0  0  0  0  0  0  0  0
    7.0316    4.9362   -1.3077 H   0  0  0  0  0  0  0  0  0  0  0  0
    5.6209    4.2797   -2.1484 H   0  0  0  0  0  0  0  0  0  0  0  0
    6.5624    3.2487   -1.0628 H   0  0  0  0  0  0  0  0  0  0  0  0
  1  2  1  0  0  0  0
  2  3  1  0  0  0  0
  3  4  1  0  0  0  0
  4  5  1  0  0  0  0
  3  6  1  0  0  0  0
  1  7  1  0  0  0  0
  1  8  1  0  0  0  0
  1  9  1  0  0  0  0
  2 10  1  0  0  0  0
  2 11  1  0  0  0  0
  4 12  1  0  0  0  0
  4 13  1  0  0  0  0
  5 14  1  0  0  0  0
  5 15  1  0  0  0  0
  5 16  1  0  0  0  0
M  END
>  <Alias name>
Diethylamine

>  <logH>   
-0.471

$$$$
Diisopropylether
  ChemBrain IXL

 21 20  0  0  0  0  0  0  0  0  1 V2000
    3.5052    4.0557   -0.2028 C   0  0  0  0  0  0  0  0  0  0  0  0
    4.6596    4.8905    0.1598 O   0  0  0  0  0  0  0  0  0  0  0  0
    5.7292    4.1902    0.8854 C   0  0  0  0  0  0  0  0  0  0  0  0
    2.3323    4.9589   -0.6307 C   0  0  0  0  0  0  0  0  0  0  0  0
    3.8900    3.1260   -1.3700 C   0  0  0  0  0  0  0  0  0  0  0  0
    6.6925    5.2227    1.5025 C   0  0  0  0  0  0  0  0  0  0  0  0
    6.5042    3.2840   -0.0908 C   0  0  0  0  0  0  0  0  0  0  0  0
    3.2095    3.4609    0.6488 H   0  0  0  0  0  0  0  0  0  0  0  0
    5.2968    3.5873    1.6702 H   0  0  0  0  0  0  0  0  0  0  0  0
    2.6352    5.5693   -1.4686 H   0  0  0  0  0  0  0  0  0  0  0  0
    2.0484    5.5953    0.1944 H   0  0  0  0  0  0  0  0  0  0  0  0
    1.4914    4.3451   -0.9178 H   0  0  0  0  0  0  0  0  0  0  0  0
    4.6359    2.4196   -1.0367 H   0  0  0  0  0  0  0  0  0  0  0  0
    3.0144    2.5920   -1.7086 H   0  0  0  0  0  0  0  0  0  0  0  0
    4.2893    3.7147   -2.1826 H   0  0  0  0  0  0  0  0  0  0  0  0
    7.1082    5.8399    0.7198 H   0  0  0  0  0  0  0  0  0  0  0  0
    7.4903    4.7081    2.0172 H   0  0  0  0  0  0  0  0  0  0  0  0
    6.1539    5.8438    2.2029 H   0  0  0  0  0  0  0  0  0  0  0  0
    6.8433    3.8690   -0.9329 H   0  0  0  0  0  0  0  0  0  0  0  0
    7.3559    2.8547    0.4157 H   0  0  0  0  0  0  0  0  0  0  0  0
    5.8563    2.4933   -0.4393 H   0  0  0  0  0  0  0  0  0  0  0  0
  1  2  1  0  0  0  0
  2  3  1  0  0  0  0
  1  4  1  0  0  0  0
  1  5  1  0  0  0  0
  3  6  1  0  0  0  0
  3  7  1  0  0  0  0
  1  8  1  0  0  0  0
  3  9  1  0  0  0  0
  4 10  1  0  0  0  0
  4 11  1  0  0  0  0
  4 12  1  0  0  0  0
  5 13  1  0  0  0  0
  5 14  1  0  0  0  0
  5 15  1  0  0  0  0
  6 16  1  0  0  0  0
  6 17  1  0  0  0  0
  6 18  1  0  0  0  0
  7 19  1  0  0  0  0
  7 20  1  0  0  0  0
  7 21  1  0  0  0  0
M  END
>  <Alias name>
Diisopropyl ether

>  <logH>   
-0.467

$$$$
Acrolein
  ChemBrain IXL

  8  7  0  0  0  0  0  0  0  0  1 V2000
    2.3598    3.4563    0.0000 C   0  0  0  0  0  0  0  0  0  0  0  0
    3.6001    2.9622   -0.0018 C   0  0  0  0  0  0  0  0  0  0  0  0
    4.7463    3.8666   -0.0024 C   0  0  0  0  0  0  0  0  0  0  0  0
    5.8796    3.4150   -0.0041 O   0  0  0  0  0  0  0  0  0  0  0  0
    1.5120    2.7873    0.0004 H   0  0  0  0  0  0  0  0  0  0  0  0
    2.2043    4.5251    0.0010 H   0  0  0  0  0  0  0  0  0  0  0  0
    3.7555    1.8935   -0.0029 H   0  0  0  0  0  0  0  0  0  0  0  0
    4.5909    4.9354   -0.0014 H   0  0  0  0  0  0  0  0  0  0  0  0
  1  2  2  0  0  0  0
  2  3  1  0  0  0  0
  3  4  2  0  0  0  0
  1  5  1  0  0  0  0
  1  6  1  0  0  0  0
  2  7  1  0  0  0  0
  3  8  1  0  0  0  0
M  END
>  <Alias name>
Propenal

>  <logH>   
-0.463

$$$$
Isopropylamine
  ChemBrain IXL

 13 12  0  0  0  0  0  0  0  0  1 V2000
    2.3649    4.1502    0.3014 N   0  0  0  0  0  0  0  0  0  0  0  0
    3.5332    3.4935   -0.3025 C   0  0  0  0  0  0  0  0  0  0  0  0
    4.8223    4.0671    0.3171 C   0  0  0  0  0  0  0  0  0  0  0  0
    3.4654    1.9773   -0.0354 C   0  0  0  0  0  0  0  0  0  0  0  0
    2.4093    5.1429    0.1265 H   0  0  0  0  0  0  0  0  0  0  0  0
    1.5209    3.7746   -0.1043 H   0  0  0  0  0  0  0  0  0  0  0  0
    3.5356    3.6721   -1.3707 H   0  0  0  0  0  0  0  0  0  0  0  0
    4.8699    5.1326    0.1293 H   0  0  0  0  0  0  0  0  0  0  0  0
    5.6830    3.5833   -0.1278 H   0  0  0  0  0  0  0  0  0  0  0  0
    4.8198    3.8885    1.3853 H   0  0  0  0  0  0  0  0  0  0  0  0
    4.3262    1.4936   -0.4803 H   0  0  0  0  0  0  0  0  0  0  0  0
    3.4628    1.7987    1.0327 H   0  0  0  0  0  0  0  0  0  0  0  0
    2.5595    1.5742   -0.4711 H   0  0  0  0  0  0  0  0  0  0  0  0
  1  2  1  0  0  0  0
  2  3  1  0  0  0  0
  2  4  1  0  0  0  0
  1  5  1  0  0  0  0
  1  6  1  0  0  0  0
  2  7  1  0  0  0  0
  3  8  1  0  0  0  0
  3  9  1  0  0  0  0
  3 10  1  0  0  0  0
  4 11  1  0  0  0  0
  4 12  1  0  0  0  0
  4 13  1  0  0  0  0
M  END
>  <Alias name>
Isopropylamine

>  <logH>   
-0.463

$$$$
Cyclopentene
  ChemBrain IXL

 13 13  0  0  0  0  0  0  0  0  1 V2000
    3.9807    4.5390    0.6796 C   0  0  0  0  0  0  0  0  0  0  0  0
    2.6054    4.4816    0.3732 C   0  0  0  0  0  0  0  0  0  0  0  0
    2.3899    3.0123   -0.0174 C   0  0  0  0  0  0  0  0  0  0  0  0
    3.8139    2.4548   -0.1578 C   0  0  0  0  0  0  0  0  0  0  0  0
    4.6178    3.4705    0.3997 C   0  0  0  0  0  0  0  0  0  0  0  0
    4.4616    5.4182    1.1222 H   0  0  0  0  0  0  0  0  0  0  0  0
    2.3887    5.1347   -0.4652 H   0  0  0  0  0  0  0  0  0  0  0  0
    2.0153    4.7521    1.2329 H   0  0  0  0  0  0  0  0  0  0  0  0
    1.8566    2.9365   -0.9420 H   0  0  0  0  0  0  0  0  0  0  0  0
    1.8705    2.4951    0.7743 H   0  0  0  0  0  0  0  0  0  0  0  0
    3.9334    1.5350    0.3900 H   0  0  0  0  0  0  0  0  0  0  0  0
    4.0683    2.3178   -1.2032 H   0  0  0  0  0  0  0  0  0  0  0  0
    5.6919    3.3548    0.5816 H   0  0  0  0  0  0  0  0  0  0  0  0
  1  2  1  0  0  0  0
  2  3  1  0  0  0  0
  3  4  1  0  0  0  0
  4  5  1  0  0  0  0
  5  1  2  0  0  0  0
  1  6  1  0  0  0  0
  2  7  1  0  0  0  0
  2  8  1  0  0  0  0
  3  9  1  0  0  0  0
  3 10  1  0  0  0  0
  4 11  1  0  0  0  0
  4 12  1  0  0  0  0
  5 13  1  0  0  0  0
M  END
>  <Alias name>
Cyclopentene

>  <logH>   
-0.461

$$$$
Methylformate
  ChemBrain IXL

  8  7  0  0  0  0  0  0  0  0  1 V2000
    1.5005    1.6550   -0.4855 O   0  0  0  0  0  0  0  0  0  0  0  0
    2.1451    2.6742   -0.3007 C   0  0  0  0  0  0  0  0  0  0  0  0
    3.6136    2.6352   -0.3554 O   0  0  0  0  0  0  0  0  0  0  0  0
    4.2787    3.9244   -0.1170 C   0  0  0  0  0  0  0  0  0  0  0  0
    1.6368    3.6051   -0.0970 H   0  0  0  0  0  0  0  0  0  0  0  0
    5.3490    3.7938   -0.1774 H   0  0  0  0  0  0  0  0  0  0  0  0
    3.9602    4.6372   -0.8633 H   0  0  0  0  0  0  0  0  0  0  0  0
    4.0153    4.2892    0.8648 H   0  0  0  0  0  0  0  0  0  0  0  0
  1  2  2  0  0  0  0
  2  3  1  0  0  0  0
  3  4  1  0  0  0  0
  2  5  1  0  0  0  0
  4  6  1  0  0  0  0
  4  7  1  0  0  0  0
  4  8  1  0  0  0  0
M  END
>  <Alias name>
Methyl formate

>  <logH>   
-0.458

$$$$
1-Heptene
  ChemBrain IXL

 21 20  0  0  0  0  0  0  0  0  1 V2000
    9.6767    6.1196   -0.5355 C   0  0  0  0  0  0  0  0  0  0  0  0
    8.2499    6.6798   -0.3766 C   0  0  0  0  0  0  0  0  0  0  0  0
    7.2764    5.5258   -0.0679 C   0  0  0  0  0  0  0  0  0  0  0  0
    5.8496    6.0859    0.0911 C   0  0  0  0  0  0  0  0  0  0  0  0
    4.8762    4.9319    0.3998 C   0  0  0  0  0  0  0  0  0  0  0  0
    3.5059    5.4700    0.5527 C   0  0  0  0  0  0  0  0  0  0  0  0
    2.4925    4.6464    0.8302 C   0  0  0  0  0  0  0  0  0  0  0  0
   10.3608    6.9307   -0.7524 H   0  0  0  0  0  0  0  0  0  0  0  0
    9.6952    5.4044   -1.3485 H   0  0  0  0  0  0  0  0  0  0  0  0
    9.9766    5.6301    0.3828 H   0  0  0  0  0  0  0  0  0  0  0  0
    7.9499    7.1693   -1.2949 H   0  0  0  0  0  0  0  0  0  0  0  0
    8.2313    7.3949    0.4365 H   0  0  0  0  0  0  0  0  0  0  0  0
    7.5764    5.0362    0.8503 H   0  0  0  0  0  0  0  0  0  0  0  0
    7.2949    4.8106   -0.8811 H   0  0  0  0  0  0  0  0  0  0  0  0
    5.5496    6.5755   -0.8272 H   0  0  0  0  0  0  0  0  0  0  0  0
    5.8312    6.8011    0.9042 H   0  0  0  0  0  0  0  0  0  0  0  0
    5.1763    4.4423    1.3180 H   0  0  0  0  0  0  0  0  0  0  0  0
    4.8945    4.2169   -0.4134 H   0  0  0  0  0  0  0  0  0  0  0  0
    3.3254    6.5318    0.4396 H   0  0  0  0  0  0  0  0  0  0  0  0
    2.6731    3.5846    0.9434 H   0  0  0  0  0  0  0  0  0  0  0  0
    1.4899    5.0401    0.9420 H   0  0  0  0  0  0  0  0  0  0  0  0
  1  2  1  0  0  0  0
  2  3  1  0  0  0  0
  3  4  1  0  0  0  0
  4  5  1  0  0  0  0
  5  6  1  0  0  0  0
  6  7  2  0  0  0  0
  1  8  1  0  0  0  0
  1  9  1  0  0  0  0
  1 10  1  0  0  0  0
  2 11  1  0  0  0  0
  2 12  1  0  0  0  0
  3 13  1  0  0  0  0
  3 14  1  0  0  0  0
  4 15  1  0  0  0  0
  4 16  1  0  0  0  0
  5 17  1  0  0  0  0
  5 18  1  0  0  0  0
  6 19  1  0  0  0  0
  7 20  1  0  0  0  0
  7 21  1  0  0  0  0
M  END
>  <Alias name>
1-Heptene

>  <logH>   
-0.456

$$$$
Acrylonitrile
  ChemBrain IXL

  7  6  0  0  0  0  0  0  0  0  1 V2000
    2.5123    3.0196    0.0000 C   0  0  0  0  0  0  0  0  0  0  0  0
    3.5182    3.8975    0.0000 C   0  0  0  0  0  0  0  0  0  0  0  0
    4.9188    3.4186    0.0000 C   0  0  0  0  0  0  0  0  0  0  0  0
    6.0144    3.0439    0.0000 N   0  0  0  0  0  0  0  0  0  0  0  0
    2.7208    1.9568    0.0000 H   0  0  0  0  0  0  0  0  0  0  0  0
    1.4877    3.3703    0.0000 H   0  0  0  0  0  0  0  0  0  0  0  0
    3.3095    4.9601    0.0000 H   0  0  0  0  0  0  0  0  0  0  0  0
  1  2  2  0  0  0  0
  2  3  1  0  0  0  0
  3  4  3  0  0  0  0
  1  5  1  0  0  0  0
  1  6  1  0  0  0  0
  2  7  1  0  0  0  0
M  END
>  <Alias name>
Cyanoethylene

>  <logH>   
-0.456

$$$$
1-Chloropropane
  ChemBrain IXL

 11 10  0  0  0  0  0  0  0  0  1 V2000
    2.1733    3.6628    0.5861 C   0  0  0  0  0  0  0  0  0  0  0  0
    3.5389    2.9917    0.3423 C   0  0  0  0  0  0  0  0  0  0  0  0
    4.4973    4.0020   -0.3175 C   0  0  0  0  0  0  0  0  0  0  0  0
    6.0782    3.2250   -0.5996 Cl  0  0  0  0  0  0  0  0  0  0  0  0
    1.4997    2.9528    1.0498 H   0  0  0  0  0  0  0  0  0  0  0  0
    2.3024    4.5173    1.2388 H   0  0  0  0  0  0  0  0  0  0  0  0
    1.7581    3.9901   -0.3591 H   0  0  0  0  0  0  0  0  0  0  0  0
    3.9541    2.6644    1.2875 H   0  0  0  0  0  0  0  0  0  0  0  0
    3.4098    2.1372   -0.3105 H   0  0  0  0  0  0  0  0  0  0  0  0
    4.0821    4.3293   -1.2627 H   0  0  0  0  0  0  0  0  0  0  0  0
    4.6264    4.8565    0.3353 H   0  0  0  0  0  0  0  0  0  0  0  0
  1  2  1  0  0  0  0
  2  3  1  0  0  0  0
  3  4  1  0  0  0  0
  1  5  1  0  0  0  0
  1  6  1  0  0  0  0
  1  7  1  0  0  0  0
  2  8  1  0  0  0  0
  2  9  1  0  0  0  0
  3 10  1  0  0  0  0
  3 11  1  0  0  0  0
M  END
>  <Alias name>
1-Chloropropane

>  <logH>   
-0.454

$$$$
1,1-Dichloroethane
  ChemBrain IXL

  8  7  0  0  0  0  0  0  0  0  1 V2000
    2.5579    3.1875    0.2951 C   0  0  0  0  0  0  0  0  0  0  0  0
    3.9782    3.0584   -0.2885 C   0  0  0  0  0  0  0  0  0  0  0  0
    1.9205    1.5647    0.6732 Cl  0  0  0  0  0  0  0  0  0  0  0  0
    1.4947    3.9809   -0.8977 Cl  0  0  0  0  0  0  0  0  0  0  0  0
    2.5920    3.7817    1.1999 H   0  0  0  0  0  0  0  0  0  0  0  0
    4.3651    4.0436   -0.5180 H   0  0  0  0  0  0  0  0  0  0  0  0
    3.9441    2.4642   -1.1932 H   0  0  0  0  0  0  0  0  0  0  0  0
    4.6237    2.5768    0.4356 H   0  0  0  0  0  0  0  0  0  0  0  0
  1  2  1  0  0  0  0
  1  3  1  0  0  0  0
  1  4  1  0  0  0  0
  1  5  1  0  0  0  0
  2  6  1  0  0  0  0
  2  7  1  0  0  0  0
  2  8  1  0  0  0  0
M  END
>  <Alias name>
1,1-Dichloroethane

>  <logH>   
-0.446

$$$$
1,1-Dichloroethylene
  ChemBrain IXL

  6  5  0  0  0  0  0  0  0  0  1 V2000
    2.4079    2.8515    0.0845 C   0  0  0  0  0  0  0  0  0  0  0  0
    3.7359    2.9544   -0.0054 C   0  0  0  0  0  0  0  0  0  0  0  0
    4.5135    4.5582    0.0719 Cl  0  0  0  0  0  0  0  0  0  0  0  0
    4.7329    1.4882   -0.2028 Cl  0  0  0  0  0  0  0  0  0  0  0  0
    1.9358    1.8779    0.0376 H   0  0  0  0  0  0  0  0  0  0  0  0
    1.8027    3.7415    0.2043 H   0  0  0  0  0  0  0  0  0  0  0  0
  1  2  2  0  0  0  0
  2  3  1  0  0  0  0
  2  4  1  0  0  0  0
  1  5  1  0  0  0  0
  1  6  1  0  0  0  0
M  END
>  <Alias name>
Vinylidenechloride

>  <logH>   
-0.446

$$$$
Vinylformate
  ChemBrain IXL

  9  8  0  0  0  0  0  0  0  0  1 V2000
    1.4724    3.5838    0.0000 O   0  0  0  0  0  0  0  0  0  0  0  0
    2.5372    4.1794    0.0012 C   0  0  0  0  0  0  0  0  0  0  0  0
    3.8001    3.4272   -0.0017 O   0  0  0  0  0  0  0  0  0  0  0  0
    5.0156    4.2540   -0.0002 C   0  0  0  0  0  0  0  0  0  0  0  0
    6.2178    3.6734   -0.0025 C   0  0  0  0  0  0  0  0  0  0  0  0
    2.5519    5.2623    0.0045 H   0  0  0  0  0  0  0  0  0  0  0  0
    4.9359    5.3340    0.0028 H   0  0  0  0  0  0  0  0  0  0  0  0
    7.1133    4.2825   -0.0013 H   0  0  0  0  0  0  0  0  0  0  0  0
    6.2975    2.5933   -0.0054 H   0  0  0  0  0  0  0  0  0  0  0  0
  1  2  2  0  0  0  0
  2  3  1  0  0  0  0
  3  4  1  0  0  0  0
  4  5  2  0  0  0  0
  2  6  1  0  0  0  0
  4  7  1  0  0  0  0
  5  8  1  0  0  0  0
  5  9  1  0  0  0  0
M  END
>  <Alias name>
Vinylformate

>  <logH>   
-0.444

$$$$
2,4-Dimethylpentane
  ChemBrain IXL

 23 22  0  0  0  0  0  0  0  0  1 V2000
    2.3178    4.5811    1.9088 C   0  0  0  0  0  0  0  0  0  0  0  0
    3.3874    3.8256    1.0897 C   0  0  0  0  0  0  0  0  0  0  0  0
    3.8793    4.7398   -0.0782 C   0  0  0  0  0  0  0  0  0  0  0  0
    4.9692    4.0175   -0.9339 C   0  0  0  0  0  0  0  0  0  0  0  0
    6.1934    3.6635   -0.0544 C   0  0  0  0  0  0  0  0  0  0  0  0
    2.7685    2.5229    0.5262 C   0  0  0  0  0  0  0  0  0  0  0  0
    5.4203    4.9546   -2.0758 C   0  0  0  0  0  0  0  0  0  0  0  0
    1.4856    4.8349    1.2681 H   0  0  0  0  0  0  0  0  0  0  0  0
    1.9721    3.9521    2.7157 H   0  0  0  0  0  0  0  0  0  0  0  0
    2.7474    5.4850    2.3159 H   0  0  0  0  0  0  0  0  0  0  0  0
    4.2158    3.5804    1.7329 H   0  0  0  0  0  0  0  0  0  0  0  0
    4.2958    5.6485    0.3341 H   0  0  0  0  0  0  0  0  0  0  0  0
    3.0394    4.9899   -0.7115 H   0  0  0  0  0  0  0  0  0  0  0  0
    4.5596    3.1164   -1.3584 H   0  0  0  0  0  0  0  0  0  0  0  0
    5.9029    2.9568    0.7055 H   0  0  0  0  0  0  0  0  0  0  0  0
    6.5731    4.5605    0.4130 H   0  0  0  0  0  0  0  0  0  0  0  0
    6.9637    3.2268   -0.6724 H   0  0  0  0  0  0  0  0  0  0  0  0
    3.5247    1.9550    0.0095 H   0  0  0  0  0  0  0  0  0  0  0  0
    1.9708    2.7697   -0.1593 H   0  0  0  0  0  0  0  0  0  0  0  0
    2.3731    1.9333    1.3400 H   0  0  0  0  0  0  0  0  0  0  0  0
    5.8277    5.8634   -1.6569 H   0  0  0  0  0  0  0  0  0  0  0  0
    4.5727    5.1948   -2.7011 H   0  0  0  0  0  0  0  0  0  0  0  0
    6.1762    4.4611   -2.6686 H   0  0  0  0  0  0  0  0  0  0  0  0
  1  2  1  0  0  0  0
  2  3  1  0  0  0  0
  3  4  1  0  0  0  0
  4  5  1  0  0  0  0
  2  6  1  0  0  0  0
  4  7  1  0  0  0  0
  1  8  1  0  0  0  0
  1  9  1  0  0  0  0
  1 10  1  0  0  0  0
  2 11  1  0  0  0  0
  3 12  1  0  0  0  0
  3 13  1  0  0  0  0
  4 14  1  0  0  0  0
  5 15  1  0  0  0  0
  5 16  1  0  0  0  0
  5 17  1  0  0  0  0
  6 18  1  0  0  0  0
  6 19  1  0  0  0  0
  6 20  1  0  0  0  0
  7 21  1  0  0  0  0
  7 22  1  0  0  0  0
  7 23  1  0  0  0  0
M  END
>  <Alias name>
2,4-Dimethylpentane

>  <logH>   
-0.443

$$$$
2,2-Dimethylbutane
  ChemBrain IXL

 20 19  0  0  0  0  0  0  0  0  1 V2000
    3.0006    4.8792    1.0698 C   0  0  0  0  0  0  0  0  0  0  0  0
    3.2583    3.7439    0.0513 C   0  0  0  0  0  0  0  0  0  0  0  0
    4.7925    3.4696   -0.0526 C   0  0  0  0  0  0  0  0  0  0  0  0
    5.5465    4.7562   -0.4748 C   0  0  0  0  0  0  0  0  0  0  0  0
    2.6921    4.1533   -1.3364 C   0  0  0  0  0  0  0  0  0  0  0  0
    2.5449    2.4576    0.5311 C   0  0  0  0  0  0  0  0  0  0  0  0
    1.9385    5.0641    1.1426 H   0  0  0  0  0  0  0  0  0  0  0  0
    3.5007    5.7786    0.7411 H   0  0  0  0  0  0  0  0  0  0  0  0
    3.3826    4.5885    2.0373 H   0  0  0  0  0  0  0  0  0  0  0  0
    4.9700    2.6946   -0.7845 H   0  0  0  0  0  0  0  0  0  0  0  0
    5.1612    3.1427    0.9092 H   0  0  0  0  0  0  0  0  0  0  0  0
    5.3567    5.5394    0.2428 H   0  0  0  0  0  0  0  0  0  0  0  0
    5.2110    5.0712   -1.4488 H   0  0  0  0  0  0  0  0  0  0  0  0
    6.6065    4.5533   -0.5110 H   0  0  0  0  0  0  0  0  0  0  0  0
    3.1485    5.0754   -1.6583 H   0  0  0  0  0  0  0  0  0  0  0  0
    1.6227    4.2913   -1.2618 H   0  0  0  0  0  0  0  0  0  0  0  0
    2.9041    3.3756   -2.0564 H   0  0  0  0  0  0  0  0  0  0  0  0
    2.7309    1.6587   -0.1720 H   0  0  0  0  0  0  0  0  0  0  0  0
    2.9235    2.1768    1.5033 H   0  0  0  0  0  0  0  0  0  0  0  0
    1.4817    2.6384    0.5974 H   0  0  0  0  0  0  0  0  0  0  0  0
  1  2  1  0  0  0  0
  2  3  1  0  0  0  0
  3  4  1  0  0  0  0
  2  5  1  0  0  0  0
  2  6  1  0  0  0  0
  1  7  1  0  0  0  0
  1  8  1  0  0  0  0
  1  9  1  0  0  0  0
  3 10  1  0  0  0  0
  3 11  1  0  0  0  0
  4 12  1  0  0  0  0
  4 13  1  0  0  0  0
  4 14  1  0  0  0  0
  5 15  1  0  0  0  0
  5 16  1  0  0  0  0
  5 17  1  0  0  0  0
  6 18  1  0  0  0  0
  6 19  1  0  0  0  0
  6 20  1  0  0  0  0
M  END
>  <Alias name>
Neohexane

>  <logH>   
-0.438

$$$$
Isopropylmercaptan
  ChemBrain IXL

 12 11  0  0  0  0  0  0  0  0  1 V2000
    3.9374    2.8412    0.6040 C   0  0  0  0  0  0  0  0  0  0  0  0
    4.0885    4.3488    0.8846 C   0  0  0  0  0  0  0  0  0  0  0  0
    5.1513    2.3336   -0.6491 S   0  0  0  0  0  0  0  0  0  0  0  0
    2.5144    2.5552    0.0862 C   0  0  0  0  0  0  0  0  0  0  0  0
    4.7412    3.1353   -1.6414 H   0  0  0  0  0  0  0  0  0  0  0  0
    4.1076    2.2851    1.5176 H   0  0  0  0  0  0  0  0  0  0  0  0
    3.3649    4.6514    1.6314 H   0  0  0  0  0  0  0  0  0  0  0  0
    5.0885    4.5498    1.2486 H   0  0  0  0  0  0  0  0  0  0  0  0
    3.9184    4.9049   -0.0290 H   0  0  0  0  0  0  0  0  0  0  0  0
    2.4082    1.4956   -0.1109 H   0  0  0  0  0  0  0  0  0  0  0  0
    1.7909    2.8577    0.8331 H   0  0  0  0  0  0  0  0  0  0  0  0
    2.3442    3.1113   -0.8274 H   0  0  0  0  0  0  0  0  0  0  0  0
  1  2  1  0  0  0  0
  1  3  1  0  0  0  0
  1  4  1  0  0  0  0
  3  5  1  0  0  0  0
  1  6  1  0  0  0  0
  2  7  1  0  0  0  0
  2  8  1  0  0  0  0
  2  9  1  0  0  0  0
  4 10  1  0  0  0  0
  4 11  1  0  0  0  0
  4 12  1  0  0  0  0
M  END
>  <Alias name>
2-Propanethiol

>  <logH>   
-0.433

$$$$
3-Methylhexane
  ChemBrain IXL

 23 22  0  0  0  0  0  0  0  0  1 V2000
    1.9287    5.6636    0.4898 C   0  0  0  0  0  0  0  0  0  0  0  0
    3.4712    5.6008    0.5896 C   0  0  0  0  0  0  0  0  0  0  0  0
    3.9948    4.2677   -0.0194 C   0  0  0  0  0  0  0  0  0  0  0  0
    5.5420    4.2544    0.0311 C   0  0  0  0  0  0  0  0  0  0  0  0
    6.0985    5.4558   -0.7719 C   0  0  0  0  0  0  0  0  0  0  0  0
    7.6452    5.4514   -0.7259 C   0  0  0  0  0  0  0  0  0  0  0  0
    3.4478    3.0639    0.7858 C   0  0  0  0  0  0  0  0  0  0  0  0
    1.4932    4.8764    1.0827 H   0  0  0  0  0  0  0  0  0  0  0  0
    1.5850    6.6191    0.8574 H   0  0  0  0  0  0  0  0  0  0  0  0
    1.6297    5.5469   -0.5412 H   0  0  0  0  0  0  0  0  0  0  0  0
    3.7675    5.6651    1.6268 H   0  0  0  0  0  0  0  0  0  0  0  0
    3.8956    6.4315    0.0445 H   0  0  0  0  0  0  0  0  0  0  0  0
    3.6699    4.1896   -1.0472 H   0  0  0  0  0  0  0  0  0  0  0  0
    5.8690    4.3256    1.0588 H   0  0  0  0  0  0  0  0  0  0  0  0
    5.9079    3.3332   -0.3998 H   0  0  0  0  0  0  0  0  0  0  0  0
    5.7701    5.3936   -1.7995 H   0  0  0  0  0  0  0  0  0  0  0  0
    5.7329    6.3770   -0.3412 H   0  0  0  0  0  0  0  0  0  0  0  0
    8.0041    6.4598   -0.8708 H   0  0  0  0  0  0  0  0  0  0  0  0
    8.0271    4.8315   -1.5238 H   0  0  0  0  0  0  0  0  0  0  0  0
    7.9868    5.0835    0.2316 H   0  0  0  0  0  0  0  0  0  0  0  0
    3.8487    2.1470    0.3783 H   0  0  0  0  0  0  0  0  0  0  0  0
    3.7445    3.1572    1.8205 H   0  0  0  0  0  0  0  0  0  0  0  0
    2.3727    3.0431    0.7201 H   0  0  0  0  0  0  0  0  0  0  0  0
  1  2  1  0  0  0  0
  2  3  1  0  0  0  0
  3  4  1  0  0  0  0
  4  5  1  0  0  0  0
  5  6  1  0  0  0  0
  3  7  1  0  0  0  0
  1  8  1  0  0  0  0
  1  9  1  0  0  0  0
  1 10  1  0  0  0  0
  2 11  1  0  0  0  0
  2 12  1  0  0  0  0
  3 13  1  0  0  0  0
  4 14  1  0  0  0  0
  4 15  1  0  0  0  0
  5 16  1  0  0  0  0
  5 17  1  0  0  0  0
  6 18  1  0  0  0  0
  6 19  1  0  0  0  0
  6 20  1  0  0  0  0
  7 21  1  0  0  0  0
  7 22  1  0  0  0  0
  7 23  1  0  0  0  0
M  END
>  <Alias name>
3-Methylhexane

>  <logH>   
-0.43

$$$$
Ethylmethylsulfide
  ChemBrain IXL

 12 11  0  0  0  0  0  0  0  0  1 V2000
    2.3013    4.0943    0.8028 C   0  0  0  0  0  0  0  0  0  0  0  0
    3.6394    2.9493    0.3554 S   0  0  0  0  0  0  0  0  0  0  0  0
    4.8217    4.1762   -0.2757 C   0  0  0  0  0  0  0  0  0  0  0  0
    6.1035    3.4607   -0.7444 C   0  0  0  0  0  0  0  0  0  0  0  0
    1.4703    3.5351    1.2145 H   0  0  0  0  0  0  0  0  0  0  0  0
    2.6620    4.8004    1.5405 H   0  0  0  0  0  0  0  0  0  0  0  0
    1.9742    4.6298   -0.0799 H   0  0  0  0  0  0  0  0  0  0  0  0
    4.3797    4.7080   -1.1092 H   0  0  0  0  0  0  0  0  0  0  0  0
    5.0675    4.8786    0.5112 H   0  0  0  0  0  0  0  0  0  0  0  0
    6.8082    4.1920   -1.1206 H   0  0  0  0  0  0  0  0  0  0  0  0
    5.8576    2.7583   -1.5312 H   0  0  0  0  0  0  0  0  0  0  0  0
    6.5454    2.9289    0.0891 H   0  0  0  0  0  0  0  0  0  0  0  0
  1  2  1  0  0  0  0
  2  3  1  0  0  0  0
  3  4  1  0  0  0  0
  1  5  1  0  0  0  0
  1  6  1  0  0  0  0
  1  7  1  0  0  0  0
  3  8  1  0  0  0  0
  3  9  1  0  0  0  0
  4 10  1  0  0  0  0
  4 11  1  0  0  0  0
  4 12  1  0  0  0  0
M  END
>  <Alias name>
Ethyl methyl sulfide

>  <logH>   
-0.428

$$$$
Triethylamine
  ChemBrain IXL

 22 21  0  0  0  0  0  0  0  0  1 V2000
    2.6875    2.4217    0.4135 C   0  0  0  0  0  0  0  0  0  0  0  0
    3.4066    3.6077   -0.2591 C   0  0  0  0  0  0  0  0  0  0  0  0
    4.7934    3.6812    0.2266 N   0  0  0  0  0  0  0  0  0  0  0  0
    5.4961    2.4317   -0.1044 C   0  0  0  0  0  0  0  0  0  0  0  0
    6.9489    2.5073    0.4053 C   0  0  0  0  0  0  0  0  0  0  0  0
    5.4785    4.8142   -0.4149 C   0  0  0  0  0  0  0  0  0  0  0  0
    4.7437    6.1240   -0.0677 C   0  0  0  0  0  0  0  0  0  0  0  0
    3.1997    1.5035    0.1675 H   0  0  0  0  0  0  0  0  0  0  0  0
    2.6900    2.5597    1.4846 H   0  0  0  0  0  0  0  0  0  0  0  0
    1.6684    2.3711    0.0595 H   0  0  0  0  0  0  0  0  0  0  0  0
    3.4071    3.4679   -1.3300 H   0  0  0  0  0  0  0  0  0  0  0  0
    2.8912    4.5249   -0.0162 H   0  0  0  0  0  0  0  0  0  0  0  0
    5.4971    2.2920   -1.1753 H   0  0  0  0  0  0  0  0  0  0  0  0
    4.9930    1.6004    0.3665 H   0  0  0  0  0  0  0  0  0  0  0  0
    7.4541    3.3357   -0.0683 H   0  0  0  0  0  0  0  0  0  0  0  0
    7.4626    1.5880    0.1656 H   0  0  0  0  0  0  0  0  0  0  0  0
    6.9479    2.6505    1.4757 H   0  0  0  0  0  0  0  0  0  0  0  0
    6.4963    4.8678   -0.0584 H   0  0  0  0  0  0  0  0  0  0  0  0
    5.4792    4.6749   -1.4859 H   0  0  0  0  0  0  0  0  0  0  0  0
    3.7270    6.0730   -0.4278 H   0  0  0  0  0  0  0  0  0  0  0  0
    4.7399    6.2616    1.0035 H   0  0  0  0  0  0  0  0  0  0  0  0
    5.2499    6.9554   -0.5356 H   0  0  0  0  0  0  0  0  0  0  0  0
  1  2  1  0  0  0  0
  2  3  1  0  0  0  0
  3  4  1  0  0  0  0
  4  5  1  0  0  0  0
  3  6  1  0  0  0  0
  6  7  1  0  0  0  0
  1  8  1  0  0  0  0
  1  9  1  0  0  0  0
  1 10  1  0  0  0  0
  2 11  1  0  0  0  0
  2 12  1  0  0  0  0
  4 13  1  0  0  0  0
  4 14  1  0  0  0  0
  5 15  1  0  0  0  0
  5 16  1  0  0  0  0
  5 17  1  0  0  0  0
  6 18  1  0  0  0  0
  6 19  1  0  0  0  0
  7 20  1  0  0  0  0
  7 21  1  0  0  0  0
  7 22  1  0  0  0  0
M  END
>  <Alias name>
Triethylamine

>  <logH>   
-0.427

$$$$
Acetonitrile
  ChemBrain IXL

  6  5  0  0  0  0  0  0  0  0  1 V2000
    3.6098    3.0346    0.5157 C   0  0  0  0  0  0  0  0  0  0  0  0
    4.6706    3.0273    0.9799 N   0  0  0  0  0  0  0  0  0  0  0  0
    2.1981    3.0444   -0.1021 C   0  0  0  0  0  0  0  0  0  0  0  0
    1.9062    2.0318   -0.3517 H   0  0  0  0  0  0  0  0  0  0  0  0
    1.4950    3.4574    0.6107 H   0  0  0  0  0  0  0  0  0  0  0  0
    2.2009    3.6509   -0.9993 H   0  0  0  0  0  0  0  0  0  0  0  0
  1  2  3  0  0  0  0
  1  3  1  0  0  0  0
  3  4  1  0  0  0  0
  3  5  1  0  0  0  0
  3  6  1  0  0  0  0
M  END
>  <Alias name>
Acetonitrile

>  <logH>   
-0.426

$$$$
2,3-Dimethylbutane
  ChemBrain IXL

 20 19  0  0  0  0  0  0  0  0  1 V2000
    3.6942    2.3623    1.1057 C   0  0  0  0  0  0  0  0  0  0  0  0
    3.2918    3.5905    0.2460 C   0  0  0  0  0  0  0  0  0  0  0  0
    4.5698    4.3740   -0.2301 C   0  0  0  0  0  0  0  0  0  0  0  0
    5.4294    3.4708   -1.1516 C   0  0  0  0  0  0  0  0  0  0  0  0
    2.3814    4.5254    1.0833 C   0  0  0  0  0  0  0  0  0  0  0  0
    5.4211    4.8204    0.9889 C   0  0  0  0  0  0  0  0  0  0  0  0
    4.2886    1.6845    0.5153 H   0  0  0  0  0  0  0  0  0  0  0  0
    2.8027    1.8545    1.4426 H   0  0  0  0  0  0  0  0  0  0  0  0
    4.2645    2.6900    1.9619 H   0  0  0  0  0  0  0  0  0  0  0  0
    2.7433    3.2511   -0.6207 H   0  0  0  0  0  0  0  0  0  0  0  0
    4.2610    5.2481   -0.7848 H   0  0  0  0  0  0  0  0  0  0  0  0
    6.2736    4.0351   -1.5207 H   0  0  0  0  0  0  0  0  0  0  0  0
    4.8312    3.1336   -1.9857 H   0  0  0  0  0  0  0  0  0  0  0  0
    5.7856    2.6181   -0.5961 H   0  0  0  0  0  0  0  0  0  0  0  0
    1.4793    3.9972    1.3564 H   0  0  0  0  0  0  0  0  0  0  0  0
    2.8996    4.8328    1.9775 H   0  0  0  0  0  0  0  0  0  0  0  0
    2.1238    5.3964    0.4982 H   0  0  0  0  0  0  0  0  0  0  0  0
    4.8451    5.4867    1.6098 H   0  0  0  0  0  0  0  0  0  0  0  0
    5.7136    3.9544    1.5635 H   0  0  0  0  0  0  0  0  0  0  0  0
    6.3047    5.3331    0.6390 H   0  0  0  0  0  0  0  0  0  0  0  0
  1  2  1  0  0  0  0
  2  3  1  0  0  0  0
  3  4  1  0  0  0  0
  2  5  1  0  0  0  0
  3  6  1  0  0  0  0
  1  7  1  0  0  0  0
  1  8  1  0  0  0  0
  1  9  1  0  0  0  0
  2 10  1  0  0  0  0
  3 11  1  0  0  0  0
  4 12  1  0  0  0  0
  4 13  1  0  0  0  0
  4 14  1  0  0  0  0
  5 15  1  0  0  0  0
  5 16  1  0  0  0  0
  5 17  1  0  0  0  0
  6 18  1  0  0  0  0
  6 19  1  0  0  0  0
  6 20  1  0  0  0  0
M  END
>  <Alias name>
2,3-Dimethylbutane

>  <logH>   
-0.425

$$$$
2-Methylhexane
  ChemBrain IXL

 23 22  0  0  0  0  0  0  0  0  1 V2000
    3.7252    3.5144   -0.3866 C   0  0  0  0  0  0  0  0  0  0  0  0
    3.6514    4.8587    0.3788 C   0  0  0  0  0  0  0  0  0  0  0  0
    4.7721    5.8205   -0.1155 C   0  0  0  0  0  0  0  0  0  0  0  0
    6.1696    5.2211    0.1954 C   0  0  0  0  0  0  0  0  0  0  0  0
    7.2690    6.2204   -0.2367 C   0  0  0  0  0  0  0  0  0  0  0  0
    8.6588    5.6271    0.0749 C   0  0  0  0  0  0  0  0  0  0  0  0
    2.2735    5.5108    0.1291 C   0  0  0  0  0  0  0  0  0  0  0  0
    4.6591    3.0227   -0.1683 H   0  0  0  0  0  0  0  0  0  0  0  0
    3.6546    3.6995   -1.4486 H   0  0  0  0  0  0  0  0  0  0  0  0
    2.9072    2.8809   -0.0772 H   0  0  0  0  0  0  0  0  0  0  0  0
    3.7734    4.6773    1.4366 H   0  0  0  0  0  0  0  0  0  0  0  0
    4.6737    5.9711   -1.1816 H   0  0  0  0  0  0  0  0  0  0  0  0
    4.6730    6.7709    0.3903 H   0  0  0  0  0  0  0  0  0  0  0  0
    6.2526    5.0328    1.2565 H   0  0  0  0  0  0  0  0  0  0  0  0
    6.2959    4.2966   -0.3449 H   0  0  0  0  0  0  0  0  0  0  0  0
    7.1883    6.4080   -1.2976 H   0  0  0  0  0  0  0  0  0  0  0  0
    7.1453    7.1480    0.3031 H   0  0  0  0  0  0  0  0  0  0  0  0
    9.4244    6.3252   -0.2298 H   0  0  0  0  0  0  0  0  0  0  0  0
    8.7829    4.6993   -0.4635 H   0  0  0  0  0  0  0  0  0  0  0  0
    8.7423    5.4419    1.1361 H   0  0  0  0  0  0  0  0  0  0  0  0
    1.4933    4.8525    0.4833 H   0  0  0  0  0  0  0  0  0  0  0  0
    2.2190    6.4503    0.6588 H   0  0  0  0  0  0  0  0  0  0  0  0
    2.1439    5.6860   -0.9291 H   0  0  0  0  0  0  0  0  0  0  0  0
  1  2  1  0  0  0  0
  2  3  1  0  0  0  0
  3  4  1  0  0  0  0
  4  5  1  0  0  0  0
  5  6  1  0  0  0  0
  2  7  1  0  0  0  0
  1  8  1  0  0  0  0
  1  9  1  0  0  0  0
  1 10  1  0  0  0  0
  2 11  1  0  0  0  0
  3 12  1  0  0  0  0
  3 13  1  0  0  0  0
  4 14  1  0  0  0  0
  4 15  1  0  0  0  0
  5 16  1  0  0  0  0
  5 17  1  0  0  0  0
  6 18  1  0  0  0  0
  6 19  1  0  0  0  0
  6 20  1  0  0  0  0
  7 21  1  0  0  0  0
  7 22  1  0  0  0  0
  7 23  1  0  0  0  0
M  END
>  <Alias name>
2-Methylhexane

>  <logH>   
-0.423

$$$$
2,2-Dimethylpentane
  ChemBrain IXL

 23 22  0  0  0  0  0  0  0  0  1 V2000
    2.3710    4.0465    0.9484 C   0  0  0  0  0  0  0  0  0  0  0  0
    3.6010    4.3966    0.0793 C   0  0  0  0  0  0  0  0  0  0  0  0
    4.9024    4.0187    0.8569 C   0  0  0  0  0  0  0  0  0  0  0  0
    6.1616    4.3970    0.0280 C   0  0  0  0  0  0  0  0  0  0  0  0
    3.5956    5.9132   -0.2238 C   0  0  0  0  0  0  0  0  0  0  0  0
    3.5252    3.6037   -1.2503 C   0  0  0  0  0  0  0  0  0  0  0  0
    7.4304    4.0525    0.8354 C   0  0  0  0  0  0  0  0  0  0  0  0
    2.3760    2.9892    1.1708 H   0  0  0  0  0  0  0  0  0  0  0  0
    2.4095    4.6084    1.8705 H   0  0  0  0  0  0  0  0  0  0  0  0
    1.4673    4.2971    0.4118 H   0  0  0  0  0  0  0  0  0  0  0  0
    4.9081    2.9551    1.0509 H   0  0  0  0  0  0  0  0  0  0  0  0
    4.9224    4.5526    1.7971 H   0  0  0  0  0  0  0  0  0  0  0  0
    6.1676    3.8434   -0.8963 H   0  0  0  0  0  0  0  0  0  0  0  0
    6.1508    5.4550   -0.1855 H   0  0  0  0  0  0  0  0  0  0  0  0
    2.6964    6.1694   -0.7653 H   0  0  0  0  0  0  0  0  0  0  0  0
    3.6269    6.4664    0.7037 H   0  0  0  0  0  0  0  0  0  0  0  0
    4.4596    6.1643   -0.8218 H   0  0  0  0  0  0  0  0  0  0  0  0
    4.3433    3.8895   -1.8910 H   0  0  0  0  0  0  0  0  0  0  0  0
    2.5903    3.8224   -1.7455 H   0  0  0  0  0  0  0  0  0  0  0  0
    3.5823    2.5451   -1.0423 H   0  0  0  0  0  0  0  0  0  0  0  0
    7.4279    4.6055    1.7630 H   0  0  0  0  0  0  0  0  0  0  0  0
    8.3054    4.3176    0.2607 H   0  0  0  0  0  0  0  0  0  0  0  0
    7.4465    2.9932    1.0475 H   0  0  0  0  0  0  0  0  0  0  0  0
  1  2  1  0  0  0  0
  2  3  1  0  0  0  0
  3  4  1  0  0  0  0
  2  5  1  0  0  0  0
  2  6  1  0  0  0  0
  4  7  1  0  0  0  0
  1  8  1  0  0  0  0
  1  9  1  0  0  0  0
  1 10  1  0  0  0  0
  3 11  1  0  0  0  0
  3 12  1  0  0  0  0
  4 13  1  0  0  0  0
  4 14  1  0  0  0  0
  5 15  1  0  0  0  0
  5 16  1  0  0  0  0
  5 17  1  0  0  0  0
  6 18  1  0  0  0  0
  6 19  1  0  0  0  0
  6 20  1  0  0  0  0
  7 21  1  0  0  0  0
  7 22  1  0  0  0  0
  7 23  1  0  0  0  0
M  END
>  <Alias name>
2,2-Dimethylpentane

>  <logH>   
-0.42

$$$$
Furan
  ChemBrain IXL

  9  9  0  0  0  0  0  0  0  0  1 V2000
    5.1679    4.5027   -0.1023 O   0  0  0  0  0  0  0  0  0  0  0  0
    3.7396    4.7950   -0.1308 C   0  0  0  0  0  0  0  0  0  0  0  0
    3.0552    3.6817   -0.0124 C   0  0  0  0  0  0  0  0  0  0  0  0
    3.9166    2.6213    0.0979 C   0  0  0  0  0  0  0  0  0  0  0  0
    5.1550    3.0526    0.0504 C   0  0  0  0  0  0  0  0  0  0  0  0
    3.3205    5.7519   -0.2309 H   0  0  0  0  0  0  0  0  0  0  0  0
    2.0023    3.6134   -0.0035 H   0  0  0  0  0  0  0  0  0  0  0  0
    3.6280    1.6120    0.2046 H   0  0  0  0  0  0  0  0  0  0  0  0
    6.0075    2.4440    0.1131 H   0  0  0  0  0  0  0  0  0  0  0  0
  1  2  1  0  0  0  0
  2  3  2  0  0  0  0
  3  4  1  0  0  0  0
  4  5  2  0  0  0  0
  5  1  1  0  0  0  0
  2  6  1  0  0  0  0
  3  7  1  0  0  0  0
  4  8  1  0  0  0  0
  5  9  1  0  0  0  0
M  END
>  <Alias name>
Furan

>  <logH>   
-0.42

$$$$
Acetic acid methylester
  ChemBrain IXL

 11 10  0  0  0  0  0  0  0  0  1 V2000
    2.3701    3.4597    0.4359 C   0  0  0  0  0  0  0  0  0  0  0  0
    3.6103    4.2352   -0.0491 C   0  0  0  0  0  0  0  0  0  0  0  0
    3.4875    5.3633   -0.4971 O   0  0  0  0  0  0  0  0  0  0  0  0
    4.9414    3.6154    0.0283 O   0  0  0  0  0  0  0  0  0  0  0  0
    6.0462    4.4515   -0.4635 C   0  0  0  0  0  0  0  0  0  0  0  0
    1.4764    3.9526    0.0824 H   0  0  0  0  0  0  0  0  0  0  0  0
    2.4020    2.4517    0.0496 H   0  0  0  0  0  0  0  0  0  0  0  0
    2.3625    3.4315    1.5155 H   0  0  0  0  0  0  0  0  0  0  0  0
    5.8786    4.6950   -1.5022 H   0  0  0  0  0  0  0  0  0  0  0  0
    6.0948    5.3614    0.1163 H   0  0  0  0  0  0  0  0  0  0  0  0
    6.9768    3.9122   -0.3658 H   0  0  0  0  0  0  0  0  0  0  0  0
  1  2  1  0  0  0  0
  2  3  2  0  0  0  0
  2  4  1  0  0  0  0
  4  5  1  0  0  0  0
  1  6  1  0  0  0  0
  1  7  1  0  0  0  0
  1  8  1  0  0  0  0
  5  9  1  0  0  0  0
  5 10  1  0  0  0  0
  5 11  1  0  0  0  0
M  END
>  <Alias name>
Methyl acetate

>  <logH>   
-0.419

$$$$
Methyl-t-butylether
  ChemBrain IXL

 18 17  0  0  0  0  0  0  0  0  1 V2000
    3.5654    3.7559    0.0816 C   0  0  0  0  0  0  0  0  0  0  0  0
    4.8893    3.3027    0.5475 O   0  0  0  0  0  0  0  0  0  0  0  0
    3.3472    3.3040   -1.3771 C   0  0  0  0  0  0  0  0  0  0  0  0
    2.4714    3.1414    0.9768 C   0  0  0  0  0  0  0  0  0  0  0  0
    3.4875    5.2946    0.1607 C   0  0  0  0  0  0  0  0  0  0  0  0
    6.0382    3.8140   -0.2190 C   0  0  0  0  0  0  0  0  0  0  0  0
    4.1087    3.7426   -2.0092 H   0  0  0  0  0  0  0  0  0  0  0  0
    2.3696    3.6276   -1.7127 H   0  0  0  0  0  0  0  0  0  0  0  0
    3.4089    2.2243   -1.4336 H   0  0  0  0  0  0  0  0  0  0  0  0
    2.5245    2.0611    0.9217 H   0  0  0  0  0  0  0  0  0  0  0  0
    2.6230    3.4584    2.0012 H   0  0  0  0  0  0  0  0  0  0  0  0
    1.4981    3.4728    0.6366 H   0  0  0  0  0  0  0  0  0  0  0  0
    2.5103    5.6239   -0.1705 H   0  0  0  0  0  0  0  0  0  0  0  0
    4.2486    5.7283   -0.4752 H   0  0  0  0  0  0  0  0  0  0  0  0
    3.6477    5.6120    1.1836 H   0  0  0  0  0  0  0  0  0  0  0  0
    6.0520    4.8954   -0.1718 H   0  0  0  0  0  0  0  0  0  0  0  0
    5.9536    3.4986   -1.2511 H   0  0  0  0  0  0  0  0  0  0  0  0
    6.9557    3.4231    0.2032 H   0  0  0  0  0  0  0  0  0  0  0  0
  1  2  1  0  0  0  0
  1  3  1  0  0  0  0
  1  4  1  0  0  0  0
  1  5  1  0  0  0  0
  2  6  1  0  0  0  0
  3  7  1  0  0  0  0
  3  8  1  0  0  0  0
  3  9  1  0  0  0  0
  4 10  1  0  0  0  0
  4 11  1  0  0  0  0
  4 12  1  0  0  0  0
  5 13  1  0  0  0  0
  5 14  1  0  0  0  0
  5 15  1  0  0  0  0
  6 16  1  0  0  0  0
  6 17  1  0  0  0  0
  6 18  1  0  0  0  0
M  END
>  <Alias name>
MTBE

>  <logH>   
-0.4116

$$$$
Methacrylonitrile
  ChemBrain IXL

 10  9  0  0  0  0  0  0  0  0  1 V2000
    4.1033    3.7234   -0.0760 C   0  0  0  0  0  0  0  0  0  0  0  0
    4.7364    2.4624   -0.5225 C   0  0  0  0  0  0  0  0  0  0  0  0
    4.9301    4.9329    0.1332 C   0  0  0  0  0  0  0  0  0  0  0  0
    2.7864    3.7698    0.1381 C   0  0  0  0  0  0  0  0  0  0  0  0
    5.2318    1.4757   -0.8719 N   0  0  0  0  0  0  0  0  0  0  0  0
    4.2981    5.7507    0.4567 H   0  0  0  0  0  0  0  0  0  0  0  0
    5.6774    4.7327    0.8911 H   0  0  0  0  0  0  0  0  0  0  0  0
    5.4198    5.2004   -0.7949 H   0  0  0  0  0  0  0  0  0  0  0  0
    2.1814    2.8847   -0.0150 H   0  0  0  0  0  0  0  0  0  0  0  0
    2.3231    4.6925    0.4649 H   0  0  0  0  0  0  0  0  0  0  0  0
  1  2  1  0  0  0  0
  1  3  1  0  0  0  0
  1  4  2  0  0  0  0
  2  5  3  0  0  0  0
  3  6  1  0  0  0  0
  3  7  1  0  0  0  0
  3  8  1  0  0  0  0
  4  9  1  0  0  0  0
  4 10  1  0  0  0  0
M  END
>  <Alias name>
2-Methylacrylonitrile

>  <logH>   
-0.407

$$$$
Ethylbromide
  ChemBrain IXL

  8  7  0  0  0  0  0  0  0  0  1 V2000
    2.1029    2.4339    0.1558 C   0  0  0  0  0  0  0  0  0  0  0  0
    3.6085    2.4108   -0.1719 C   0  0  0  0  0  0  0  0  0  0  0  0
    4.4022    4.0950    0.3325 Br  0  0  0  0  0  0  0  0  0  0  0  0
    1.6572    1.4883   -0.1274 H   0  0  0  0  0  0  0  0  0  0  0  0
    1.9671    2.5931    1.2184 H   0  0  0  0  0  0  0  0  0  0  0  0
    1.6262    3.2364   -0.3934 H   0  0  0  0  0  0  0  0  0  0  0  0
    4.0851    1.6082    0.3773 H   0  0  0  0  0  0  0  0  0  0  0  0
    3.7443    2.2515   -1.2345 H   0  0  0  0  0  0  0  0  0  0  0  0
  1  2  1  0  0  0  0
  2  3  1  0  0  0  0
  1  4  1  0  0  0  0
  1  5  1  0  0  0  0
  1  6  1  0  0  0  0
  2  7  1  0  0  0  0
  2  8  1  0  0  0  0
M  END
>  <Alias name>
Bromoethane

>  <logH>   
-0.401

$$$$
2-Chloropropane
  ChemBrain IXL

 11 10  0  0  0  0  0  0  0  0  1 V2000
    2.1636    3.2990    0.4070 C   0  0  0  0  0  0  0  0  0  0  0  0
    3.3521    2.7373   -0.3976 C   0  0  0  0  0  0  0  0  0  0  0  0
    4.3225    3.8822   -0.7481 C   0  0  0  0  0  0  0  0  0  0  0  0
    4.2055    1.5123    0.5789 Cl  0  0  0  0  0  0  0  0  0  0  0  0
    1.4818    2.4944    0.6531 H   0  0  0  0  0  0  0  0  0  0  0  0
    2.5284    3.7548    1.3192 H   0  0  0  0  0  0  0  0  0  0  0  0
    1.6455    4.0426   -0.1858 H   0  0  0  0  0  0  0  0  0  0  0  0
    2.9871    2.2816   -1.3097 H   0  0  0  0  0  0  0  0  0  0  0  0
    3.8045    4.6257   -1.3411 H   0  0  0  0  0  0  0  0  0  0  0  0
    5.1574    3.4873   -1.3136 H   0  0  0  0  0  0  0  0  0  0  0  0
    4.6876    4.3380    0.1639 H   0  0  0  0  0  0  0  0  0  0  0  0
  1  2  1  0  0  0  0
  2  3  1  0  0  0  0
  2  4  1  0  0  0  0
  1  5  1  0  0  0  0
  1  6  1  0  0  0  0
  1  7  1  0  0  0  0
  2  8  1  0  0  0  0
  3  9  1  0  0  0  0
  3 10  1  0  0  0  0
  3 11  1  0  0  0  0
M  END
>  <Alias name>
2-Chloropropane

>  <logH>   
-0.398

$$$$
Formic acid ethylester
  ChemBrain IXL

 11 10  0  0  0  0  0  0  0  0  1 V2000
    6.9185    4.0155   -1.0581 O   0  0  0  0  0  0  0  0  0  0  0  0
    5.9009    3.4932   -0.6339 C   0  0  0  0  0  0  0  0  0  0  0  0
    4.6903    4.3016   -0.4291 O   0  0  0  0  0  0  0  0  0  0  0  0
    3.5287    3.5618    0.0852 C   0  0  0  0  0  0  0  0  0  0  0  0
    2.3381    4.5259    0.2514 C   0  0  0  0  0  0  0  0  0  0  0  0
    5.8894    2.4370   -0.4088 H   0  0  0  0  0  0  0  0  0  0  0  0
    3.2637    2.7791   -0.6102 H   0  0  0  0  0  0  0  0  0  0  0  0
    3.7747    3.1253    1.0419 H   0  0  0  0  0  0  0  0  0  0  0  0
    2.0921    4.9625   -0.7053 H   0  0  0  0  0  0  0  0  0  0  0  0
    1.4848    3.9824    0.6293 H   0  0  0  0  0  0  0  0  0  0  0  0
    2.6031    5.3087    0.9468 H   0  0  0  0  0  0  0  0  0  0  0  0
  1  2  2  0  0  0  0
  2  3  1  0  0  0  0
  3  4  1  0  0  0  0
  2  6  1  0  0  0  0
  4  5  1  0  0  0  0
  4  7  1  0  0  0  0
  4  8  1  0  0  0  0
  5  9  1  0  0  0  0
  5 10  1  0  0  0  0
  5 11  1  0  0  0  0
M  END
>  <Alias name>
Ethyl formate

>  <logH>   
-0.396

$$$$
Propionaldehyde
  ChemBrain IXL

 10  9  0  0  0  0  0  0  0  0  1 V2000
    3.5312    4.7248    0.4974 C   0  0  0  0  0  0  0  0  0  0  0  0
    4.0867    5.6196    1.1131 O   0  0  0  0  0  0  0  0  0  0  0  0
    4.3611    3.5780   -0.1116 C   0  0  0  0  0  0  0  0  0  0  0  0
    3.5241    2.2841   -0.1157 C   0  0  0  0  0  0  0  0  0  0  0  0
    2.4577    4.7365    0.3790 H   0  0  0  0  0  0  0  0  0  0  0  0
    5.2537    3.4275    0.4775 H   0  0  0  0  0  0  0  0  0  0  0  0
    4.6368    3.8316   -1.1245 H   0  0  0  0  0  0  0  0  0  0  0  0
    3.2484    2.0305    0.8973 H   0  0  0  0  0  0  0  0  0  0  0  0
    4.1058    1.4804   -0.5425 H   0  0  0  0  0  0  0  0  0  0  0  0
    2.6315    2.4346   -0.7048 H   0  0  0  0  0  0  0  0  0  0  0  0
  1  2  2  0  0  0  0
  1  3  1  0  0  0  0
  1  5  1  0  0  0  0
  3  4  1  0  0  0  0
  3  6  1  0  0  0  0
  3  7  1  0  0  0  0
  4  8  1  0  0  0  0
  4  9  1  0  0  0  0
  4 10  1  0  0  0  0
M  END
>  <Alias name>
Propanal

>  <logH>   
-0.394

$$$$
trans-1,2-Dichloroethylene
  ChemBrain IXL

  6  5  0  0  0  0  0  0  0  0  1 V2000
    2.5405    2.8710    0.0000 C   0  0  0  0  0  0  0  0  0  0  0  0
    3.8675    3.0163    0.0048 C   0  0  0  0  0  0  0  0  0  0  0  0
    1.4872    4.2862    0.2654 Cl  0  0  0  0  0  0  0  0  0  0  0  0
    4.9208    1.6010   -0.2606 Cl  0  0  0  0  0  0  0  0  0  0  0  0
    2.1033    1.8939   -0.1650 H   0  0  0  0  0  0  0  0  0  0  0  0
    4.3047    3.9933    0.1698 H   0  0  0  0  0  0  0  0  0  0  0  0
  1  2  2  0  0  0  0
  1  3  1  0  0  0  0
  2  4  1  0  0  0  0
  1  5  1  0  0  0  0
  2  6  1  0  0  0  0
M  END
>  <Alias name>
trans-1,2-Dichloroethylene

>  <logH>   
-0.394

$$$$
1-Propylamine
  ChemBrain IXL

 13 12  0  0  0  0  0  0  0  0  1 V2000
    2.2320    3.6668   -0.0797 C   0  0  0  0  0  0  0  0  0  0  0  0
    3.6130    4.0307    0.4992 C   0  0  0  0  0  0  0  0  0  0  0  0
    4.7145    3.5927   -0.4855 C   0  0  0  0  0  0  0  0  0  0  0  0
    6.0318    3.9399    0.0668 N   0  0  0  0  0  0  0  0  0  0  0  0
    2.1753    2.5990   -0.2315 H   0  0  0  0  0  0  0  0  0  0  0  0
    1.4600    3.9738    0.6104 H   0  0  0  0  0  0  0  0  0  0  0  0
    2.0927    4.1725   -1.0238 H   0  0  0  0  0  0  0  0  0  0  0  0
    3.6697    5.0985    0.6511 H   0  0  0  0  0  0  0  0  0  0  0  0
    3.7522    3.5250    1.4433 H   0  0  0  0  0  0  0  0  0  0  0  0
    4.6578    2.5249   -0.6373 H   0  0  0  0  0  0  0  0  0  0  0  0
    4.5753    4.0985   -1.4296 H   0  0  0  0  0  0  0  0  0  0  0  0
    6.0885    5.0077    0.2186 H   0  0  0  0  0  0  0  0  0  0  0  0
    6.8038    3.6329   -0.6233 H   0  0  0  0  0  0  0  0  0  0  0  0
  1  2  1  0  0  0  0
  2  3  1  0  0  0  0
  3  4  1  0  0  0  0
  1  5  1  0  0  0  0
  1  6  1  0  0  0  0
  1  7  1  0  0  0  0
  2  8  1  0  0  0  0
  2  9  1  0  0  0  0
  3 10  1  0  0  0  0
  3 11  1  0  0  0  0
  4 12  1  0  0  0  0
  4 13  1  0  0  0  0
M  END
>  <Alias name>
1-Propylamine

>  <logH>   
-0.393

$$$$
2,3-Dimethylpentane
  ChemBrain IXL

 23 22  0  0  0  0  0  0  0  0  1 V2000
    2.7199    3.6990    1.2783 C   0  0  0  0  0  0  0  0  0  0  0  0
    3.4139    4.4363    0.0910 C   0  0  0  0  0  0  0  0  0  0  0  0
    4.3181    3.4436   -0.7336 C   0  0  0  0  0  0  0  0  0  0  0  0
    5.3191    2.7120    0.2136 C   0  0  0  0  0  0  0  0  0  0  0  0
    6.2398    3.7400    0.9148 C   0  0  0  0  0  0  0  0  0  0  0  0
    2.3363    5.0550   -0.8425 C   0  0  0  0  0  0  0  0  0  0  0  0
    3.4387    2.3867   -1.4679 C   0  0  0  0  0  0  0  0  0  0  0  0
    1.8244    4.2384    1.5540 H   0  0  0  0  0  0  0  0  0  0  0  0
    3.3862    3.6838    2.1283 H   0  0  0  0  0  0  0  0  0  0  0  0
    2.4570    2.6971    0.9952 H   0  0  0  0  0  0  0  0  0  0  0  0
    4.0293    5.2329    0.4785 H   0  0  0  0  0  0  0  0  0  0  0  0
    4.8750    4.0055   -1.4696 H   0  0  0  0  0  0  0  0  0  0  0  0
    4.7721    2.1530    0.9581 H   0  0  0  0  0  0  0  0  0  0  0  0
    5.9253    2.0323   -0.3677 H   0  0  0  0  0  0  0  0  0  0  0  0
    5.6485    4.3922    1.5372 H   0  0  0  0  0  0  0  0  0  0  0  0
    6.7601    4.3253    0.1704 H   0  0  0  0  0  0  0  0  0  0  0  0
    6.9594    3.2170    1.5273 H   0  0  0  0  0  0  0  0  0  0  0  0
    2.7566    5.1894   -1.8294 H   0  0  0  0  0  0  0  0  0  0  0  0
    1.4792    4.3992   -0.9040 H   0  0  0  0  0  0  0  0  0  0  0  0
    2.0418    6.0212   -0.4597 H   0  0  0  0  0  0  0  0  0  0  0  0
    4.0747    1.7349   -2.0491 H   0  0  0  0  0  0  0  0  0  0  0  0
    2.8933    1.8012   -0.7488 H   0  0  0  0  0  0  0  0  0  0  0  0
    2.7445    2.8860   -2.1260 H   0  0  0  0  0  0  0  0  0  0  0  0
  1  2  1  0  0  0  0
  2  3  1  0  0  0  0
  3  4  1  0  0  0  0
  4  5  1  0  0  0  0
  2  6  1  0  0  0  0
  3  7  1  0  0  0  0
  1  8  1  0  0  0  0
  1  9  1  0  0  0  0
  1 10  1  0  0  0  0
  2 11  1  0  0  0  0
  3 12  1  0  0  0  0
  4 13  1  0  0  0  0
  4 14  1  0  0  0  0
  5 15  1  0  0  0  0
  5 16  1  0  0  0  0
  5 17  1  0  0  0  0
  6 18  1  0  0  0  0
  6 19  1  0  0  0  0
  6 20  1  0  0  0  0
  7 21  1  0  0  0  0
  7 22  1  0  0  0  0
  7 23  1  0  0  0  0
M  END
>  <Alias name>
2,3-Dimethylpentane

>  <logH>   
-0.392

$$$$
1,2-Epoxybutane
  ChemBrain IXL

 13 13  0  0  0  0  0  0  0  0  1 V2000
    2.3465    3.7107    0.3820 C   0  0  0  0  0  0  0  0  0  0  0  0
    3.6922    3.4415   -0.2206 C   0  0  0  0  0  0  0  0  0  0  0  0
    4.8071    4.4025    0.2364 C   0  0  0  0  0  0  0  0  0  0  0  0
    6.1749    3.7077    0.0931 C   0  0  0  0  0  0  0  0  0  0  0  0
    3.1368    2.5197    0.8117 O   0  0  0  0  0  0  0  0  0  0  0  0
    1.4856    3.4744   -0.2311 H   0  0  0  0  0  0  0  0  0  0  0  0
    2.2962    4.5004    1.1214 H   0  0  0  0  0  0  0  0  0  0  0  0
    3.6628    3.0929   -1.2455 H   0  0  0  0  0  0  0  0  0  0  0  0
    4.7891    5.2943   -0.3777 H   0  0  0  0  0  0  0  0  0  0  0  0
    4.6472    4.6745    1.2725 H   0  0  0  0  0  0  0  0  0  0  0  0
    6.9582    4.3831    0.4141 H   0  0  0  0  0  0  0  0  0  0  0  0
    6.3349    3.4357   -0.9429 H   0  0  0  0  0  0  0  0  0  0  0  0
    6.1930    2.8160    0.7074 H   0  0  0  0  0  0  0  0  0  0  0  0
  1  2  1  0  0  0  0
  2  3  1  0  0  0  0
  3  4  1  0  0  0  0
  1  5  1  0  0  0  0
  5  2  1  0  0  0  0
  1  6  1  0  0  0  0
  1  7  1  0  0  0  0
  2  8  1  0  0  0  0
  3  9  1  0  0  0  0
  3 10  1  0  0  0  0
  4 11  1  0  0  0  0
  4 12  1  0  0  0  0
  4 13  1  0  0  0  0
M  END
>  <Alias name>
Ethylepoxide

>  <logH>   
-0.387

$$$$
Heptane
  ChemBrain IXL

 23 22  0  0  0  0  0  0  0  0  1 V2000
    2.2712    2.9953    1.8762 C   0  0  0  0  0  0  0  0  0  0  0  0
    3.1089    4.2810    1.7350 C   0  0  0  0  0  0  0  0  0  0  0  0
    4.2074    4.0647    0.6759 C   0  0  0  0  0  0  0  0  0  0  0  0
    5.0452    5.3504    0.5348 C   0  0  0  0  0  0  0  0  0  0  0  0
    6.1438    5.1341   -0.5241 C   0  0  0  0  0  0  0  0  0  0  0  0
    6.9817    6.4197   -0.6652 C   0  0  0  0  0  0  0  0  0  0  0  0
    8.0803    6.2034   -1.7240 C   0  0  0  0  0  0  0  0  0  0  0  0
    1.5014    3.1469    2.6184 H   0  0  0  0  0  0  0  0  0  0  0  0
    1.8142    2.7573    0.9270 H   0  0  0  0  0  0  0  0  0  0  0  0
    2.9108    2.1807    2.1822 H   0  0  0  0  0  0  0  0  0  0  0  0
    3.5659    4.5190    2.6842 H   0  0  0  0  0  0  0  0  0  0  0  0
    2.4693    5.0957    1.4290 H   0  0  0  0  0  0  0  0  0  0  0  0
    4.8470    3.2500    0.9819 H   0  0  0  0  0  0  0  0  0  0  0  0
    3.7505    3.8268   -0.2733 H   0  0  0  0  0  0  0  0  0  0  0  0
    4.4057    6.1651    0.2288 H   0  0  0  0  0  0  0  0  0  0  0  0
    5.5021    5.5884    1.4840 H   0  0  0  0  0  0  0  0  0  0  0  0
    6.7833    4.3193   -0.2181 H   0  0  0  0  0  0  0  0  0  0  0  0
    5.6869    4.8962   -1.4734 H   0  0  0  0  0  0  0  0  0  0  0  0
    7.4385    6.6577    0.2841 H   0  0  0  0  0  0  0  0  0  0  0  0
    6.3422    7.2345   -0.9712 H   0  0  0  0  0  0  0  0  0  0  0  0
    8.6675    7.1044   -1.8228 H   0  0  0  0  0  0  0  0  0  0  0  0
    8.7198    5.3886   -1.4179 H   0  0  0  0  0  0  0  0  0  0  0  0
    7.6235    5.9654   -2.6733 H   0  0  0  0  0  0  0  0  0  0  0  0
  1  2  1  0  0  0  0
  2  3  1  0  0  0  0
  3  4  1  0  0  0  0
  4  5  1  0  0  0  0
  5  6  1  0  0  0  0
  6  7  1  0  0  0  0
  1  8  1  0  0  0  0
  1  9  1  0  0  0  0
  1 10  1  0  0  0  0
  2 11  1  0  0  0  0
  2 12  1  0  0  0  0
  3 13  1  0  0  0  0
  3 14  1  0  0  0  0
  4 15  1  0  0  0  0
  4 16  1  0  0  0  0
  5 17  1  0  0  0  0
  5 18  1  0  0  0  0
  6 19  1  0  0  0  0
  6 20  1  0  0  0  0
  7 21  1  0  0  0  0
  7 22  1  0  0  0  0
  7 23  1  0  0  0  0
M  END
>  <Alias name>
Heptane

>  <logH>   
-0.387

$$$$
s-Butylchloride
  ChemBrain IXL

 14 13  0  0  0  0  0  0  0  0  1 V2000
    2.0441    3.7434    0.7881 C   0  0  0  0  0  0  0  0  0  0  0  0
    3.4241    3.2237    0.3407 C   0  0  0  0  0  0  0  0  0  0  0  0
    4.2049    4.3627   -0.3432 C   0  0  0  0  0  0  0  0  0  0  0  0
    5.5914    3.8475   -0.7757 C   0  0  0  0  0  0  0  0  0  0  0  0
    3.2083    1.8768   -0.8090 Cl  0  0  0  0  0  0  0  0  0  0  0  0
    1.4955    2.9431    1.2691 H   0  0  0  0  0  0  0  0  0  0  0  0
    2.1752    4.5613    1.4857 H   0  0  0  0  0  0  0  0  0  0  0  0
    1.4918    4.0911   -0.0762 H   0  0  0  0  0  0  0  0  0  0  0  0
    3.9763    2.8757    1.2049 H   0  0  0  0  0  0  0  0  0  0  0  0
    3.6584    4.7029   -1.2141 H   0  0  0  0  0  0  0  0  0  0  0  0
    4.3258    5.1851    0.3510 H   0  0  0  0  0  0  0  0  0  0  0  0
    6.1420    4.6494   -1.2519 H   0  0  0  0  0  0  0  0  0  0  0  0
    5.4704    3.0284   -1.4738 H   0  0  0  0  0  0  0  0  0  0  0  0
    6.1360    3.5028    0.0945 H   0  0  0  0  0  0  0  0  0  0  0  0
  1  2  1  0  0  0  0
  2  3  1  0  0  0  0
  3  4  1  0  0  0  0
  2  5  1  0  0  0  0
  1  6  1  0  0  0  0
  1  7  1  0  0  0  0
  1  8  1  0  0  0  0
  2  9  1  0  0  0  0
  3 10  1  0  0  0  0
  3 11  1  0  0  0  0
  4 12  1  0  0  0  0
  4 13  1  0  0  0  0
  4 14  1  0  0  0  0
M  END
>  <Alias name>
2-Chlorobutane

>  <logH>   
-0.385

$$$$
Diisopropylamine
  ChemBrain IXL

 22 21  0  0  0  0  0  0  0  0  1 V2000
    2.9280    3.7048   -0.9860 C   0  0  0  0  0  0  0  0  0  0  0  0
    3.4617    4.3758    0.2982 C   0  0  0  0  0  0  0  0  0  0  0  0
    4.7198    5.0929    0.0040 N   0  0  0  0  0  0  0  0  0  0  0  0
    5.7380    4.1447   -0.4936 C   0  0  0  0  0  0  0  0  0  0  0  0
    7.0416    4.9098   -0.7940 C   0  0  0  0  0  0  0  0  0  0  0  0
    6.0148    3.0644    0.5742 C   0  0  0  0  0  0  0  0  0  0  0  0
    2.4153    5.3786    0.8218 C   0  0  0  0  0  0  0  0  0  0  0  0
    4.5482    5.7997   -0.6956 H   0  0  0  0  0  0  0  0  0  0  0  0
    1.9914    3.2062   -0.7693 H   0  0  0  0  0  0  0  0  0  0  0  0
    2.7678    4.4583   -1.7472 H   0  0  0  0  0  0  0  0  0  0  0  0
    3.6474    2.9795   -1.3416 H   0  0  0  0  0  0  0  0  0  0  0  0
    3.6422    3.6212    1.0514 H   0  0  0  0  0  0  0  0  0  0  0  0
    5.3826    3.6737   -1.3999 H   0  0  0  0  0  0  0  0  0  0  0  0
    6.8510    5.6668   -1.5445 H   0  0  0  0  0  0  0  0  0  0  0  0
    7.7899    4.2181   -1.1608 H   0  0  0  0  0  0  0  0  0  0  0  0
    7.4000    5.3822    0.1123 H   0  0  0  0  0  0  0  0  0  0  0  0
    6.7834    2.3914    0.2149 H   0  0  0  0  0  0  0  0  0  0  0  0
    5.1092    2.5053    0.7672 H   0  0  0  0  0  0  0  0  0  0  0  0
    6.3490    3.5381    1.4889 H   0  0  0  0  0  0  0  0  0  0  0  0
    1.4922    4.8561    1.0405 H   0  0  0  0  0  0  0  0  0  0  0  0
    2.7861    5.8492    1.7239 H   0  0  0  0  0  0  0  0  0  0  0  0
    2.2322    6.1354    0.0691 H   0  0  0  0  0  0  0  0  0  0  0  0
  1  2  1  0  0  0  0
  2  3  1  0  0  0  0
  3  4  1  0  0  0  0
  4  5  1  0  0  0  0
  4  6  1  0  0  0  0
  2  7  1  0  0  0  0
  3  8  1  0  0  0  0
  1  9  1  0  0  0  0
  1 10  1  0  0  0  0
  1 11  1  0  0  0  0
  2 12  1  0  0  0  0
  4 13  1  0  0  0  0
  5 14  1  0  0  0  0
  5 15  1  0  0  0  0
  5 16  1  0  0  0  0
  6 17  1  0  0  0  0
  6 18  1  0  0  0  0
  6 19  1  0  0  0  0
  7 20  1  0  0  0  0
  7 21  1  0  0  0  0
  7 22  1  0  0  0  0
M  END
>  <Alias name>
Diisopropylamine

>  <logH>   
-0.382

$$$$
t-Butylethylether
  ChemBrain IXL

 21 20  0  0  0  0  0  0  0  0  1 V2000
    3.6317    4.4144   -0.0626 C   0  0  0  0  0  0  0  0  0  0  0  0
    4.8285    4.1596    0.7604 O   0  0  0  0  0  0  0  0  0  0  0  0
    2.3727    4.3052    0.8197 C   0  0  0  0  0  0  0  0  0  0  0  0
    3.5532    3.3734   -1.1983 C   0  0  0  0  0  0  0  0  0  0  0  0
    3.7117    5.8311   -0.6679 C   0  0  0  0  0  0  0  0  0  0  0  0
    6.1140    4.2310    0.0456 C   0  0  0  0  0  0  0  0  0  0  0  0
    7.2642    3.9445    1.0296 C   0  0  0  0  0  0  0  0  0  0  0  0
    2.3150    3.3108    1.2448 H   0  0  0  0  0  0  0  0  0  0  0  0
    2.4262    5.0360    1.6171 H   0  0  0  0  0  0  0  0  0  0  0  0
    1.4922    4.4920    0.2173 H   0  0  0  0  0  0  0  0  0  0  0  0
    4.4320    3.4553   -1.8252 H   0  0  0  0  0  0  0  0  0  0  0  0
    3.5042    2.3785   -0.7733 H   0  0  0  0  0  0  0  0  0  0  0  0
    2.6672    3.5554   -1.7940 H   0  0  0  0  0  0  0  0  0  0  0  0
    2.8262    6.0202   -1.2620 H   0  0  0  0  0  0  0  0  0  0  0  0
    4.5901    5.9068   -1.2960 H   0  0  0  0  0  0  0  0  0  0  0  0
    3.7740    6.5613    0.1295 H   0  0  0  0  0  0  0  0  0  0  0  0
    6.1276    3.4954   -0.7484 H   0  0  0  0  0  0  0  0  0  0  0  0
    6.2388    5.2201   -0.3762 H   0  0  0  0  0  0  0  0  0  0  0  0
    7.2512    4.6802    1.8242 H   0  0  0  0  0  0  0  0  0  0  0  0
    8.2099    3.9968    0.5046 H   0  0  0  0  0  0  0  0  0  0  0  0
    7.1399    2.9550    1.4519 H   0  0  0  0  0  0  0  0  0  0  0  0
  1  2  1  0  0  0  0
  1  3  1  0  0  0  0
  1  4  1  0  0  0  0
  1  5  1  0  0  0  0
  2  6  1  0  0  0  0
  6  7  1  0  0  0  0
  3  8  1  0  0  0  0
  3  9  1  0  0  0  0
  3 10  1  0  0  0  0
  4 11  1  0  0  0  0
  4 12  1  0  0  0  0
  4 13  1  0  0  0  0
  5 14  1  0  0  0  0
  5 15  1  0  0  0  0
  5 16  1  0  0  0  0
  6 17  1  0  0  0  0
  6 18  1  0  0  0  0
  7 19  1  0  0  0  0
  7 20  1  0  0  0  0
  7 21  1  0  0  0  0
M  END
>  <Alias name>
Ethyl t-butyl ether

>  <logH>   
-0.3766

$$$$
n-Butylethylether
  ChemBrain IXL

 21 20  0  0  0  0  0  0  0  0  1 V2000
    8.4114    6.8913   -0.4729 C   0  0  0  0  0  0  0  0  0  0  0  0
    6.9486    6.8639    0.0111 C   0  0  0  0  0  0  0  0  0  0  0  0
    6.3630    5.4542   -0.2018 C   0  0  0  0  0  0  0  0  0  0  0  0
    4.9004    5.4269    0.2822 C   0  0  0  0  0  0  0  0  0  0  0  0
    4.3423    4.0822    0.0789 O   0  0  0  0  0  0  0  0  0  0  0  0
    2.9439    3.9191    0.5020 C   0  0  0  0  0  0  0  0  0  0  0  0
    2.4917    2.4711    0.2330 C   0  0  0  0  0  0  0  0  0  0  0  0
    8.8226    7.8819   -0.3233 H   0  0  0  0  0  0  0  0  0  0  0  0
    8.4481    6.6405   -1.5259 H   0  0  0  0  0  0  0  0  0  0  0  0
    8.9916    6.1707    0.0902 H   0  0  0  0  0  0  0  0  0  0  0  0
    6.3687    7.5846   -0.5521 H   0  0  0  0  0  0  0  0  0  0  0  0
    6.9121    7.1148    1.0639 H   0  0  0  0  0  0  0  0  0  0  0  0
    6.9430    4.7335    0.3612 H   0  0  0  0  0  0  0  0  0  0  0  0
    6.3995    5.2034   -1.2547 H   0  0  0  0  0  0  0  0  0  0  0  0
    4.3202    6.1475   -0.2809 H   0  0  0  0  0  0  0  0  0  0  0  0
    4.8638    5.6776    1.3351 H   0  0  0  0  0  0  0  0  0  0  0  0
    2.3159    4.6029   -0.0556 H   0  0  0  0  0  0  0  0  0  0  0  0
    2.8596    4.1329    1.5603 H   0  0  0  0  0  0  0  0  0  0  0  0
    3.1197    1.7873    0.7906 H   0  0  0  0  0  0  0  0  0  0  0  0
    1.4615    2.3508    0.5446 H   0  0  0  0  0  0  0  0  0  0  0  0
    2.5760    2.2573   -0.8253 H   0  0  0  0  0  0  0  0  0  0  0  0
  1  2  1  0  0  0  0
  2  3  1  0  0  0  0
  3  4  1  0  0  0  0
  4  5  1  0  0  0  0
  5  6  1  0  0  0  0
  6  7  1  0  0  0  0
  1  8  1  0  0  0  0
  1  9  1  0  0  0  0
  1 10  1  0  0  0  0
  2 11  1  0  0  0  0
  2 12  1  0  0  0  0
  3 13  1  0  0  0  0
  3 14  1  0  0  0  0
  4 15  1  0  0  0  0
  4 16  1  0  0  0  0
  6 17  1  0  0  0  0
  6 18  1  0  0  0  0
  7 19  1  0  0  0  0
  7 20  1  0  0  0  0
  7 21  1  0  0  0  0
M  END
>  <Alias name>
n-Butylethylether

>  <logH>   
-0.376

$$$$
Vinylacetate
  ChemBrain IXL

 12 11  0  0  0  0  0  0  0  0  1 V2000
    2.5005    4.3191   -0.0284 C   0  0  0  0  0  0  0  0  0  0  0  0
    3.4099    3.1572   -0.1452 C   0  0  0  0  0  0  0  0  0  0  0  0
    2.9525    2.0274   -0.1962 O   0  0  0  0  0  0  0  0  0  0  0  0
    4.8641    3.3646   -0.1997 O   0  0  0  0  0  0  0  0  0  0  0  0
    5.2945    4.7685   -0.1298 C   0  0  0  0  0  0  0  0  0  0  0  0
    6.5941    5.0711   -0.1710 C   0  0  0  0  0  0  0  0  0  0  0  0
    1.4745    3.9734   -0.0026 H   0  0  0  0  0  0  0  0  0  0  0  0
    2.7220    4.8607    0.8829 H   0  0  0  0  0  0  0  0  0  0  0  0
    2.6396    4.9734   -0.8801 H   0  0  0  0  0  0  0  0  0  0  0  0
    4.5573    5.5573   -0.0449 H   0  0  0  0  0  0  0  0  0  0  0  0
    6.9112    6.1053   -0.1195 H   0  0  0  0  0  0  0  0  0  0  0  0
    7.3313    4.2823   -0.2559 H   0  0  0  0  0  0  0  0  0  0  0  0
  1  2  1  0  0  0  0
  2  3  2  0  0  0  0
  2  4  1  0  0  0  0
  4  5  1  0  0  0  0
  5  6  2  0  0  0  0
  1  7  1  0  0  0  0
  1  8  1  0  0  0  0
  1  9  1  0  0  0  0
  5 10  1  0  0  0  0
  6 11  1  0  0  0  0
  6 12  1  0  0  0  0
M  END
>  <Alias name>
Vinyl acetate

>  <logH>   
-0.376

$$$$
Propionitrile
  ChemBrain IXL

  9  8  0  0  0  0  0  0  0  0  1 V2000
    3.0981    3.4755   -0.3575 C   0  0  0  0  0  0  0  0  0  0  0  0
    3.7393    2.2127   -0.9649 C   0  0  0  0  0  0  0  0  0  0  0  0
    2.3256    3.0953    0.9206 C   0  0  0  0  0  0  0  0  0  0  0  0
    1.7451    2.8097    1.8810 N   0  0  0  0  0  0  0  0  0  0  0  0
    3.8729    4.1911   -0.1116 H   0  0  0  0  0  0  0  0  0  0  0  0
    2.4157    3.9144   -1.0747 H   0  0  0  0  0  0  0  0  0  0  0  0
    4.2822    2.4798   -1.8630 H   0  0  0  0  0  0  0  0  0  0  0  0
    2.9645    1.4970   -1.2107 H   0  0  0  0  0  0  0  0  0  0  0  0
    4.4218    1.7737   -0.2476 H   0  0  0  0  0  0  0  0  0  0  0  0
  1  2  1  0  0  0  0
  3  4  3  0  0  0  0
  3  1  1  0  0  0  0
  1  5  1  0  0  0  0
  1  6  1  0  0  0  0
  2  7  1  0  0  0  0
  2  8  1  0  0  0  0
  2  9  1  0  0  0  0
M  END
>  <Alias name>
Propanenitrile

>  <logH>   
-0.372

$$$$
Methylene chloride
  ChemBrain IXL

  5  4  0  0  0  0  0  0  0  0  1 V2000
    2.8662    2.6024   -0.1407 C   0  0  0  0  0  0  0  0  0  0  0  0
    3.9692    1.9053    1.0759 Cl  0  0  0  0  0  0  0  0  0  0  0  0
    1.4977    1.4899   -0.4095 Cl  0  0  0  0  0  0  0  0  0  0  0  0
    2.4927    3.5549    0.2144 H   0  0  0  0  0  0  0  0  0  0  0  0
    3.4008    2.7485   -1.0711 H   0  0  0  0  0  0  0  0  0  0  0  0
  1  2  1  0  0  0  0
  1  3  1  0  0  0  0
  1  4  1  0  0  0  0
  1  5  1  0  0  0  0
M  END
>  <Alias name>
Dichloromethane

>  <logH>   
-0.371

$$$$
Ethylmethylketone
  ChemBrain IXL

 13 12  0  0  0  0  0  0  0  0  1 V2000
    3.3413    3.8633   -0.3655 C   0  0  0  0  0  0  0  0  0  0  0  0
    4.8463    3.6395   -0.1200 C   0  0  0  0  0  0  0  0  0  0  0  0
    5.7887    4.8480    0.0415 C   0  0  0  0  0  0  0  0  0  0  0  0
    5.2917    2.5056   -0.0541 O   0  0  0  0  0  0  0  0  0  0  0  0
    2.5320    2.7935    0.3934 C   0  0  0  0  0  0  0  0  0  0  0  0
    3.1340    3.7888   -1.4227 H   0  0  0  0  0  0  0  0  0  0  0  0
    3.0610    4.8446   -0.0120 H   0  0  0  0  0  0  0  0  0  0  0  0
    6.6348    4.5658    0.6504 H   0  0  0  0  0  0  0  0  0  0  0  0
    5.2567    5.6583    0.5176 H   0  0  0  0  0  0  0  0  0  0  0  0
    6.1351    5.1668   -0.9305 H   0  0  0  0  0  0  0  0  0  0  0  0
    1.4774    2.9505    0.2212 H   0  0  0  0  0  0  0  0  0  0  0  0
    2.7391    2.8682    1.4507 H   0  0  0  0  0  0  0  0  0  0  0  0
    2.8123    1.8122    0.0400 H   0  0  0  0  0  0  0  0  0  0  0  0
  1  2  1  0  0  0  0
  2  3  1  0  0  0  0
  2  4  2  0  0  0  0
  1  5  1  0  0  0  0
  1  6  1  0  0  0  0
  1  7  1  0  0  0  0
  3  8  1  0  0  0  0
  3  9  1  0  0  0  0
  3 10  1  0  0  0  0
  5 11  1  0  0  0  0
  5 12  1  0  0  0  0
  5 13  1  0  0  0  0
M  END
>  <Alias name>
2-Butanone

>  <logH>   
-0.369

$$$$
Cyclopentane
  ChemBrain IXL

 15 15  0  0  0  0  0  0  0  0  1 V2000
    2.4787    3.1659    0.0491 C   0  0  0  0  0  0  0  0  0  0  0  0
    3.8108    2.4091   -0.2661 C   0  0  0  0  0  0  0  0  0  0  0  0
    4.9253    3.3953    0.0741 C   0  0  0  0  0  0  0  0  0  0  0  0
    4.3272    4.7608   -0.2307 C   0  0  0  0  0  0  0  0  0  0  0  0
    2.8855    4.6612    0.2612 C   0  0  0  0  0  0  0  0  0  0  0  0
    1.7993    3.0622   -0.7878 H   0  0  0  0  0  0  0  0  0  0  0  0
    2.0198    2.7861    0.9535 H   0  0  0  0  0  0  0  0  0  0  0  0
    3.8934    1.4900    0.3004 H   0  0  0  0  0  0  0  0  0  0  0  0
    3.8503    2.1981   -1.3276 H   0  0  0  0  0  0  0  0  0  0  0  0
    5.1555    3.3311    1.1304 H   0  0  0  0  0  0  0  0  0  0  0  0
    5.8123    3.2087   -0.5183 H   0  0  0  0  0  0  0  0  0  0  0  0
    4.3341    4.9256   -1.3010 H   0  0  0  0  0  0  0  0  0  0  0  0
    4.8642    5.5521    0.2774 H   0  0  0  0  0  0  0  0  0  0  0  0
    2.2262    5.3354   -0.2712 H   0  0  0  0  0  0  0  0  0  0  0  0
    2.8677    4.8814    1.3214 H   0  0  0  0  0  0  0  0  0  0  0  0
  1  2  1  0  0  0  0
  2  3  1  0  0  0  0
  3  4  1  0  0  0  0
  4  5  1  0  0  0  0
  5  1  1  0  0  0  0
  1  6  1  0  0  0  0
  1  7  1  0  0  0  0
  2  8  1  0  0  0  0
  2  9  1  0  0  0  0
  3 10  1  0  0  0  0
  3 11  1  0  0  0  0
  4 12  1  0  0  0  0
  4 13  1  0  0  0  0
  5 14  1  0  0  0  0
  5 15  1  0  0  0  0
M  END
>  <Alias name>
Cyclopentane

>  <logH>   
-0.358

$$$$
Diethylsulfide
  ChemBrain IXL

 15 14  0  0  0  0  0  0  0  0  1 V2000
    3.2135    4.1399    0.6948 C   0  0  0  0  0  0  0  0  0  0  0  0
    4.8044    3.6003    0.0032 S   0  0  0  0  0  0  0  0  0  0  0  0
    5.4410    5.2344   -0.4707 C   0  0  0  0  0  0  0  0  0  0  0  0
    2.4281    2.9124    1.1955 C   0  0  0  0  0  0  0  0  0  0  0  0
    6.8342    5.0774   -1.1100 C   0  0  0  0  0  0  0  0  0  0  0  0
    2.6404    4.6472   -0.0713 H   0  0  0  0  0  0  0  0  0  0  0  0
    3.3902    4.8170    1.5213 H   0  0  0  0  0  0  0  0  0  0  0  0
    5.5161    5.8616    0.4090 H   0  0  0  0  0  0  0  0  0  0  0  0
    4.7662    5.6918   -1.1836 H   0  0  0  0  0  0  0  0  0  0  0  0
    2.2513    2.2352    0.3690 H   0  0  0  0  0  0  0  0  0  0  0  0
    3.0011    2.4051    1.9617 H   0  0  0  0  0  0  0  0  0  0  0  0
    1.4798    3.2342    1.6076 H   0  0  0  0  0  0  0  0  0  0  0  0
    7.2135    6.0516   -1.3924 H   0  0  0  0  0  0  0  0  0  0  0  0
    6.7591    4.4503   -1.9897 H   0  0  0  0  0  0  0  0  0  0  0  0
    7.5091    4.6201   -0.3971 H   0  0  0  0  0  0  0  0  0  0  0  0
  1  2  1  0  0  0  0
  2  3  1  0  0  0  0
  1  4  1  0  0  0  0
  3  5  1  0  0  0  0
  1  6  1  0  0  0  0
  1  7  1  0  0  0  0
  3  8  1  0  0  0  0
  3  9  1  0  0  0  0
  4 10  1  0  0  0  0
  4 11  1  0  0  0  0
  4 12  1  0  0  0  0
  5 13  1  0  0  0  0
  5 14  1  0  0  0  0
  5 15  1  0  0  0  0
M  END
>  <Alias name>
Diethyl sulphide

>  <logH>   
-0.351

$$$$
3-Ethylhexane
  ChemBrain IXL

 26 25  0  0  0  0  0  0  0  0  1 V2000
    4.5349    2.7474   -0.4965 C   0  0  0  0  0  0  0  0  0  0  0  0
    5.4734    3.5506    0.4573 C   0  0  0  0  0  0  0  0  0  0  0  0
    5.9003    4.9167   -0.1968 C   0  0  0  0  0  0  0  0  0  0  0  0
    4.8605    6.0615    0.1291 C   0  0  0  0  0  0  0  0  0  0  0  0
    3.4281    5.6552   -0.2744 C   0  0  0  0  0  0  0  0  0  0  0  0
    2.4896    6.8725   -0.1356 C   0  0  0  0  0  0  0  0  0  0  0  0
    7.2951    5.3269    0.3707 C   0  0  0  0  0  0  0  0  0  0  0  0
    7.7985    6.6148   -0.3235 C   0  0  0  0  0  0  0  0  0  0  0  0
    4.2873    1.8012   -0.0388 H   0  0  0  0  0  0  0  0  0  0  0  0
    3.6399    3.2917   -0.6825 H   0  0  0  0  0  0  0  0  0  0  0  0
    5.0445    2.5687   -1.4315 H   0  0  0  0  0  0  0  0  0  0  0  0
    4.9741    3.7368    1.3972 H   0  0  0  0  0  0  0  0  0  0  0  0
    6.3594    2.9581    0.6387 H   0  0  0  0  0  0  0  0  0  0  0  0
    5.9803    4.7896   -1.2677 H   0  0  0  0  0  0  0  0  0  0  0  0
    4.8814    6.2717    1.1891 H   0  0  0  0  0  0  0  0  0  0  0  0
    5.1373    6.9517   -0.4133 H   0  0  0  0  0  0  0  0  0  0  0  0
    3.4232    5.3129   -1.2991 H   0  0  0  0  0  0  0  0  0  0  0  0
    3.0820    4.8675    0.3738 H   0  0  0  0  0  0  0  0  0  0  0  0
    1.4871    6.5879   -0.4187 H   0  0  0  0  0  0  0  0  0  0  0  0
    2.4909    7.2140    0.8895 H   0  0  0  0  0  0  0  0  0  0  0  0
    2.8337    7.6675   -0.7804 H   0  0  0  0  0  0  0  0  0  0  0  0
    7.2158    5.4991    1.4345 H   0  0  0  0  0  0  0  0  0  0  0  0
    8.0005    4.5289    0.1897 H   0  0  0  0  0  0  0  0  0  0  0  0
    7.1340    7.4329   -0.0989 H   0  0  0  0  0  0  0  0  0  0  0  0
    7.8310    6.4588   -1.3915 H   0  0  0  0  0  0  0  0  0  0  0  0
    8.7893    6.8509    0.0353 H   0  0  0  0  0  0  0  0  0  0  0  0
  1  2  1  0  0  0  0
  2  3  1  0  0  0  0
  3  4  1  0  0  0  0
  4  5  1  0  0  0  0
  5  6  1  0  0  0  0
  3  7  1  0  0  0  0
  7  8  1  0  0  0  0
  1  9  1  0  0  0  0
  1 10  1  0  0  0  0
  1 11  1  0  0  0  0
  2 12  1  0  0  0  0
  2 13  1  0  0  0  0
  3 14  1  0  0  0  0
  4 15  1  0  0  0  0
  4 16  1  0  0  0  0
  5 17  1  0  0  0  0
  5 18  1  0  0  0  0
  6 19  1  0  0  0  0
  6 20  1  0  0  0  0
  6 21  1  0  0  0  0
  7 22  1  0  0  0  0
  7 23  1  0  0  0  0
  8 24  1  0  0  0  0
  8 25  1  0  0  0  0
  8 26  1  0  0  0  0
M  END
>  <Alias name>
3-Ethylhexane

>  <logH>   
-0.343

$$$$
Ethylacetate
  ChemBrain IXL

 14 13  0  0  0  0  0  0  0  0  1 V2000
    2.3993    4.9535    0.9288 C   0  0  0  0  0  0  0  0  0  0  0  0
    2.4397    3.4137    0.9792 C   0  0  0  0  0  0  0  0  0  0  0  0
    1.5190    2.7958    1.4881 O   0  0  0  0  0  0  0  0  0  0  0  0
    3.5875    2.6893    0.4141 O   0  0  0  0  0  0  0  0  0  0  0  0
    4.6334    3.5408   -0.1709 C   0  0  0  0  0  0  0  0  0  0  0  0
    5.7681    2.6556   -0.7217 C   0  0  0  0  0  0  0  0  0  0  0  0
    1.4875    5.3050    1.3885 H   0  0  0  0  0  0  0  0  0  0  0  0
    3.2489    5.3535    1.4623 H   0  0  0  0  0  0  0  0  0  0  0  0
    2.4334    5.2811   -0.0998 H   0  0  0  0  0  0  0  0  0  0  0  0
    4.2125    4.1276   -0.9740 H   0  0  0  0  0  0  0  0  0  0  0  0
    5.0274    4.2001    0.5884 H   0  0  0  0  0  0  0  0  0  0  0  0
    6.5365    3.2811   -1.1514 H   0  0  0  0  0  0  0  0  0  0  0  0
    5.3741    1.9964   -1.4811 H   0  0  0  0  0  0  0  0  0  0  0  0
    6.1890    2.0687    0.0813 H   0  0  0  0  0  0  0  0  0  0  0  0
  1  2  1  0  0  0  0
  2  3  2  0  0  0  0
  2  4  1  0  0  0  0
  4  5  1  0  0  0  0
  5  6  1  0  0  0  0
  1  7  1  0  0  0  0
  1  8  1  0  0  0  0
  1  9  1  0  0  0  0
  5 10  1  0  0  0  0
  5 11  1  0  0  0  0
  6 12  1  0  0  0  0
  6 13  1  0  0  0  0
  6 14  1  0  0  0  0
M  END
>  <Alias name>
Ethyl acetate

>  <logH>   
-0.342

$$$$
Methylisopropylsulfide
  ChemBrain IXL

 15 14  0  0  0  0  0  0  0  0  1 V2000
    2.3925    4.5317    0.6755 C   0  0  0  0  0  0  0  0  0  0  0  0
    3.7942    5.5353    0.1015 S   0  0  0  0  0  0  0  0  0  0  0  0
    5.0919    4.2740    0.2648 C   0  0  0  0  0  0  0  0  0  0  0  0
    6.4486    4.8763   -0.1489 C   0  0  0  0  0  0  0  0  0  0  0  0
    4.7620    3.0765   -0.6473 C   0  0  0  0  0  0  0  0  0  0  0  0
    2.2670    3.6786    0.0203 H   0  0  0  0  0  0  0  0  0  0  0  0
    2.5843    4.1871    1.6842 H   0  0  0  0  0  0  0  0  0  0  0  0
    1.4907    5.1313    0.6643 H   0  0  0  0  0  0  0  0  0  0  0  0
    5.1437    3.9404    1.2939 H   0  0  0  0  0  0  0  0  0  0  0  0
    6.6816    5.7164    0.4936 H   0  0  0  0  0  0  0  0  0  0  0  0
    6.3961    5.2120   -1.1772 H   0  0  0  0  0  0  0  0  0  0  0  0
    7.2217    4.1238   -0.0538 H   0  0  0  0  0  0  0  0  0  0  0  0
    5.5453    2.3332   -0.5648 H   0  0  0  0  0  0  0  0  0  0  0  0
    3.8179    2.6411   -0.3441 H   0  0  0  0  0  0  0  0  0  0  0  0
    4.6909    3.4136   -1.6741 H   0  0  0  0  0  0  0  0  0  0  0  0
  1  2  1  0  0  0  0
  2  3  1  0  0  0  0
  3  4  1  0  0  0  0
  3  5  1  0  0  0  0
  1  6  1  0  0  0  0
  1  7  1  0  0  0  0
  1  8  1  0  0  0  0
  3  9  1  0  0  0  0
  4 10  1  0  0  0  0
  4 11  1  0  0  0  0
  4 12  1  0  0  0  0
  5 13  1  0  0  0  0
  5 14  1  0  0  0  0
  5 15  1  0  0  0  0
M  END
>  <Alias name>
Isopropyl methyl sulfide

>  <logH>   
-0.342

$$$$
n-Butyric aldehyde
  ChemBrain IXL

 13 12  0  0  0  0  0  0  0  0  1 V2000
    5.6830    4.7759    0.4002 C   0  0  0  0  0  0  0  0  0  0  0  0
    6.8040    4.6931    0.8745 O   0  0  0  0  0  0  0  0  0  0  0  0
    4.8505    3.5008    0.1635 C   0  0  0  0  0  0  0  0  0  0  0  0
    3.3534    3.8643    0.1261 C   0  0  0  0  0  0  0  0  0  0  0  0
    2.5209    2.5892   -0.1107 C   0  0  0  0  0  0  0  0  0  0  0  0
    5.2741    5.7427    0.1462 H   0  0  0  0  0  0  0  0  0  0  0  0
    5.0308    2.7993    0.9646 H   0  0  0  0  0  0  0  0  0  0  0  0
    5.1361    3.0539   -0.7774 H   0  0  0  0  0  0  0  0  0  0  0  0
    3.0678    4.3111    1.0669 H   0  0  0  0  0  0  0  0  0  0  0  0
    3.1731    4.5658   -0.6750 H   0  0  0  0  0  0  0  0  0  0  0  0
    1.4717    2.8440   -0.1369 H   0  0  0  0  0  0  0  0  0  0  0  0
    2.8065    2.1424   -1.0515 H   0  0  0  0  0  0  0  0  0  0  0  0
    2.7011    1.8877    0.6905 H   0  0  0  0  0  0  0  0  0  0  0  0
  1  2  2  0  0  0  0
  1  3  1  0  0  0  0
  1  6  1  0  0  0  0
  3  4  1  0  0  0  0
  3  7  1  0  0  0  0
  3  8  1  0  0  0  0
  4  9  1  0  0  0  0
  4  5  1  0  0  0  0
  4 10  1  0  0  0  0
  5 11  1  0  0  0  0
  5 12  1  0  0  0  0
  5 13  1  0  0  0  0
M  END
>  <Alias name>
Butanal

>  <logH>   
-0.342

$$$$
n-Butylchloride
  ChemBrain IXL

 14 13  0  0  0  0  0  0  0  0  1 V2000
    4.8686    3.7608   -0.2041 C   0  0  0  0  0  0  0  0  0  0  0  0
    3.6261    4.5656    0.2248 C   0  0  0  0  0  0  0  0  0  0  0  0
    6.1272    4.6364   -0.0477 C   0  0  0  0  0  0  0  0  0  0  0  0
    2.3676    3.6901    0.0684 C   0  0  0  0  0  0  0  0  0  0  0  0
    7.5652    3.7047   -0.5441 Cl  0  0  0  0  0  0  0  0  0  0  0  0
    4.7644    3.4602   -1.2393 H   0  0  0  0  0  0  0  0  0  0  0  0
    4.9616    2.8805    0.4199 H   0  0  0  0  0  0  0  0  0  0  0  0
    3.7303    4.8662    1.2599 H   0  0  0  0  0  0  0  0  0  0  0  0
    3.5332    5.4459   -0.3991 H   0  0  0  0  0  0  0  0  0  0  0  0
    6.0343    5.5167   -0.6717 H   0  0  0  0  0  0  0  0  0  0  0  0
    6.2315    4.9370    0.9875 H   0  0  0  0  0  0  0  0  0  0  0  0
    2.4604    2.8098    0.6923 H   0  0  0  0  0  0  0  0  0  0  0  0
    1.4947    4.2558    0.3698 H   0  0  0  0  0  0  0  0  0  0  0  0
    2.2633    3.3895   -0.9668 H   0  0  0  0  0  0  0  0  0  0  0  0
  1  2  1  0  0  0  0
  1  3  1  0  0  0  0
  2  4  1  0  0  0  0
  3  5  1  0  0  0  0
  1  6  1  0  0  0  0
  1  7  1  0  0  0  0
  2  8  1  0  0  0  0
  2  9  1  0  0  0  0
  3 10  1  0  0  0  0
  3 11  1  0  0  0  0
  4 12  1  0  0  0  0
  4 13  1  0  0  0  0
  4 14  1  0  0  0  0
M  END
>  <Alias name>
1-Chlorobutane

>  <logH>   
-0.339

$$$$
2-Aminobutane
  ChemBrain IXL

 16 15  0  0  0  0  0  0  0  0  1 V2000
    5.6292    4.5876    0.1488 C   0  0  0  0  0  0  0  0  0  0  0  0
    4.1004    4.6212    0.3397 C   0  0  0  0  0  0  0  0  0  0  0  0
    3.5675    3.1813    0.4714 C   0  0  0  0  0  0  0  0  0  0  0  0
    2.0391    3.2149    0.6652 C   0  0  0  0  0  0  0  0  0  0  0  0
    3.8903    2.4259   -0.7477 N   0  0  0  0  0  0  0  0  0  0  0  0
    3.5417    1.4829   -0.6612 H   0  0  0  0  0  0  0  0  0  0  0  0
    3.4597    2.8720   -1.5437 H   0  0  0  0  0  0  0  0  0  0  0  0
    6.0037    5.5996    0.0564 H   0  0  0  0  0  0  0  0  0  0  0  0
    5.8688    4.0307   -0.7486 H   0  0  0  0  0  0  0  0  0  0  0  0
    6.0894    4.1091    1.0044 H   0  0  0  0  0  0  0  0  0  0  0  0
    3.6402    5.0996   -0.5160 H   0  0  0  0  0  0  0  0  0  0  0  0
    3.8608    5.1783    1.2369 H   0  0  0  0  0  0  0  0  0  0  0  0
    4.0293    2.7022    1.3259 H   0  0  0  0  0  0  0  0  0  0  0  0
    1.6646    2.2030    0.7578 H   0  0  0  0  0  0  0  0  0  0  0  0
    1.8013    3.7715    1.5633 H   0  0  0  0  0  0  0  0  0  0  0  0
    1.5773    3.6940   -0.1892 H   0  0  0  0  0  0  0  0  0  0  0  0
  1  2  1  0  0  0  0
  2  3  1  0  0  0  0
  3  4  1  0  0  0  0
  3  5  1  0  0  0  0
  5  6  1  0  0  0  0
  5  7  1  0  0  0  0
  1  8  1  0  0  0  0
  1  9  1  0  0  0  0
  1 10  1  0  0  0  0
  2 11  1  0  0  0  0
  2 12  1  0  0  0  0
  3 13  1  0  0  0  0
  4 14  1  0  0  0  0
  4 15  1  0  0  0  0
  4 16  1  0  0  0  0
M  END
>  <Alias name>
s-Butylamine

>  <logH>   
-0.3372

$$$$
1-Chloro-2-methylpropane
  ChemBrain IXL

 14 13  0  0  0  0  0  0  0  0  1 V2000
    1.4941    2.8139   -0.0996 Cl  0  0  0  0  0  0  0  0  0  0  0  0
    3.2129    2.3918    0.1241 C   0  0  0  0  0  0  0  0  0  0  0  0
    4.0964    3.5418   -0.3970 C   0  0  0  0  0  0  0  0  0  0  0  0
    5.5813    3.1676   -0.2246 C   0  0  0  0  0  0  0  0  0  0  0  0
    3.7938    4.8245    0.4017 C   0  0  0  0  0  0  0  0  0  0  0  0
    3.4115    2.2326    1.1768 H   0  0  0  0  0  0  0  0  0  0  0  0
    3.4370    1.4865   -0.4264 H   0  0  0  0  0  0  0  0  0  0  0  0
    3.8863    3.7117   -1.4458 H   0  0  0  0  0  0  0  0  0  0  0  0
    6.2021    3.9759   -0.5908 H   0  0  0  0  0  0  0  0  0  0  0  0
    5.7939    2.2662   -0.7860 H   0  0  0  0  0  0  0  0  0  0  0  0
    5.7913    2.9977    0.8241 H   0  0  0  0  0  0  0  0  0  0  0  0
    2.7513    5.0900    0.2770 H   0  0  0  0  0  0  0  0  0  0  0  0
    3.9997    4.6533    1.4511 H   0  0  0  0  0  0  0  0  0  0  0  0
    4.4179    5.6316    0.0385 H   0  0  0  0  0  0  0  0  0  0  0  0
  1  2  1  0  0  0  0
  2  3  1  0  0  0  0
  3  4  1  0  0  0  0
  3  5  1  0  0  0  0
  2  6  1  0  0  0  0
  2  7  1  0  0  0  0
  3  8  1  0  0  0  0
  4  9  1  0  0  0  0
  4 10  1  0  0  0  0
  4 11  1  0  0  0  0
  5 12  1  0  0  0  0
  5 13  1  0  0  0  0
  5 14  1  0  0  0  0
M  END
>  <Alias name>
Isobutyl chloride

>  <logH>   
-0.335

$$$$
cis-1,2-Dichloroethylene
  ChemBrain IXL

  6  5  0  0  0  0  0  0  0  0  1 V2000
    2.3382    3.1045    0.0000 C   0  0  0  0  0  0  0  0  0  0  0  0
    3.6727    3.1406   -0.0145 C   0  0  0  0  0  0  0  0  0  0  0  0
    1.4884    1.5360    0.0098 Cl  0  0  0  0  0  0  0  0  0  0  0  0
    4.6061    1.6204   -0.0240 Cl  0  0  0  0  0  0  0  0  0  0  0  0
    1.7716    4.0274    0.0058 H   0  0  0  0  0  0  0  0  0  0  0  0
    4.1886    4.0929   -0.0205 H   0  0  0  0  0  0  0  0  0  0  0  0
  1  2  2  0  0  0  0
  1  3  1  0  0  0  0
  2  4  1  0  0  0  0
  1  5  1  0  0  0  0
  2  6  1  0  0  0  0
M  END
>  <Alias name>
cis-1,2-Dichloroethylene

>  <logH>   
-0.331

$$$$
Methyl-n-propylsulfide
  ChemBrain IXL

 15 14  0  0  0  0  0  0  0  0  1 V2000
    2.2206    3.6009    0.8402 C   0  0  0  0  0  0  0  0  0  0  0  0
    3.6815    2.7931    0.1238 S   0  0  0  0  0  0  0  0  0  0  0  0
    4.6708    4.2856   -0.1822 C   0  0  0  0  0  0  0  0  0  0  0  0
    6.0194    3.8876   -0.8130 C   0  0  0  0  0  0  0  0  0  0  0  0
    6.8587    5.1536   -1.0726 C   0  0  0  0  0  0  0  0  0  0  0  0
    1.4840    2.8506    1.0998 H   0  0  0  0  0  0  0  0  0  0  0  0
    2.5096    4.1461    1.7302 H   0  0  0  0  0  0  0  0  0  0  0  0
    1.7972    4.2877    0.1177 H   0  0  0  0  0  0  0  0  0  0  0  0
    4.1355    4.9411   -0.8580 H   0  0  0  0  0  0  0  0  0  0  0  0
    4.8480    4.7995    0.7545 H   0  0  0  0  0  0  0  0  0  0  0  0
    6.5545    3.2321   -0.1372 H   0  0  0  0  0  0  0  0  0  0  0  0
    5.8421    3.3738   -1.7496 H   0  0  0  0  0  0  0  0  0  0  0  0
    6.3236    5.8092   -1.7484 H   0  0  0  0  0  0  0  0  0  0  0  0
    7.8063    4.8737   -1.5158 H   0  0  0  0  0  0  0  0  0  0  0  0
    7.0361    5.6675   -0.1359 H   0  0  0  0  0  0  0  0  0  0  0  0
  1  2  1  0  0  0  0
  2  3  1  0  0  0  0
  3  4  1  0  0  0  0
  4  5  1  0  0  0  0
  1  6  1  0  0  0  0
  1  7  1  0  0  0  0
  1  8  1  0  0  0  0
  3  9  1  0  0  0  0
  3 10  1  0  0  0  0
  4 11  1  0  0  0  0
  4 12  1  0  0  0  0
  5 13  1  0  0  0  0
  5 14  1  0  0  0  0
  5 15  1  0  0  0  0
M  END
>  <Alias name>
Methyl propyl sulfide

>  <logH>   
-0.3297

$$$$
n-Propylmercaptan
  ChemBrain IXL

 12 11  0  0  0  0  0  0  0  0  1 V2000
    4.8314    4.2206   -0.4165 C   0  0  0  0  0  0  0  0  0  0  0  0
    3.4962    3.4701   -0.2478 C   0  0  0  0  0  0  0  0  0  0  0  0
    6.1119    3.0599   -0.9777 S   0  0  0  0  0  0  0  0  0  0  0  0
    2.4102    4.4544    0.2282 C   0  0  0  0  0  0  0  0  0  0  0  0
    7.1322    3.9260   -1.0444 H   0  0  0  0  0  0  0  0  0  0  0  0
    5.1257    4.6515    0.5325 H   0  0  0  0  0  0  0  0  0  0  0  0
    4.7124    5.0089   -1.1495 H   0  0  0  0  0  0  0  0  0  0  0  0
    3.2018    3.0392   -1.1968 H   0  0  0  0  0  0  0  0  0  0  0  0
    3.6152    2.6817    0.4851 H   0  0  0  0  0  0  0  0  0  0  0  0
    1.4718    3.9269    0.3468 H   0  0  0  0  0  0  0  0  0  0  0  0
    2.7046    4.8853    1.1772 H   0  0  0  0  0  0  0  0  0  0  0  0
    2.2912    5.2427   -0.5048 H   0  0  0  0  0  0  0  0  0  0  0  0
  1  2  1  0  0  0  0
  1  3  1  0  0  0  0
  3  5  1  0  0  0  0
  2  4  1  0  0  0  0
  1  6  1  0  0  0  0
  1  7  1  0  0  0  0
  2  8  1  0  0  0  0
  2  9  1  0  0  0  0
  4 10  1  0  0  0  0
  4 11  1  0  0  0  0
  4 12  1  0  0  0  0
M  END
>  <Alias name>
1-Propanethiol

>  <logH>   
-0.3297

$$$$
1-Octene
  ChemBrain IXL

 24 23  0  0  0  0  0  0  0  0  1 V2000
    8.1815    4.4925   -1.6071 C   0  0  0  0  0  0  0  0  0  0  0  0
    7.1254    5.4272   -0.9855 C   0  0  0  0  0  0  0  0  0  0  0  0
    6.1959    4.6123   -0.0652 C   0  0  0  0  0  0  0  0  0  0  0  0
    5.1400    5.5469    0.5562 C   0  0  0  0  0  0  0  0  0  0  0  0
    4.2102    4.7321    1.4765 C   0  0  0  0  0  0  0  0  0  0  0  0
    3.1956    5.6299    2.0737 C   0  0  0  0  0  0  0  0  0  0  0  0
    2.2462    5.1298    2.8680 C   0  0  0  0  0  0  0  0  0  0  0  0
    9.1109    5.3073   -2.5273 C   0  0  0  0  0  0  0  0  0  0  0  0
    8.7656    4.0333   -0.8192 H   0  0  0  0  0  0  0  0  0  0  0  0
    7.6862    3.7221   -2.1851 H   0  0  0  0  0  0  0  0  0  0  0  0
    6.5413    5.8864   -1.7733 H   0  0  0  0  0  0  0  0  0  0  0  0
    7.6207    6.1976   -0.4074 H   0  0  0  0  0  0  0  0  0  0  0  0
    6.7800    4.1531    0.7228 H   0  0  0  0  0  0  0  0  0  0  0  0
    5.7006    3.8418   -0.6432 H   0  0  0  0  0  0  0  0  0  0  0  0
    4.5559    6.0061   -0.2319 H   0  0  0  0  0  0  0  0  0  0  0  0
    5.6353    6.3174    1.1341 H   0  0  0  0  0  0  0  0  0  0  0  0
    4.7944    4.2729    2.2645 H   0  0  0  0  0  0  0  0  0  0  0  0
    3.7150    3.9616    0.8985 H   0  0  0  0  0  0  0  0  0  0  0  0
    3.2235    6.6925    1.8662 H   0  0  0  0  0  0  0  0  0  0  0  0
    2.2179    4.0672    3.0757 H   0  0  0  0  0  0  0  0  0  0  0  0
    1.5042    5.7868    3.3046 H   0  0  0  0  0  0  0  0  0  0  0  0
    9.6063    6.0777   -1.9493 H   0  0  0  0  0  0  0  0  0  0  0  0
    8.5268    5.7666   -3.3152 H   0  0  0  0  0  0  0  0  0  0  0  0
    9.8528    4.6504   -2.9640 H   0  0  0  0  0  0  0  0  0  0  0  0
  1  2  1  0  0  0  0
  2  3  1  0  0  0  0
  3  4  1  0  0  0  0
  4  5  1  0  0  0  0
  5  6  1  0  0  0  0
  6  7  2  0  0  0  0
  1  8  1  0  0  0  0
  1  9  1  0  0  0  0
  1 10  1  0  0  0  0
  2 11  1  0  0  0  0
  2 12  1  0  0  0  0
  3 13  1  0  0  0  0
  3 14  1  0  0  0  0
  4 15  1  0  0  0  0
  4 16  1  0  0  0  0
  5 17  1  0  0  0  0
  5 18  1  0  0  0  0
  6 19  1  0  0  0  0
  7 20  1  0  0  0  0
  7 21  1  0  0  0  0
  8 22  1  0  0  0  0
  8 23  1  0  0  0  0
  8 24  1  0  0  0  0
M  END
>  <Alias name>
Caprylene

>  <logH>   
-0.328

$$$$
Methylpropionate
  ChemBrain IXL

 14 13  0  0  0  0  0  0  0  0  1 V2000
    3.6242    4.4952    0.2809 C   0  0  0  0  0  0  0  0  0  0  0  0
    3.8186    3.0892    0.7003 C   0  0  0  0  0  0  0  0  0  0  0  0
    2.8527    2.3611    0.8597 O   0  0  0  0  0  0  0  0  0  0  0  0
    5.1754    2.5700    0.9248 O   0  0  0  0  0  0  0  0  0  0  0  0
    6.2568    3.5403    0.7011 C   0  0  0  0  0  0  0  0  0  0  0  0
    2.2817    4.6282   -0.4637 C   0  0  0  0  0  0  0  0  0  0  0  0
    3.6173    5.1349    1.1548 H   0  0  0  0  0  0  0  0  0  0  0  0
    4.4325    4.7908   -0.3765 H   0  0  0  0  0  0  0  0  0  0  0  0
    6.1244    4.3873    1.3629 H   0  0  0  0  0  0  0  0  0  0  0  0
    6.2314    3.8784   -0.3274 H   0  0  0  0  0  0  0  0  0  0  0  0
    7.2112    3.0700    0.9032 H   0  0  0  0  0  0  0  0  0  0  0  0
    1.4739    4.3270    0.1918 H   0  0  0  0  0  0  0  0  0  0  0  0
    2.1367    5.6582   -0.7654 H   0  0  0  0  0  0  0  0  0  0  0  0
    2.2909    3.9930   -1.3408 H   0  0  0  0  0  0  0  0  0  0  0  0
  1  2  1  0  0  0  0
  2  3  2  0  0  0  0
  2  4  1  0  0  0  0
  4  5  1  0  0  0  0
  1  6  1  0  0  0  0
  1  7  1  0  0  0  0
  1  8  1  0  0  0  0
  5  9  1  0  0  0  0
  5 10  1  0  0  0  0
  5 11  1  0  0  0  0
  6 12  1  0  0  0  0
  6 13  1  0  0  0  0
  6 14  1  0  0  0  0
M  END
>  <Alias name>
Methyl propanoate

>  <logH>   
-0.322

$$$$
3-Pentanone
  ChemBrain IXL

 16 15  0  0  0  0  0  0  0  0  1 V2000
    2.4014    4.8340    0.4990 C   0  0  0  0  0  0  0  0  0  0  0  0
    3.5746    3.8523    0.3130 C   0  0  0  0  0  0  0  0  0  0  0  0
    4.8324    4.6134    0.1421 C   0  0  0  0  0  0  0  0  0  0  0  0
    6.1278    3.8996    0.0885 C   0  0  0  0  0  0  0  0  0  0  0  0
    7.2313    4.8719   -0.3715 C   0  0  0  0  0  0  0  0  0  0  0  0
    4.8013    5.8292    0.0455 O   0  0  0  0  0  0  0  0  0  0  0  0
    1.4812    4.2771    0.6251 H   0  0  0  0  0  0  0  0  0  0  0  0
    2.5770    5.4444    1.3762 H   0  0  0  0  0  0  0  0  0  0  0  0
    2.3215    5.4704   -0.3736 H   0  0  0  0  0  0  0  0  0  0  0  0
    3.3995    3.2426   -0.5647 H   0  0  0  0  0  0  0  0  0  0  0  0
    3.6539    3.2152    1.1852 H   0  0  0  0  0  0  0  0  0  0  0  0
    6.3704    3.5175    1.0724 H   0  0  0  0  0  0  0  0  0  0  0  0
    6.0575    3.0761   -0.6113 H   0  0  0  0  0  0  0  0  0  0  0  0
    7.3015    5.6954    0.3283 H   0  0  0  0  0  0  0  0  0  0  0  0
    6.9887    5.2539   -1.3554 H   0  0  0  0  0  0  0  0  0  0  0  0
    8.1792    4.3496   -0.4106 H   0  0  0  0  0  0  0  0  0  0  0  0
  1  2  1  0  0  0  0
  2  3  1  0  0  0  0
  3  4  1  0  0  0  0
  4  5  1  0  0  0  0
  3  6  2  0  0  0  0
  1  7  1  0  0  0  0
  1  8  1  0  0  0  0
  1  9  1  0  0  0  0
  2 10  1  0  0  0  0
  2 11  1  0  0  0  0
  4 12  1  0  0  0  0
  4 13  1  0  0  0  0
  5 14  1  0  0  0  0
  5 15  1  0  0  0  0
  5 16  1  0  0  0  0
M  END
>  <Alias name>
Diethylketone

>  <logH>   
-0.321

$$$$
trans-2-Octene
  ChemBrain IXL

 24 23  0  0  0  0  0  0  0  0  1 V2000
    9.5714    5.4026    0.4679 C   0  0  0  0  0  0  0  0  0  0  0  0
    8.3875    6.3818    0.3472 C   0  0  0  0  0  0  0  0  0  0  0  0
    7.0791    5.5869    0.1703 C   0  0  0  0  0  0  0  0  0  0  0  0
    5.8949    6.5662    0.0495 C   0  0  0  0  0  0  0  0  0  0  0  0
    4.6377    5.8026   -0.1190 C   0  0  0  0  0  0  0  0  0  0  0  0
    3.4954    6.4449   -0.3766 C   0  0  0  0  0  0  0  0  0  0  0  0
    2.2378    5.6817   -0.5452 C   0  0  0  0  0  0  0  0  0  0  0  0
   10.8796    6.1973    0.6460 C   0  0  0  0  0  0  0  0  0  0  0  0
    9.6345    4.8000   -0.4297 H   0  0  0  0  0  0  0  0  0  0  0  0
    9.4210    4.7583    1.3253 H   0  0  0  0  0  0  0  0  0  0  0  0
    8.3249    6.9849    1.2446 H   0  0  0  0  0  0  0  0  0  0  0  0
    8.5375    7.0256   -0.5107 H   0  0  0  0  0  0  0  0  0  0  0  0
    7.1418    4.9837   -0.7271 H   0  0  0  0  0  0  0  0  0  0  0  0
    6.9291    4.9431    1.0282 H   0  0  0  0  0  0  0  0  0  0  0  0
    5.8330    7.1700    0.9464 H   0  0  0  0  0  0  0  0  0  0  0  0
    6.0446    7.2093   -0.8090 H   0  0  0  0  0  0  0  0  0  0  0  0
    4.6444    4.7228   -0.0334 H   0  0  0  0  0  0  0  0  0  0  0  0
    3.4887    7.5244   -0.4622 H   0  0  0  0  0  0  0  0  0  0  0  0
    2.4373    4.6241   -0.4221 H   0  0  0  0  0  0  0  0  0  0  0  0
    1.5188    6.0022    0.1984 H   0  0  0  0  0  0  0  0  0  0  0  0
    1.8372    5.8604   -1.5353 H   0  0  0  0  0  0  0  0  0  0  0  0
   11.0301    6.8417   -0.2114 H   0  0  0  0  0  0  0  0  0  0  0  0
   11.7114    5.5090    0.7307 H   0  0  0  0  0  0  0  0  0  0  0  0
   10.8167    6.7997    1.5437 H   0  0  0  0  0  0  0  0  0  0  0  0
  1  2  1  0  0  0  0
  2  3  1  0  0  0  0
  3  4  1  0  0  0  0
  4  5  1  0  0  0  0
  5  6  2  0  0  0  0
  6  7  1  0  0  0  0
  1  8  1  0  0  0  0
  1  9  1  0  0  0  0
  1 10  1  0  0  0  0
  2 11  1  0  0  0  0
  2 12  1  0  0  0  0
  3 13  1  0  0  0  0
  3 14  1  0  0  0  0
  4 15  1  0  0  0  0
  4 16  1  0  0  0  0
  5 17  1  0  0  0  0
  6 18  1  0  0  0  0
  7 19  1  0  0  0  0
  7 20  1  0  0  0  0
  7 21  1  0  0  0  0
  8 22  1  0  0  0  0
  8 23  1  0  0  0  0
  8 24  1  0  0  0  0
M  END
>  <Alias name>
trans-2-Octene

>  <logH>   
-0.32

$$$$
2-Methyltetrahydrofuran
  ChemBrain IXL

 16 16  0  0  0  0  0  0  0  0  1 V2000
    4.4475    4.9297   -0.0804 O   0  0  0  0  0  0  0  0  0  0  0  0
    4.7297    3.5212   -0.3876 C   0  0  0  0  0  0  0  0  0  0  0  0
    3.4694    2.7806    0.0447 C   0  0  0  0  0  0  0  0  0  0  0  0
    2.3430    3.7470   -0.2796 C   0  0  0  0  0  0  0  0  0  0  0  0
    2.9696    5.1591   -0.1013 C   0  0  0  0  0  0  0  0  0  0  0  0
    5.9700    3.0149    0.3738 C   0  0  0  0  0  0  0  0  0  0  0  0
    4.8682    3.4057   -1.4554 H   0  0  0  0  0  0  0  0  0  0  0  0
    3.3551    1.8431   -0.4851 H   0  0  0  0  0  0  0  0  0  0  0  0
    3.5014    2.6104    1.1138 H   0  0  0  0  0  0  0  0  0  0  0  0
    2.0601    3.6156   -1.3167 H   0  0  0  0  0  0  0  0  0  0  0  0
    1.4848    3.6034    0.3650 H   0  0  0  0  0  0  0  0  0  0  0  0
    2.6832    5.7961   -0.9289 H   0  0  0  0  0  0  0  0  0  0  0  0
    2.6607    5.6005    0.8380 H   0  0  0  0  0  0  0  0  0  0  0  0
    6.8389    3.5839    0.0672 H   0  0  0  0  0  0  0  0  0  0  0  0
    6.1277    1.9669    0.1507 H   0  0  0  0  0  0  0  0  0  0  0  0
    5.8152    3.1380    1.4386 H   0  0  0  0  0  0  0  0  0  0  0  0
  1  2  1  0  0  0  0
  2  3  1  0  0  0  0
  3  4  1  0  0  0  0
  4  5  1  0  0  0  0
  5  1  1  0  0  0  0
  2  6  1  0  0  0  0
  2  7  1  0  0  0  0
  3  8  1  0  0  0  0
  3  9  1  0  0  0  0
  4 10  1  0  0  0  0
  4 11  1  0  0  0  0
  5 12  1  0  0  0  0
  5 13  1  0  0  0  0
  6 14  1  0  0  0  0
  6 15  1  0  0  0  0
  6 16  1  0  0  0  0
M  END
>  <Alias name>
2-Methyltetrahydrofuran

>  <logH>   
-0.308

$$$$
3,3-Dimethylhexane
  ChemBrain IXL

 26 25  0  0  0  0  0  0  0  0  1 V2000
    2.9214    5.9608    1.0328 C   0  0  0  0  0  0  0  0  0  0  0  0
    2.3423    4.6394    0.4868 C   0  0  0  0  0  0  0  0  0  0  0  0
    3.4038    3.8376   -0.3693 C   0  0  0  0  0  0  0  0  0  0  0  0
    4.7231    3.5663    0.4578 C   0  0  0  0  0  0  0  0  0  0  0  0
    5.7468    4.7432    0.3075 C   0  0  0  0  0  0  0  0  0  0  0  0
    6.9647    4.4788    1.2170 C   0  0  0  0  0  0  0  0  0  0  0  0
    2.7757    2.4760   -0.7581 C   0  0  0  0  0  0  0  0  0  0  0  0
    3.7418    4.6165   -1.6667 C   0  0  0  0  0  0  0  0  0  0  0  0
    2.1356    6.5191    1.5198 H   0  0  0  0  0  0  0  0  0  0  0  0
    3.3248    6.5455    0.2227 H   0  0  0  0  0  0  0  0  0  0  0  0
    3.6967    5.7449    1.7482 H   0  0  0  0  0  0  0  0  0  0  0  0
    1.4859    4.8604   -0.1343 H   0  0  0  0  0  0  0  0  0  0  0  0
    2.0246    4.0274    1.3189 H   0  0  0  0  0  0  0  0  0  0  0  0
    5.1885    2.6632    0.0875 H   0  0  0  0  0  0  0  0  0  0  0  0
    4.4709    3.4303    1.5003 H   0  0  0  0  0  0  0  0  0  0  0  0
    5.2956    5.6658    0.5859 H   0  0  0  0  0  0  0  0  0  0  0  0
    6.0787    4.8029   -0.7175 H   0  0  0  0  0  0  0  0  0  0  0  0
    7.6763    5.2838    1.1083 H   0  0  0  0  0  0  0  0  0  0  0  0
    7.4299    3.5464    0.9334 H   0  0  0  0  0  0  0  0  0  0  0  0
    6.6407    4.4213    2.2461 H   0  0  0  0  0  0  0  0  0  0  0  0
    3.4736    1.9169   -1.3644 H   0  0  0  0  0  0  0  0  0  0  0  0
    2.5473    1.9157    0.1370 H   0  0  0  0  0  0  0  0  0  0  0  0
    1.8674    2.6449   -1.3184 H   0  0  0  0  0  0  0  0  0  0  0  0
    2.8360    4.7864   -2.2307 H   0  0  0  0  0  0  0  0  0  0  0  0
    4.4331    4.0388   -2.2629 H   0  0  0  0  0  0  0  0  0  0  0  0
    4.1903    5.5635   -1.4154 H   0  0  0  0  0  0  0  0  0  0  0  0
  1  2  1  0  0  0  0
  2  3  1  0  0  0  0
  3  4  1  0  0  0  0
  4  5  1  0  0  0  0
  5  6  1  0  0  0  0
  3  7  1  0  0  0  0
  3  8  1  0  0  0  0
  1  9  1  0  0  0  0
  1 10  1  0  0  0  0
  1 11  1  0  0  0  0
  2 12  1  0  0  0  0
  2 13  1  0  0  0  0
  4 14  1  0  0  0  0
  4 15  1  0  0  0  0
  5 16  1  0  0  0  0
  5 17  1  0  0  0  0
  6 18  1  0  0  0  0
  6 19  1  0  0  0  0
  6 20  1  0  0  0  0
  7 21  1  0  0  0  0
  7 22  1  0  0  0  0
  7 23  1  0  0  0  0
  8 24  1  0  0  0  0
  8 25  1  0  0  0  0
  8 26  1  0  0  0  0
M  END
>  <Alias name>
3,3-Dimethylhexane

>  <logH>   
-0.301

$$$$
Butyl vinyl ether
  ChemBrain IXL

 19 18  0  0  0  0  0  0  0  0  1 V2000
    5.2099    4.2564    0.1022 C   0  0  0  0  0  0  0  0  0  0  0  0
    6.3123    5.0815   -0.5894 C   0  0  0  0  0  0  0  0  0  0  0  0
    7.2805    4.1328   -1.3230 C   0  0  0  0  0  0  0  0  0  0  0  0
    8.3830    4.9579   -2.0147 C   0  0  0  0  0  0  0  0  0  0  0  0
    4.2866    5.1616    0.8016 O   0  0  0  0  0  0  0  0  0  0  0  0
    3.1809    4.4979    1.5075 C   0  0  0  0  0  0  0  0  0  0  0  0
    2.2835    5.2257    2.1760 C   0  0  0  0  0  0  0  0  0  0  0  0
    4.6644    3.6880   -0.6411 H   0  0  0  0  0  0  0  0  0  0  0  0
    5.6607    3.5782    0.8161 H   0  0  0  0  0  0  0  0  0  0  0  0
    6.8576    5.6498    0.1538 H   0  0  0  0  0  0  0  0  0  0  0  0
    5.8613    5.7597   -1.3032 H   0  0  0  0  0  0  0  0  0  0  0  0
    6.7352    3.5644   -2.0662 H   0  0  0  0  0  0  0  0  0  0  0  0
    7.7315    3.4546   -0.6093 H   0  0  0  0  0  0  0  0  0  0  0  0
    7.9322    5.6361   -2.7286 H   0  0  0  0  0  0  0  0  0  0  0  0
    9.0632    4.2911   -2.5301 H   0  0  0  0  0  0  0  0  0  0  0  0
    8.9285    5.5263   -1.2716 H   0  0  0  0  0  0  0  0  0  0  0  0
    3.0944    3.4186    1.4853 H   0  0  0  0  0  0  0  0  0  0  0  0
    1.4689    4.7369    2.6960 H   0  0  0  0  0  0  0  0  0  0  0  0
    2.3699    6.3050    2.1983 H   0  0  0  0  0  0  0  0  0  0  0  0
  1  2  1  0  0  0  0
  2  3  1  0  0  0  0
  3  4  1  0  0  0  0
  5  1  1  0  0  0  0
  5  6  1  0  0  0  0
  6  7  2  0  0  0  0
  1  8  1  0  0  0  0
  1  9  1  0  0  0  0
  2 10  1  0  0  0  0
  2 11  1  0  0  0  0
  3 12  1  0  0  0  0
  3 13  1  0  0  0  0
  4 14  1  0  0  0  0
  4 15  1  0  0  0  0
  4 16  1  0  0  0  0
  6 17  1  0  0  0  0
  7 18  1  0  0  0  0
  7 19  1  0  0  0  0
M  END
>  <Alias name>
Butyl vinyl ether

>  <logH>   
-0.301

$$$$
Iodomethane
  ChemBrain IXL

  5  4  0  0  0  0  0  0  0  0  1 V2000
    2.0035    2.7369   -0.0358 C   0  0  0  0  0  0  0  0  0  0  0  0
    4.0568    2.5149   -0.5145 I   0  0  0  0  0  0  0  0  0  0  0  0
    1.5665    1.7618    0.1409 H   0  0  0  0  0  0  0  0  0  0  0  0
    1.9042    3.3438    0.8557 H   0  0  0  0  0  0  0  0  0  0  0  0
    1.4908    3.2184   -0.8593 H   0  0  0  0  0  0  0  0  0  0  0  0
  1  2  1  0  0  0  0
  1  3  1  0  0  0  0
  1  4  1  0  0  0  0
  1  5  1  0  0  0  0
M  END
>  <Alias name>
Methyl iodide

>  <logH>   
-0.301

$$$$
n-Butylmercaptan
  ChemBrain IXL

 15 14  0  0  0  0  0  0  0  0  1 V2000
    2.4355    2.9637    0.2348 C   0  0  0  0  0  0  0  0  0  0  0  0
    3.2931    4.2382    0.3567 C   0  0  0  0  0  0  0  0  0  0  0  0
    4.6336    4.0277   -0.3740 C   0  0  0  0  0  0  0  0  0  0  0  0
    5.4912    5.3023   -0.2519 C   0  0  0  0  0  0  0  0  0  0  0  0
    7.0714    5.0539   -1.1133 S   0  0  0  0  0  0  0  0  0  0  0  0
    7.6086    6.2566   -0.8677 H   0  0  0  0  0  0  0  0  0  0  0  0
    2.2474    2.7539   -0.8109 H   0  0  0  0  0  0  0  0  0  0  0  0
    2.9628    2.1297    0.6812 H   0  0  0  0  0  0  0  0  0  0  0  0
    1.4937    3.1119    0.7483 H   0  0  0  0  0  0  0  0  0  0  0  0
    2.7657    5.0722   -0.0896 H   0  0  0  0  0  0  0  0  0  0  0  0
    3.4810    4.4481    1.4024 H   0  0  0  0  0  0  0  0  0  0  0  0
    5.1610    3.1937    0.0724 H   0  0  0  0  0  0  0  0  0  0  0  0
    4.4457    3.8179   -1.4197 H   0  0  0  0  0  0  0  0  0  0  0  0
    4.9639    6.1363   -0.6984 H   0  0  0  0  0  0  0  0  0  0  0  0
    5.6792    5.5121    0.7938 H   0  0  0  0  0  0  0  0  0  0  0  0
  1  2  1  0  0  0  0
  2  3  1  0  0  0  0
  3  4  1  0  0  0  0
  4  5  1  0  0  0  0
  5  6  1  0  0  0  0
  1  7  1  0  0  0  0
  1  8  1  0  0  0  0
  1  9  1  0  0  0  0
  2 10  1  0  0  0  0
  2 11  1  0  0  0  0
  3 12  1  0  0  0  0
  3 13  1  0  0  0  0
  4 14  1  0  0  0  0
  4 15  1  0  0  0  0
M  END
>  <Alias name>
1-Butanethiol

>  <logH>   
-0.3

$$$$
2,2,4-Trimethylpentane
  ChemBrain IXL

 26 25  0  0  0  0  0  0  0  0  1 V2000
    3.7489    5.6705   -1.0081 C   0  0  0  0  0  0  0  0  0  0  0  0
    3.5793    4.5240    0.0125 C   0  0  0  0  0  0  0  0  0  0  0  0
    4.8491    4.4231    0.9158 C   0  0  0  0  0  0  0  0  0  0  0  0
    6.1629    4.6267    0.0891 C   0  0  0  0  0  0  0  0  0  0  0  0
    6.2879    3.5699   -1.0249 C   0  0  0  0  0  0  0  0  0  0  0  0
    3.3344    3.1837   -0.7304 C   0  0  0  0  0  0  0  0  0  0  0  0
    2.3576    4.8200    0.9050 C   0  0  0  0  0  0  0  0  0  0  0  0
    7.3715    4.5015    1.0373 C   0  0  0  0  0  0  0  0  0  0  0  0
    2.8530    5.7517   -1.6111 H   0  0  0  0  0  0  0  0  0  0  0  0
    3.9141    6.6018   -0.4805 H   0  0  0  0  0  0  0  0  0  0  0  0
    4.5958    5.4637   -1.6482 H   0  0  0  0  0  0  0  0  0  0  0  0
    4.7985    5.1936    1.6751 H   0  0  0  0  0  0  0  0  0  0  0  0
    4.8693    3.4532    1.3974 H   0  0  0  0  0  0  0  0  0  0  0  0
    6.1607    5.6145   -0.3540 H   0  0  0  0  0  0  0  0  0  0  0  0
    7.2766    3.6273   -1.4632 H   0  0  0  0  0  0  0  0  0  0  0  0
    5.5523    3.7612   -1.7875 H   0  0  0  0  0  0  0  0  0  0  0  0
    6.1353    2.5821   -0.6078 H   0  0  0  0  0  0  0  0  0  0  0  0
    4.1628    2.9589   -1.3660 H   0  0  0  0  0  0  0  0  0  0  0  0
    3.2124    2.3886   -0.0053 H   0  0  0  0  0  0  0  0  0  0  0  0
    2.4354    3.2645   -1.3288 H   0  0  0  0  0  0  0  0  0  0  0  0
    2.2329    4.0192    1.6236 H   0  0  0  0  0  0  0  0  0  0  0  0
    2.5116    5.7549    1.4296 H   0  0  0  0  0  0  0  0  0  0  0  0
    1.4698    4.8937    0.2891 H   0  0  0  0  0  0  0  0  0  0  0  0
    7.2976    5.2494    1.8170 H   0  0  0  0  0  0  0  0  0  0  0  0
    8.2864    4.6526    0.4778 H   0  0  0  0  0  0  0  0  0  0  0  0
    7.3799    3.5146    1.4833 H   0  0  0  0  0  0  0  0  0  0  0  0
  1  2  1  0  0  0  0
  2  3  1  0  0  0  0
  3  4  1  0  0  0  0
  4  5  1  0  0  0  0
  2  6  1  0  0  0  0
  2  7  1  0  0  0  0
  4  8  1  0  0  0  0
  1  9  1  0  0  0  0
  1 10  1  0  0  0  0
  1 11  1  0  0  0  0
  3 12  1  0  0  0  0
  3 13  1  0  0  0  0
  4 14  1  0  0  0  0
  5 15  1  0  0  0  0
  5 16  1  0  0  0  0
  5 17  1  0  0  0  0
  6 18  1  0  0  0  0
  6 19  1  0  0  0  0
  6 20  1  0  0  0  0
  7 21  1  0  0  0  0
  7 22  1  0  0  0  0
  7 23  1  0  0  0  0
  8 24  1  0  0  0  0
  8 25  1  0  0  0  0
  8 26  1  0  0  0  0
M  END
>  <Alias name>
Isooctane

>  <logH>   
-0.299

$$$$
Acrylic methylester
  ChemBrain IXL

 12 11  0  0  0  0  0  0  0  0  1 V2000
    3.3822    4.6575   -0.2495 C   0  0  0  0  0  0  0  0  0  0  0  0
    4.1346    3.4083   -0.1796 C   0  0  0  0  0  0  0  0  0  0  0  0
    3.5454    2.3400   -0.1874 O   0  0  0  0  0  0  0  0  0  0  0  0
    5.6022    3.4376   -0.0999 O   0  0  0  0  0  0  0  0  0  0  0  0
    2.0716    4.6625    0.0044 C   0  0  0  0  0  0  0  0  0  0  0  0
    6.1835    4.7610    0.1676 C   0  0  0  0  0  0  0  0  0  0  0  0
    3.8859    5.5776   -0.5067 H   0  0  0  0  0  0  0  0  0  0  0  0
    1.5692    3.7435    0.2683 H   0  0  0  0  0  0  0  0  0  0  0  0
    1.5138    5.5854   -0.0539 H   0  0  0  0  0  0  0  0  0  0  0  0
    5.4847    5.3519    0.7411 H   0  0  0  0  0  0  0  0  0  0  0  0
    6.3924    5.2583   -0.7681 H   0  0  0  0  0  0  0  0  0  0  0  0
    7.1005    4.6452    0.7263 H   0  0  0  0  0  0  0  0  0  0  0  0
  1  2  1  0  0  0  0
  2  3  2  0  0  0  0
  2  4  1  0  0  0  0
  1  5  2  0  0  0  0
  4  6  1  0  0  0  0
  1  7  1  0  0  0  0
  5  8  1  0  0  0  0
  5  9  1  0  0  0  0
  6 10  1  0  0  0  0
  6 11  1  0  0  0  0
  6 12  1  0  0  0  0
M  END
>  <Alias name>
Methyl acrylate

>  <logH>   
-0.298

$$$$
2-Pentanone
  ChemBrain IXL

 16 15  0  0  0  0  0  0  0  0  1 V2000
    2.1839    4.3679    1.6800 C   0  0  0  0  0  0  0  0  0  0  0  0
    3.2004    3.5573    0.8526 C   0  0  0  0  0  0  0  0  0  0  0  0
    4.1888    4.5203    0.1668 C   0  0  0  0  0  0  0  0  0  0  0  0
    5.1656    3.7417   -0.6271 C   0  0  0  0  0  0  0  0  0  0  0  0
    6.2267    4.4404   -1.3863 C   0  0  0  0  0  0  0  0  0  0  0  0
    5.0961    2.5240   -0.6556 O   0  0  0  0  0  0  0  0  0  0  0  0
    1.4893    3.6911    2.1619 H   0  0  0  0  0  0  0  0  0  0  0  0
    2.7084    4.9434    2.4327 H   0  0  0  0  0  0  0  0  0  0  0  0
    1.6399    5.0388    1.0267 H   0  0  0  0  0  0  0  0  0  0  0  0
    3.7444    2.8864    1.5058 H   0  0  0  0  0  0  0  0  0  0  0  0
    2.6759    2.9818    0.0998 H   0  0  0  0  0  0  0  0  0  0  0  0
    3.6449    5.1908   -0.4870 H   0  0  0  0  0  0  0  0  0  0  0  0
    4.7128    5.0962    0.9196 H   0  0  0  0  0  0  0  0  0  0  0  0
    6.1297    5.5093   -1.2419 H   0  0  0  0  0  0  0  0  0  0  0  0
    6.1295    4.2081   -2.4396 H   0  0  0  0  0  0  0  0  0  0  0  0
    7.1973    4.1150   -1.0329 H   0  0  0  0  0  0  0  0  0  0  0  0
  1  2  1  0  0  0  0
  2  3  1  0  0  0  0
  3  4  1  0  0  0  0
  4  5  1  0  0  0  0
  4  6  2  0  0  0  0
  1  7  1  0  0  0  0
  1  8  1  0  0  0  0
  1  9  1  0  0  0  0
  2 10  1  0  0  0  0
  2 11  1  0  0  0  0
  3 12  1  0  0  0  0
  3 13  1  0  0  0  0
  5 14  1  0  0  0  0
  5 15  1  0  0  0  0
  5 16  1  0  0  0  0
M  END
>  <Alias name>
Methyl-n-propylketone

>  <logH>   
-0.296

$$$$
Methylcyclopentane
  ChemBrain IXL

 18 18  0  0  0  0  0  0  0  0  1 V2000
    3.5202    4.2494    1.0309 C   0  0  0  0  0  0  0  0  0  0  0  0
    2.1326    3.7442    0.5904 C   0  0  0  0  0  0  0  0  0  0  0  0
    2.3164    2.8993   -0.6852 C   0  0  0  0  0  0  0  0  0  0  0  0
    3.8175    2.8824   -1.0331 C   0  0  0  0  0  0  0  0  0  0  0  0
    4.5615    3.7168    0.0276 C   0  0  0  0  0  0  0  0  0  0  0  0
    5.5871    2.8315    0.7617 C   0  0  0  0  0  0  0  0  0  0  0  0
    3.5324    5.3293    1.0312 H   0  0  0  0  0  0  0  0  0  0  0  0
    3.7455    3.8813    2.0209 H   0  0  0  0  0  0  0  0  0  0  0  0
    1.4873    4.5847    0.3819 H   0  0  0  0  0  0  0  0  0  0  0  0
    1.7003    3.1366    1.3716 H   0  0  0  0  0  0  0  0  0  0  0  0
    1.9711    1.8914   -0.5086 H   0  0  0  0  0  0  0  0  0  0  0  0
    1.7581    3.3394   -1.4983 H   0  0  0  0  0  0  0  0  0  0  0  0
    3.9707    3.3145   -2.0109 H   0  0  0  0  0  0  0  0  0  0  0  0
    4.1837    1.8665   -1.0212 H   0  0  0  0  0  0  0  0  0  0  0  0
    5.0673    4.5444   -0.4476 H   0  0  0  0  0  0  0  0  0  0  0  0
    6.2887    2.4257    0.0479 H   0  0  0  0  0  0  0  0  0  0  0  0
    5.0731    2.0232    1.2607 H   0  0  0  0  0  0  0  0  0  0  0  0
    6.1183    3.4250    1.4911 H   0  0  0  0  0  0  0  0  0  0  0  0
  1  2  1  0  0  0  0
  2  3  1  0  0  0  0
  3  4  1  0  0  0  0
  4  5  1  0  0  0  0
  5  1  1  0  0  0  0
  1  7  1  0  0  0  0
  1  8  1  0  0  0  0
  2  9  1  0  0  0  0
  2 10  1  0  0  0  0
  3 11  1  0  0  0  0
  3 12  1  0  0  0  0
  4 13  1  0  0  0  0
  4 14  1  0  0  0  0
  5  6  1  0  0  0  0
  5 15  1  0  0  0  0
  6 16  1  0  0  0  0
  6 17  1  0  0  0  0
  6 18  1  0  0  0  0
M  END
>  <Alias name>
Methylcyclopentane

>  <logH>   
-0.295

$$$$
2-Mercaptobutane
  ChemBrain IXL

 15 14  0  0  0  0  0  0  0  0  1 V2000
    4.4294    4.4691    0.0790 C   0  0  0  0  0  0  0  0  0  0  0  0
    3.7851    3.2866   -0.6724 C   0  0  0  0  0  0  0  0  0  0  0  0
    2.7555    2.5915    0.2430 C   0  0  0  0  0  0  0  0  0  0  0  0
    2.0995    1.4226   -0.5176 C   0  0  0  0  0  0  0  0  0  0  0  0
    3.5918    1.9543    1.7265 S   0  0  0  0  0  0  0  0  0  0  0  0
    4.4510    1.1274    1.1154 H   0  0  0  0  0  0  0  0  0  0  0  0
    4.9325    4.1033    0.9652 H   0  0  0  0  0  0  0  0  0  0  0  0
    3.6609    5.1761    0.3660 H   0  0  0  0  0  0  0  0  0  0  0  0
    5.1473    4.9588   -0.5671 H   0  0  0  0  0  0  0  0  0  0  0  0
    3.2870    3.6533   -1.5613 H   0  0  0  0  0  0  0  0  0  0  0  0
    4.5529    2.5774   -0.9558 H   0  0  0  0  0  0  0  0  0  0  0  0
    1.9941    3.3038    0.5356 H   0  0  0  0  0  0  0  0  0  0  0  0
    1.6006    1.8015   -1.4010 H   0  0  0  0  0  0  0  0  0  0  0  0
    2.8607    0.7100   -0.8105 H   0  0  0  0  0  0  0  0  0  0  0  0
    1.3763    0.9350    0.1242 H   0  0  0  0  0  0  0  0  0  0  0  0
  1  2  1  0  0  0  0
  2  3  1  0  0  0  0
  3  4  1  0  0  0  0
  3  5  1  0  0  0  0
  5  6  1  0  0  0  0
  1  7  1  0  0  0  0
  1  8  1  0  0  0  0
  1  9  1  0  0  0  0
  2 10  1  0  0  0  0
  2 11  1  0  0  0  0
  3 12  1  0  0  0  0
  4 13  1  0  0  0  0
  4 14  1  0  0  0  0
  4 15  1  0  0  0  0
M  END
>  <Alias name>
2-Butanethiol

>  <logH>   
-0.293

$$$$
Isopropyl formate
  ChemBrain IXL

 14 13  0  0  0  0  0  0  0  0  1 V2000
    4.9892    2.6200   -0.1672 C   0  0  0  0  0  0  0  0  0  0  0  0
    5.0002    4.1025    0.2533 C   0  0  0  0  0  0  0  0  0  0  0  0
    6.2802    4.7773   -0.2767 C   0  0  0  0  0  0  0  0  0  0  0  0
    2.5273    4.2499    0.1466 C   0  0  0  0  0  0  0  0  0  0  0  0
    1.4893    4.7437   -0.2622 O   0  0  0  0  0  0  0  0  0  0  0  0
    3.8215    4.7794   -0.3066 O   0  0  0  0  0  0  0  0  0  0  0  0
    5.8601    2.1225    0.2411 H   0  0  0  0  0  0  0  0  0  0  0  0
    4.0920    2.1445    0.2095 H   0  0  0  0  0  0  0  0  0  0  0  0
    5.0076    2.5512   -1.2479 H   0  0  0  0  0  0  0  0  0  0  0  0
    4.9767    4.1714    1.3338 H   0  0  0  0  0  0  0  0  0  0  0  0
    6.2884    5.8189    0.0198 H   0  0  0  0  0  0  0  0  0  0  0  0
    6.3032    4.7093   -1.3573 H   0  0  0  0  0  0  0  0  0  0  0  0
    7.1485    4.2779    0.1349 H   0  0  0  0  0  0  0  0  0  0  0  0
    2.4952    3.4214    0.8433 H   0  0  0  0  0  0  0  0  0  0  0  0
  1  2  1  0  0  0  0
  2  3  1  0  0  0  0
  4  5  2  0  0  0  0
  4  6  1  0  0  0  0
  6  2  1  0  0  0  0
  1  7  1  0  0  0  0
  1  8  1  0  0  0  0
  1  9  1  0  0  0  0
  2 10  1  0  0  0  0
  3 11  1  0  0  0  0
  3 12  1  0  0  0  0
  3 13  1  0  0  0  0
  4 14  1  0  0  0  0
M  END
>  <Alias name>
Isopropyl formate

>  <logH>   
-0.291

$$$$
t-Butylchloride
  ChemBrain IXL

 14 13  0  0  0  0  0  0  0  0  1 V2000
    2.6495    2.1382    0.5346 C   0  0  0  0  0  0  0  0  0  0  0  0
    3.5286    3.3565    0.1916 C   0  0  0  0  0  0  0  0  0  0  0  0
    3.9306    4.2401    1.6884 Cl  0  0  0  0  0  0  0  0  0  0  0  0
    4.8269    2.8784   -0.4870 C   0  0  0  0  0  0  0  0  0  0  0  0
    2.7623    4.2897   -0.7657 C   0  0  0  0  0  0  0  0  0  0  0  0
    2.4055    1.6019   -0.3741 H   0  0  0  0  0  0  0  0  0  0  0  0
    3.1881    1.4824    1.2073 H   0  0  0  0  0  0  0  0  0  0  0  0
    1.7371    2.4743    1.0115 H   0  0  0  0  0  0  0  0  0  0  0  0
    5.4448    3.7346   -0.7281 H   0  0  0  0  0  0  0  0  0  0  0  0
    4.5829    2.3420   -1.3957 H   0  0  0  0  0  0  0  0  0  0  0  0
    5.3655    2.2225    0.1858 H   0  0  0  0  0  0  0  0  0  0  0  0
    3.3801    5.1460   -1.0068 H   0  0  0  0  0  0  0  0  0  0  0  0
    1.8498    4.6258   -0.2888 H   0  0  0  0  0  0  0  0  0  0  0  0
    2.5183    3.7534   -1.6744 H   0  0  0  0  0  0  0  0  0  0  0  0
  1  2  1  0  0  0  0
  2  3  1  0  0  0  0
  2  4  1  0  0  0  0
  2  5  1  0  0  0  0
  1  6  1  0  0  0  0
  1  7  1  0  0  0  0
  1  8  1  0  0  0  0
  4  9  1  0  0  0  0
  4 10  1  0  0  0  0
  4 11  1  0  0  0  0
  5 12  1  0  0  0  0
  5 13  1  0  0  0  0
  5 14  1  0  0  0  0
M  END
>  <Alias name>
2-Chloro-2-methylpropane

>  <logH>   
-0.291

$$$$
Pentanal
  ChemBrain IXL

 16 15  0  0  0  0  0  0  0  0  1 V2000
    2.1137    3.5129    0.6252 C   0  0  0  0  0  0  0  0  0  0  0  0
    3.4951    3.0803    0.0967 C   0  0  0  0  0  0  0  0  0  0  0  0
    4.3770    4.3262   -0.1165 C   0  0  0  0  0  0  0  0  0  0  0  0
    5.7588    3.8934   -0.6452 C   0  0  0  0  0  0  0  0  0  0  0  0
    6.6063    5.0896   -0.8500 C   0  0  0  0  0  0  0  0  0  0  0  0
    7.7460    4.9654   -1.2670 O   0  0  0  0  0  0  0  0  0  0  0  0
    1.4942    2.6373    0.7749 H   0  0  0  0  0  0  0  0  0  0  0  0
    2.2345    4.0348    1.5664 H   0  0  0  0  0  0  0  0  0  0  0  0
    1.6416    4.1704   -0.0943 H   0  0  0  0  0  0  0  0  0  0  0  0
    3.3741    2.5584   -0.8445 H   0  0  0  0  0  0  0  0  0  0  0  0
    3.9670    2.4228    0.8161 H   0  0  0  0  0  0  0  0  0  0  0  0
    4.4978    4.8482    0.8247 H   0  0  0  0  0  0  0  0  0  0  0  0
    3.9049    4.9838   -0.8360 H   0  0  0  0  0  0  0  0  0  0  0  0
    5.6378    3.3714   -1.5863 H   0  0  0  0  0  0  0  0  0  0  0  0
    6.2306    3.2357    0.0743 H   0  0  0  0  0  0  0  0  0  0  0  0
    6.2147    6.0752   -0.6297 H   0  0  0  0  0  0  0  0  0  0  0  0
  1  2  1  0  0  0  0
  2  3  1  0  0  0  0
  3  4  1  0  0  0  0
  4  5  1  0  0  0  0
  5  6  2  0  0  0  0
  1  7  1  0  0  0  0
  1  8  1  0  0  0  0
  1  9  1  0  0  0  0
  2 10  1  0  0  0  0
  2 11  1  0  0  0  0
  3 12  1  0  0  0  0
  3 13  1  0  0  0  0
  4 14  1  0  0  0  0
  4 15  1  0  0  0  0
  5 16  1  0  0  0  0
M  END
>  <Alias name>
n-Valeraldehyde

>  <logH>   
-0.29

$$$$
3-Butenenitrile
  ChemBrain IXL

 10  9  0  0  0  0  0  0  0  0  1 V2000
    3.1806    3.1317    0.3915 C   0  0  0  0  0  0  0  0  0  0  0  0
    3.9700    4.2859   -0.0935 C   0  0  0  0  0  0  0  0  0  0  0  0
    2.0691    3.3346    1.1025 C   0  0  0  0  0  0  0  0  0  0  0  0
    5.1933    3.7772   -0.8805 C   0  0  0  0  0  0  0  0  0  0  0  0
    6.1126    3.3950   -1.4719 N   0  0  0  0  0  0  0  0  0  0  0  0
    3.5047    2.1224    0.1695 H   0  0  0  0  0  0  0  0  0  0  0  0
    3.3539    4.8984   -0.7401 H   0  0  0  0  0  0  0  0  0  0  0  0
    4.3039    4.8754    0.7514 H   0  0  0  0  0  0  0  0  0  0  0  0
    1.4915    2.4901    1.4573 H   0  0  0  0  0  0  0  0  0  0  0  0
    1.7450    4.3439    1.3245 H   0  0  0  0  0  0  0  0  0  0  0  0
  1  2  1  0  0  0  0
  3  1  2  0  0  0  0
  4  5  3  0  0  0  0
  4  2  1  0  0  0  0
  1  6  1  0  0  0  0
  2  7  1  0  0  0  0
  2  8  1  0  0  0  0
  3  9  1  0  0  0  0
  3 10  1  0  0  0  0
M  END
>  <Alias name>
Allyl cyanide

>  <logH>   
-0.289

$$$$
Isooctane
  ChemBrain IXL

 26 25  0  0  0  0  0  0  0  0  1 V2000
    8.2960    5.5180   -0.4947 C   0  0  0  0  0  0  0  0  0  0  0  0
    7.0221    6.3586   -0.2818 C   0  0  0  0  0  0  0  0  0  0  0  0
    5.9128    5.4689    0.3122 C   0  0  0  0  0  0  0  0  0  0  0  0
    4.6388    6.3099    0.5253 C   0  0  0  0  0  0  0  0  0  0  0  0
    3.5294    5.4213    1.1221 C   0  0  0  0  0  0  0  0  0  0  0  0
    2.2575    6.2640    1.3389 C   0  0  0  0  0  0  0  0  0  0  0  0
    9.4052    6.4076   -1.0889 C   0  0  0  0  0  0  0  0  0  0  0  0
    3.2195    4.2641    0.1522 C   0  0  0  0  0  0  0  0  0  0  0  0
    8.0824    4.7066   -1.1747 H   0  0  0  0  0  0  0  0  0  0  0  0
    8.6250    5.1167    0.4525 H   0  0  0  0  0  0  0  0  0  0  0  0
    6.6931    6.7600   -1.2289 H   0  0  0  0  0  0  0  0  0  0  0  0
    7.2357    7.1699    0.3984 H   0  0  0  0  0  0  0  0  0  0  0  0
    5.6993    4.6578   -0.3680 H   0  0  0  0  0  0  0  0  0  0  0  0
    6.2417    5.0675    1.2593 H   0  0  0  0  0  0  0  0  0  0  0  0
    4.8532    7.1221    1.2040 H   0  0  0  0  0  0  0  0  0  0  0  0
    4.3089    6.7100   -0.4221 H   0  0  0  0  0  0  0  0  0  0  0  0
    3.8603    5.0191    2.0682 H   0  0  0  0  0  0  0  0  0  0  0  0
    1.9266    6.6663    0.3928 H   0  0  0  0  0  0  0  0  0  0  0  0
    2.4744    7.0748    2.0186 H   0  0  0  0  0  0  0  0  0  0  0  0
    9.6188    7.2190   -0.4089 H   0  0  0  0  0  0  0  0  0  0  0  0
   10.2980    5.8184   -1.2380 H   0  0  0  0  0  0  0  0  0  0  0  0
    9.0762    6.8088   -2.0361 H   0  0  0  0  0  0  0  0  0  0  0  0
    1.4803    5.6417    1.7572 H   0  0  0  0  0  0  0  0  0  0  0  0
    2.8902    4.6663   -0.7945 H   0  0  0  0  0  0  0  0  0  0  0  0
    2.4408    3.6431    0.5699 H   0  0  0  0  0  0  0  0  0  0  0  0
    4.1100    3.6721    0.0017 H   0  0  0  0  0  0  0  0  0  0  0  0
  1  2  1  0  0  0  0
  2  3  1  0  0  0  0
  3  4  1  0  0  0  0
  4  5  1  0  0  0  0
  5  6  1  0  0  0  0
  1  9  1  0  0  0  0
  1 10  1  0  0  0  0
  1  7  1  0  0  0  0
  2 11  1  0  0  0  0
  2 12  1  0  0  0  0
  3 13  1  0  0  0  0
  3 14  1  0  0  0  0
  4 15  1  0  0  0  0
  4 16  1  0  0  0  0
  5  8  1  0  0  0  0
  5 17  1  0  0  0  0
  6 18  1  0  0  0  0
  6 19  1  0  0  0  0
  7 20  1  0  0  0  0
  7 21  1  0  0  0  0
  7 22  1  0  0  0  0
  6 23  1  0  0  0  0
  8 24  1  0  0  0  0
  8 25  1  0  0  0  0
  8 26  1  0  0  0  0
M  END
>  <Alias name>
2-Methylheptane

>  <logH>   
-0.283

$$$$
Methylisobutyrate
  ChemBrain IXL

 17 16  0  0  0  0  0  0  0  0  1 V2000
    2.4268    3.6714    0.4045 C   0  0  0  0  0  0  0  0  0  0  0  0
    3.5126    4.4119   -0.4002 C   0  0  0  0  0  0  0  0  0  0  0  0
    4.8161    3.7385   -0.2060 C   0  0  0  0  0  0  0  0  0  0  0  0
    6.0548    4.5294   -0.1766 O   0  0  0  0  0  0  0  0  0  0  0  0
    4.8625    2.5269   -0.0703 O   0  0  0  0  0  0  0  0  0  0  0  0
    3.6098    5.8700    0.0891 C   0  0  0  0  0  0  0  0  0  0  0  0
    7.2844    3.7505    0.0297 C   0  0  0  0  0  0  0  0  0  0  0  0
    2.3596    2.6463    0.0617 H   0  0  0  0  0  0  0  0  0  0  0  0
    2.6852    3.6841    1.4561 H   0  0  0  0  0  0  0  0  0  0  0  0
    1.4727    4.1633    0.2611 H   0  0  0  0  0  0  0  0  0  0  0  0
    3.2534    4.4005   -1.4517 H   0  0  0  0  0  0  0  0  0  0  0  0
    2.6562    6.3631   -0.0540 H   0  0  0  0  0  0  0  0  0  0  0  0
    4.3735    6.3901   -0.4757 H   0  0  0  0  0  0  0  0  0  0  0  0
    3.8679    5.8814    1.1408 H   0  0  0  0  0  0  0  0  0  0  0  0
    8.1377    4.4175    0.0343 H   0  0  0  0  0  0  0  0  0  0  0  0
    7.3939    3.0299   -0.7713 H   0  0  0  0  0  0  0  0  0  0  0  0
    7.2275    3.2305    0.9779 H   0  0  0  0  0  0  0  0  0  0  0  0
  1  2  1  0  0  0  0
  2  3  1  0  0  0  0
  3  4  1  0  0  0  0
  3  5  2  0  0  0  0
  2  6  1  0  0  0  0
  4  7  1  0  0  0  0
  1  8  1  0  0  0  0
  1  9  1  0  0  0  0
  1 10  1  0  0  0  0
  2 11  1  0  0  0  0
  6 12  1  0  0  0  0
  6 13  1  0  0  0  0
  6 14  1  0  0  0  0
  7 15  1  0  0  0  0
  7 16  1  0  0  0  0
  7 17  1  0  0  0  0
M  END
>  <Alias name>
Methyl isobutanoate

>  <logH>   
-0.282

$$$$
1-Bromopropane
  ChemBrain IXL

 11 10  0  0  0  0  0  0  0  0  1 V2000
    2.1786    3.7014    0.7028 C   0  0  0  0  0  0  0  0  0  0  0  0
    3.3423    2.8784    0.1170 C   0  0  0  0  0  0  0  0  0  0  0  0
    4.3252    3.8203   -0.6052 C   0  0  0  0  0  0  0  0  0  0  0  0
    5.7819    2.7901   -1.3385 Br  0  0  0  0  0  0  0  0  0  0  0  0
    1.4879    3.0394    1.2103 H   0  0  0  0  0  0  0  0  0  0  0  0
    2.5678    4.4261    1.4073 H   0  0  0  0  0  0  0  0  0  0  0  0
    1.6624    4.2170   -0.0975 H   0  0  0  0  0  0  0  0  0  0  0  0
    3.8586    2.3627    0.9173 H   0  0  0  0  0  0  0  0  0  0  0  0
    2.9532    2.1537   -0.5875 H   0  0  0  0  0  0  0  0  0  0  0  0
    3.8089    4.3359   -1.4055 H   0  0  0  0  0  0  0  0  0  0  0  0
    4.7143    4.5450    0.0993 H   0  0  0  0  0  0  0  0  0  0  0  0
  1  2  1  0  0  0  0
  2  3  1  0  0  0  0
  3  4  1  0  0  0  0
  1  5  1  0  0  0  0
  1  6  1  0  0  0  0
  1  7  1  0  0  0  0
  2  8  1  0  0  0  0
  2  9  1  0  0  0  0
  3 10  1  0  0  0  0
  3 11  1  0  0  0  0
M  END
>  <Alias name>
1-Bromopropane

>  <logH>   
-0.2798

$$$$
Acrylic acid ethylester
  ChemBrain IXL

 15 14  0  0  0  0  0  0  0  0  1 V2000
    3.1785    4.8420    1.0397 C   0  0  0  0  0  0  0  0  0  0  0  0
    3.8809    3.5979    0.6535 C   0  0  0  0  0  0  0  0  0  0  0  0
    3.3899    2.5128    0.9181 O   0  0  0  0  0  0  0  0  0  0  0  0
    5.1703    3.6695   -0.0489 O   0  0  0  0  0  0  0  0  0  0  0  0
    2.0073    4.7769    1.6771 C   0  0  0  0  0  0  0  0  0  0  0  0
    5.6598    5.0305   -0.3117 C   0  0  0  0  0  0  0  0  0  0  0  0
    7.0111    4.9569   -1.0487 C   0  0  0  0  0  0  0  0  0  0  0  0
    3.6146    5.8052    0.8052 H   0  0  0  0  0  0  0  0  0  0  0  0
    1.5712    3.8137    1.9116 H   0  0  0  0  0  0  0  0  0  0  0  0
    1.4932    5.6873    1.9596 H   0  0  0  0  0  0  0  0  0  0  0  0
    4.9419    5.5599   -0.9260 H   0  0  0  0  0  0  0  0  0  0  0  0
    5.7885    5.5554    0.6268 H   0  0  0  0  0  0  0  0  0  0  0  0
    7.3717    5.9596   -1.2424 H   0  0  0  0  0  0  0  0  0  0  0  0
    6.8824    4.4320   -1.9872 H   0  0  0  0  0  0  0  0  0  0  0  0
    7.7289    4.4275   -0.4345 H   0  0  0  0  0  0  0  0  0  0  0  0
  1  2  1  0  0  0  0
  2  3  2  0  0  0  0
  2  4  1  0  0  0  0
  1  5  2  0  0  0  0
  4  6  1  0  0  0  0
  6  7  1  0  0  0  0
  1  8  1  0  0  0  0
  5  9  1  0  0  0  0
  5 10  1  0  0  0  0
  6 11  1  0  0  0  0
  6 12  1  0  0  0  0
  7 13  1  0  0  0  0
  7 14  1  0  0  0  0
  7 15  1  0  0  0  0
M  END
>  <Alias name>
Ethyl acrylate

>  <logH>   
-0.273

$$$$
Ethylpropionate
  ChemBrain IXL

 17 16  0  0  0  0  0  0  0  0  1 V2000
    2.1778    4.3863    0.0000 C   0  0  0  0  0  0  0  0  0  0  0  0
    3.4305    3.5967   -0.0234 C   0  0  0  0  0  0  0  0  0  0  0  0
    3.3904    2.3882    0.1425 O   0  0  0  0  0  0  0  0  0  0  0  0
    4.7228    4.2691   -0.2465 O   0  0  0  0  0  0  0  0  0  0  0  0
    5.8979    3.3829   -0.2491 C   0  0  0  0  0  0  0  0  0  0  0  0
    2.4830    5.8245    0.4625 C   0  0  0  0  0  0  0  0  0  0  0  0
    7.1708    4.2186   -0.4839 C   0  0  0  0  0  0  0  0  0  0  0  0
    1.7479    4.4103   -0.9936 H   0  0  0  0  0  0  0  0  0  0  0  0
    1.4757    3.9283    0.6858 H   0  0  0  0  0  0  0  0  0  0  0  0
    5.7960    2.6503   -1.0403 H   0  0  0  0  0  0  0  0  0  0  0  0
    5.9700    2.8759    0.7052 H   0  0  0  0  0  0  0  0  0  0  0  0
    1.5659    6.4000    0.4806 H   0  0  0  0  0  0  0  0  0  0  0  0
    3.1837    6.2835   -0.2241 H   0  0  0  0  0  0  0  0  0  0  0  0
    2.9139    5.8006    1.4558 H   0  0  0  0  0  0  0  0  0  0  0  0
    7.2731    4.9504    0.3078 H   0  0  0  0  0  0  0  0  0  0  0  0
    7.0985    4.7262   -1.4377 H   0  0  0  0  0  0  0  0  0  0  0  0
    8.0354    3.5664   -0.4866 H   0  0  0  0  0  0  0  0  0  0  0  0
  1  2  1  0  0  0  0
  2  3  2  0  0  0  0
  2  4  1  0  0  0  0
  4  5  1  0  0  0  0
  1  6  1  0  0  0  0
  5  7  1  0  0  0  0
  1  8  1  0  0  0  0
  1  9  1  0  0  0  0
  5 10  1  0  0  0  0
  5 11  1  0  0  0  0
  6 12  1  0  0  0  0
  6 13  1  0  0  0  0
  6 14  1  0  0  0  0
  7 15  1  0  0  0  0
  7 16  1  0  0  0  0
  7 17  1  0  0  0  0
M  END
>  <Alias name>
Ethyl propanoate

>  <logH>   
-0.27

$$$$
Octane
  ChemBrain IXL

 26 25  0  0  0  0  0  0  0  0  1 V2000
    2.4270    3.7446    3.0858 C   0  0  0  0  0  0  0  0  0  0  0  0
    2.8866    4.7061    1.9727 C   0  0  0  0  0  0  0  0  0  0  0  0
    4.2359    4.2258    1.4037 C   0  0  0  0  0  0  0  0  0  0  0  0
    4.6956    5.1875    0.2907 C   0  0  0  0  0  0  0  0  0  0  0  0
    6.0450    4.7074   -0.2781 C   0  0  0  0  0  0  0  0  0  0  0  0
    6.5049    5.6692   -1.3909 C   0  0  0  0  0  0  0  0  0  0  0  0
    7.8543    5.1892   -1.9596 C   0  0  0  0  0  0  0  0  0  0  0  0
    8.3143    6.1511   -3.0722 C   0  0  0  0  0  0  0  0  0  0  0  0
    1.4814    4.0811    3.4845 H   0  0  0  0  0  0  0  0  0  0  0  0
    3.1648    3.7279    3.8744 H   0  0  0  0  0  0  0  0  0  0  0  0
    2.3128    2.7508    2.6786 H   0  0  0  0  0  0  0  0  0  0  0  0
    3.0009    5.6998    2.3799 H   0  0  0  0  0  0  0  0  0  0  0  0
    2.1489    4.7228    1.1841 H   0  0  0  0  0  0  0  0  0  0  0  0
    4.1217    3.2321    0.9964 H   0  0  0  0  0  0  0  0  0  0  0  0
    4.9736    4.2090    2.1924 H   0  0  0  0  0  0  0  0  0  0  0  0
    3.9580    5.2043   -0.4979 H   0  0  0  0  0  0  0  0  0  0  0  0
    4.8098    6.1812    0.6981 H   0  0  0  0  0  0  0  0  0  0  0  0
    5.9308    3.7137   -0.6856 H   0  0  0  0  0  0  0  0  0  0  0  0
    6.7826    4.6904    0.5106 H   0  0  0  0  0  0  0  0  0  0  0  0
    6.6190    6.6629   -0.9834 H   0  0  0  0  0  0  0  0  0  0  0  0
    5.7673    5.6861   -2.1796 H   0  0  0  0  0  0  0  0  0  0  0  0
    7.7402    4.1956   -2.3672 H   0  0  0  0  0  0  0  0  0  0  0  0
    8.5918    5.1721   -1.1708 H   0  0  0  0  0  0  0  0  0  0  0  0
    7.5768    6.1682   -3.8610 H   0  0  0  0  0  0  0  0  0  0  0  0
    8.4285    7.1447   -2.6646 H   0  0  0  0  0  0  0  0  0  0  0  0
    9.2600    5.8146   -3.4708 H   0  0  0  0  0  0  0  0  0  0  0  0
  1  2  1  0  0  0  0
  2  3  1  0  0  0  0
  3  4  1  0  0  0  0
  4  5  1  0  0  0  0
  5  6  1  0  0  0  0
  6  7  1  0  0  0  0
  7  8  1  0  0  0  0
  1  9  1  0  0  0  0
  1 10  1  0  0  0  0
  1 11  1  0  0  0  0
  2 12  1  0  0  0  0
  2 13  1  0  0  0  0
  3 14  1  0  0  0  0
  3 15  1  0  0  0  0
  4 16  1  0  0  0  0
  4 17  1  0  0  0  0
  5 18  1  0  0  0  0
  5 19  1  0  0  0  0
  6 20  1  0  0  0  0
  6 21  1  0  0  0  0
  7 22  1  0  0  0  0
  7 23  1  0  0  0  0
  8 24  1  0  0  0  0
  8 25  1  0  0  0  0
  8 26  1  0  0  0  0
M  END
>  <Alias name>
Octane

>  <logH>   
-0.266

$$$$
Tetrahydrofuran
  ChemBrain IXL

 13 13  0  0  0  0  0  0  0  0  1 V2000
    3.5023    4.7370    0.4041 O   0  0  0  0  0  0  0  0  0  0  0  0
    4.5137    4.1538   -0.4925 C   0  0  0  0  0  0  0  0  0  0  0  0
    4.0751    2.7070   -0.7852 C   0  0  0  0  0  0  0  0  0  0  0  0
    2.8395    2.4294    0.0888 C   0  0  0  0  0  0  0  0  0  0  0  0
    2.4585    3.7619    0.7601 C   0  0  0  0  0  0  0  0  0  0  0  0
    5.4793    4.1544   -0.0076 H   0  0  0  0  0  0  0  0  0  0  0  0
    4.5625    4.7186   -1.4115 H   0  0  0  0  0  0  0  0  0  0  0  0
    4.8690    2.0207   -0.5325 H   0  0  0  0  0  0  0  0  0  0  0  0
    3.8168    2.6051   -1.8294 H   0  0  0  0  0  0  0  0  0  0  0  0
    2.0240    2.0768   -0.5242 H   0  0  0  0  0  0  0  0  0  0  0  0
    3.0804    1.6936    0.8424 H   0  0  0  0  0  0  0  0  0  0  0  0
    2.4188    3.6379    1.8320 H   0  0  0  0  0  0  0  0  0  0  0  0
    1.4999    4.0982    0.3921 H   0  0  0  0  0  0  0  0  0  0  0  0
  1  2  1  0  0  0  0
  2  3  1  0  0  0  0
  3  4  1  0  0  0  0
  4  5  1  0  0  0  0
  5  1  1  0  0  0  0
  2  6  1  0  0  0  0
  2  7  1  0  0  0  0
  3  8  1  0  0  0  0
  3  9  1  0  0  0  0
  4 10  1  0  0  0  0
  4 11  1  0  0  0  0
  5 12  1  0  0  0  0
  5 13  1  0  0  0  0
M  END
>  <Alias name>
Tetrahydrofuran

>  <logH>   
-0.26

$$$$
Ethylcyclopentane
  ChemBrain IXL

 21 21  0  0  0  0  0  0  0  0  1 V2000
    4.0387    5.3369    0.2019 C   0  0  0  0  0  0  0  0  0  0  0  0
    2.7633    4.7789    0.8618 C   0  0  0  0  0  0  0  0  0  0  0  0
    2.4074    3.4674    0.0944 C   0  0  0  0  0  0  0  0  0  0  0  0
    3.5607    3.2164   -0.9129 C   0  0  0  0  0  0  0  0  0  0  0  0
    4.6963    4.1524   -0.5048 C   0  0  0  0  0  0  0  0  0  0  0  0
    5.6137    3.4116    0.4970 C   0  0  0  0  0  0  0  0  0  0  0  0
    6.7903    4.3254    0.9036 C   0  0  0  0  0  0  0  0  0  0  0  0
    4.7056    5.7334    0.9534 H   0  0  0  0  0  0  0  0  0  0  0  0
    3.7737    6.0929   -0.5267 H   0  0  0  0  0  0  0  0  0  0  0  0
    1.9531    5.4910    0.7664 H   0  0  0  0  0  0  0  0  0  0  0  0
    2.9702    4.5467    1.8991 H   0  0  0  0  0  0  0  0  0  0  0  0
    1.4810    3.6037   -0.4495 H   0  0  0  0  0  0  0  0  0  0  0  0
    2.3411    2.6434    0.7940 H   0  0  0  0  0  0  0  0  0  0  0  0
    3.8920    2.1867   -0.8596 H   0  0  0  0  0  0  0  0  0  0  0  0
    3.2302    3.4710   -1.9122 H   0  0  0  0  0  0  0  0  0  0  0  0
    5.2711    4.4727   -1.3648 H   0  0  0  0  0  0  0  0  0  0  0  0
    6.0023    2.5146    0.0311 H   0  0  0  0  0  0  0  0  0  0  0  0
    5.0438    3.1418    1.3776 H   0  0  0  0  0  0  0  0  0  0  0  0
    6.4095    5.2142    1.3870 H   0  0  0  0  0  0  0  0  0  0  0  0
    7.3505    4.6066    0.0205 H   0  0  0  0  0  0  0  0  0  0  0  0
    7.4393    3.7936    1.5881 H   0  0  0  0  0  0  0  0  0  0  0  0
  1  2  1  0  0  0  0
  2  3  1  0  0  0  0
  3  4  1  0  0  0  0
  4  5  1  0  0  0  0
  5  1  1  0  0  0  0
  5  6  1  0  0  0  0
  6  7  1  0  0  0  0
  1  8  1  0  0  0  0
  1  9  1  0  0  0  0
  2 10  1  0  0  0  0
  2 11  1  0  0  0  0
  3 12  1  0  0  0  0
  3 13  1  0  0  0  0
  4 14  1  0  0  0  0
  4 15  1  0  0  0  0
  5 16  1  0  0  0  0
  6 17  1  0  0  0  0
  6 18  1  0  0  0  0
  7 19  1  0  0  0  0
  7 20  1  0  0  0  0
  7 21  1  0  0  0  0
M  END
>  <Alias name>
Ethylcyclopentane

>  <logH>   
-0.248

$$$$
Trichloroethylene
  ChemBrain IXL

  6  5  0  0  0  0  0  0  0  0  1 V2000
    2.5961    2.9760    0.0000 C   0  0  0  0  0  0  0  0  0  0  0  0
    3.9311    2.9197    0.0004 C   0  0  0  0  0  0  0  0  0  0  0  0
    1.6407    1.4701    0.0263 Cl  0  0  0  0  0  0  0  0  0  0  0  0
    1.7672    4.5568   -0.0269 Cl  0  0  0  0  0  0  0  0  0  0  0  0
    4.8902    4.4250   -0.0258 Cl  0  0  0  0  0  0  0  0  0  0  0  0
    4.4319    1.9599    0.0167 H   0  0  0  0  0  0  0  0  0  0  0  0
  1  2  2  0  0  0  0
  1  3  1  0  0  0  0
  1  4  1  0  0  0  0
  2  5  1  0  0  0  0
  2  6  1  0  0  0  0
M  END
>  <Alias name>
Trichloroethylene

>  <logH>   
-0.247

$$$$
Isobutyric aldehyde
  ChemBrain IXL

 13 12  0  0  0  0  0  0  0  0  1 V2000
    3.8543    4.7697    0.3373 C   0  0  0  0  0  0  0  0  0  0  0  0
    3.6539    3.3939   -0.3274 C   0  0  0  0  0  0  0  0  0  0  0  0
    4.8362    2.5429   -0.0660 C   0  0  0  0  0  0  0  0  0  0  0  0
    2.3968    2.7200    0.2558 C   0  0  0  0  0  0  0  0  0  0  0  0
    5.9575    3.0183   -0.1360 O   0  0  0  0  0  0  0  0  0  0  0  0
    2.9897    5.3929    0.1451 H   0  0  0  0  0  0  0  0  0  0  0  0
    4.7384    5.2429   -0.0719 H   0  0  0  0  0  0  0  0  0  0  0  0
    3.9758    4.6403    1.4056 H   0  0  0  0  0  0  0  0  0  0  0  0
    3.5314    3.5235   -1.3956 H   0  0  0  0  0  0  0  0  0  0  0  0
    4.7059    1.4981    0.1876 H   0  0  0  0  0  0  0  0  0  0  0  0
    2.2574    1.7520   -0.2094 H   0  0  0  0  0  0  0  0  0  0  0  0
    2.5182    2.5928    1.3245 H   0  0  0  0  0  0  0  0  0  0  0  0
    1.5313    3.3416    0.0623 H   0  0  0  0  0  0  0  0  0  0  0  0
  1  2  1  0  0  0  0
  2  3  1  0  0  0  0
  2  4  1  0  0  0  0
  3  5  2  0  0  0  0
  1  6  1  0  0  0  0
  1  7  1  0  0  0  0
  1  8  1  0  0  0  0
  2  9  1  0  0  0  0
  3 10  1  0  0  0  0
  4 11  1  0  0  0  0
  4 12  1  0  0  0  0
  4 13  1  0  0  0  0
M  END
>  <Alias name>
2-Methylpropanal

>  <logH>   
-0.246

$$$$
Di-n-propylamine
  ChemBrain IXL

 22 21  0  0  0  0  0  0  0  0  1 V2000
    2.2677    4.8329    1.1525 C   0  0  0  0  0  0  0  0  0  0  0  0
    3.4766    4.2938    0.3632 C   0  0  0  0  0  0  0  0  0  0  0  0
    4.6074    5.3407    0.3763 C   0  0  0  0  0  0  0  0  0  0  0  0
    5.7607    4.8259   -0.3770 N   0  0  0  0  0  0  0  0  0  0  0  0
    6.8399    5.8248   -0.3657 C   0  0  0  0  0  0  0  0  0  0  0  0
    8.0477    5.2850   -1.1561 C   0  0  0  0  0  0  0  0  0  0  0  0
    9.1788    6.3315   -1.1445 C   0  0  0  0  0  0  0  0  0  0  0  0
    6.0879    3.9723    0.0504 H   0  0  0  0  0  0  0  0  0  0  0  0
    1.4733    4.0970    1.1430 H   0  0  0  0  0  0  0  0  0  0  0  0
    2.5638    5.0314    2.1751 H   0  0  0  0  0  0  0  0  0  0  0  0
    1.9166    5.7490    0.6939 H   0  0  0  0  0  0  0  0  0  0  0  0
    3.8275    3.3777    0.8217 H   0  0  0  0  0  0  0  0  0  0  0  0
    3.1805    4.0952   -0.6594 H   0  0  0  0  0  0  0  0  0  0  0  0
    4.9035    5.5393    1.3991 H   0  0  0  0  0  0  0  0  0  0  0  0
    4.2563    6.2570   -0.0823 H   0  0  0  0  0  0  0  0  0  0  0  0
    6.4888    6.7410   -0.8243 H   0  0  0  0  0  0  0  0  0  0  0  0
    7.1373    6.0237    0.6567 H   0  0  0  0  0  0  0  0  0  0  0  0
    8.3988    4.3689   -0.6976 H   0  0  0  0  0  0  0  0  0  0  0  0
    7.7504    5.0862   -2.1782 H   0  0  0  0  0  0  0  0  0  0  0  0
    8.8278    7.2477   -1.6031 H   0  0  0  0  0  0  0  0  0  0  0  0
   10.0274    5.9519   -1.7000 H   0  0  0  0  0  0  0  0  0  0  0  0
    9.4763    6.5303   -0.1223 H   0  0  0  0  0  0  0  0  0  0  0  0
  1  2  1  0  0  0  0
  2  3  1  0  0  0  0
  3  4  1  0  0  0  0
  4  5  1  0  0  0  0
  5  6  1  0  0  0  0
  6  7  1  0  0  0  0
  4  8  1  0  0  0  0
  1  9  1  0  0  0  0
  1 10  1  0  0  0  0
  1 11  1  0  0  0  0
  2 12  1  0  0  0  0
  2 13  1  0  0  0  0
  3 14  1  0  0  0  0
  3 15  1  0  0  0  0
  5 16  1  0  0  0  0
  5 17  1  0  0  0  0
  6 18  1  0  0  0  0
  6 19  1  0  0  0  0
  7 20  1  0  0  0  0
  7 21  1  0  0  0  0
  7 22  1  0  0  0  0
M  END
>  <Alias name>
Di-n-propylamine

>  <logH>   
-0.245

$$$$
Isopropylacetate
  ChemBrain IXL

 17 16  0  0  0  0  0  0  0  0  1 V2000
    2.5414    2.1348   -0.3812 C   0  0  0  0  0  0  0  0  0  0  0  0
    2.4470    3.5531   -0.7934 C   0  0  0  0  0  0  0  0  0  0  0  0
    1.4809    3.9404   -1.4298 O   0  0  0  0  0  0  0  0  0  0  0  0
    3.5173    4.4952   -0.4359 O   0  0  0  0  0  0  0  0  0  0  0  0
    4.6306    3.9108    0.3257 C   0  0  0  0  0  0  0  0  0  0  0  0
    5.4103    2.9321   -0.5737 C   0  0  0  0  0  0  0  0  0  0  0  0
    5.5730    5.0335    0.8010 C   0  0  0  0  0  0  0  0  0  0  0  0
    3.1780    2.0540    0.4912 H   0  0  0  0  0  0  0  0  0  0  0  0
    1.5531    1.7616   -0.1428 H   0  0  0  0  0  0  0  0  0  0  0  0
    2.9623    1.5509   -1.1905 H   0  0  0  0  0  0  0  0  0  0  0  0
    4.2405    3.3790    1.1847 H   0  0  0  0  0  0  0  0  0  0  0  0
    6.2469    2.5225   -0.0213 H   0  0  0  0  0  0  0  0  0  0  0  0
    4.7551    2.1280   -0.8853 H   0  0  0  0  0  0  0  0  0  0  0  0
    5.7768    3.4579   -1.4467 H   0  0  0  0  0  0  0  0  0  0  0  0
    5.9536    5.5731   -0.0575 H   0  0  0  0  0  0  0  0  0  0  0  0
    6.3997    4.6020    1.3516 H   0  0  0  0  0  0  0  0  0  0  0  0
    5.0281    5.7146    1.4429 H   0  0  0  0  0  0  0  0  0  0  0  0
  1  2  1  0  0  0  0
  2  3  2  0  0  0  0
  2  4  1  0  0  0  0
  4  5  1  0  0  0  0
  5  6  1  0  0  0  0
  5  7  1  0  0  0  0
  1  8  1  0  0  0  0
  1  9  1  0  0  0  0
  1 10  1  0  0  0  0
  5 11  1  0  0  0  0
  6 12  1  0  0  0  0
  6 13  1  0  0  0  0
  6 14  1  0  0  0  0
  7 15  1  0  0  0  0
  7 16  1  0  0  0  0
  7 17  1  0  0  0  0
M  END
>  <Alias name>
Isopropylacetate

>  <logH>   
-0.245

$$$$
n-Propylformate
  ChemBrain IXL

 14 13  0  0  0  0  0  0  0  0  1 V2000
    8.0015    4.3062   -1.3743 O   0  0  0  0  0  0  0  0  0  0  0  0
    6.9277    4.7828   -1.0456 C   0  0  0  0  0  0  0  0  0  0  0  0
    5.8279    3.9000   -0.6308 O   0  0  0  0  0  0  0  0  0  0  0  0
    4.5843    4.5894   -0.2579 C   0  0  0  0  0  0  0  0  0  0  0  0
    3.5240    3.5493    0.1528 C   0  0  0  0  0  0  0  0  0  0  0  0
    2.2200    4.2715    0.5438 C   0  0  0  0  0  0  0  0  0  0  0  0
    6.7848    5.8563   -1.0594 H   0  0  0  0  0  0  0  0  0  0  0  0
    4.2209    5.1610   -1.1030 H   0  0  0  0  0  0  0  0  0  0  0  0
    4.7765    5.2565    0.5734 H   0  0  0  0  0  0  0  0  0  0  0  0
    3.8874    2.9778    0.9977 H   0  0  0  0  0  0  0  0  0  0  0  0
    3.3319    2.8823   -0.6784 H   0  0  0  0  0  0  0  0  0  0  0  0
    1.4751    3.5403    0.8323 H   0  0  0  0  0  0  0  0  0  0  0  0
    2.4121    4.9385    1.3751 H   0  0  0  0  0  0  0  0  0  0  0  0
    1.8565    4.8431   -0.3012 H   0  0  0  0  0  0  0  0  0  0  0  0
  1  2  2  0  0  0  0
  2  3  1  0  0  0  0
  3  4  1  0  0  0  0
  4  5  1  0  0  0  0
  5  6  1  0  0  0  0
  2  7  1  0  0  0  0
  4  8  1  0  0  0  0
  4  9  1  0  0  0  0
  5 10  1  0  0  0  0
  5 11  1  0  0  0  0
  6 12  1  0  0  0  0
  6 13  1  0  0  0  0
  6 14  1  0  0  0  0
M  END
>  <Alias name>
n-Propylformate

>  <logH>   
-0.241

$$$$
Isopropylmethylketone
  ChemBrain IXL

 16 15  0  0  0  0  0  0  0  0  1 V2000
    2.0617    4.3553   -0.3093 C   0  0  0  0  0  0  0  0  0  0  0  0
    3.4185    4.6809    0.1843 C   0  0  0  0  0  0  0  0  0  0  0  0
    4.4297    3.6101    0.3299 C   0  0  0  0  0  0  0  0  0  0  0  0
    3.9169    2.3240   -0.3465 C   0  0  0  0  0  0  0  0  0  0  0  0
    5.7460    4.0523   -0.3383 C   0  0  0  0  0  0  0  0  0  0  0  0
    3.7033    5.8320    0.4710 O   0  0  0  0  0  0  0  0  0  0  0  0
    2.1359    3.8636   -1.2713 H   0  0  0  0  0  0  0  0  0  0  0  0
    1.5695    3.6968    0.3957 H   0  0  0  0  0  0  0  0  0  0  0  0
    1.4869    5.2673   -0.4133 H   0  0  0  0  0  0  0  0  0  0  0  0
    4.6049    3.4197    1.3815 H   0  0  0  0  0  0  0  0  0  0  0  0
    4.6561    1.5399   -0.2385 H   0  0  0  0  0  0  0  0  0  0  0  0
    2.9909    2.0142    0.1219 H   0  0  0  0  0  0  0  0  0  0  0  0
    3.7434    2.5139   -1.3985 H   0  0  0  0  0  0  0  0  0  0  0  0
    6.1040    4.9586    0.1342 H   0  0  0  0  0  0  0  0  0  0  0  0
    5.5717    4.2385   -1.3909 H   0  0  0  0  0  0  0  0  0  0  0  0
    6.4873    3.2705   -0.2279 H   0  0  0  0  0  0  0  0  0  0  0  0
  1  2  1  0  0  0  0
  2  3  1  0  0  0  0
  3  4  1  0  0  0  0
  3  5  1  0  0  0  0
  2  6  2  0  0  0  0
  1  7  1  0  0  0  0
  1  8  1  0  0  0  0
  1  9  1  0  0  0  0
  3 10  1  0  0  0  0
  4 11  1  0  0  0  0
  4 12  1  0  0  0  0
  4 13  1  0  0  0  0
  5 14  1  0  0  0  0
  5 15  1  0  0  0  0
  5 16  1  0  0  0  0
M  END
>  <Alias name>
3-Methyl-2-butanone

>  <logH>   
-0.2373

$$$$
1-Chloropentane
  ChemBrain IXL

 17 16  0  0  0  0  0  0  0  0  1 V2000
    3.1720    3.6575    0.3560 C   0  0  0  0  0  0  0  0  0  0  0  0
    4.0839    4.8706    0.0886 C   0  0  0  0  0  0  0  0  0  0  0  0
    5.5452    4.3973   -0.0353 C   0  0  0  0  0  0  0  0  0  0  0  0
    6.4570    5.6105   -0.3026 C   0  0  0  0  0  0  0  0  0  0  0  0
    7.9183    5.1372   -0.4266 C   0  0  0  0  0  0  0  0  0  0  0  0
    1.4802    4.2053    0.4994 Cl  0  0  0  0  0  0  0  0  0  0  0  0
    3.4744    3.1747    1.2771 H   0  0  0  0  0  0  0  0  0  0  0  0
    3.2557    2.9551   -0.4641 H   0  0  0  0  0  0  0  0  0  0  0  0
    3.7815    5.3534   -0.8325 H   0  0  0  0  0  0  0  0  0  0  0  0
    4.0001    5.5729    0.9087 H   0  0  0  0  0  0  0  0  0  0  0  0
    5.8475    3.9145    0.8857 H   0  0  0  0  0  0  0  0  0  0  0  0
    5.6289    3.6951   -0.8555 H   0  0  0  0  0  0  0  0  0  0  0  0
    6.1546    6.0934   -1.2236 H   0  0  0  0  0  0  0  0  0  0  0  0
    6.3733    6.3127    0.5176 H   0  0  0  0  0  0  0  0  0  0  0  0
    8.5592    5.9898   -0.6144 H   0  0  0  0  0  0  0  0  0  0  0  0
    8.0021    4.4350   -1.2468 H   0  0  0  0  0  0  0  0  0  0  0  0
    8.2207    4.6543    0.4944 H   0  0  0  0  0  0  0  0  0  0  0  0
  1  2  1  0  0  0  0
  2  3  1  0  0  0  0
  3  4  1  0  0  0  0
  4  5  1  0  0  0  0
  1  6  1  0  0  0  0
  1  7  1  0  0  0  0
  1  8  1  0  0  0  0
  2  9  1  0  0  0  0
  2 10  1  0  0  0  0
  3 11  1  0  0  0  0
  3 12  1  0  0  0  0
  4 13  1  0  0  0  0
  4 14  1  0  0  0  0
  5 15  1  0  0  0  0
  5 16  1  0  0  0  0
  5 17  1  0  0  0  0
M  END
>  <Alias name>
1-Chloropentane

>  <logH>   
-0.237

$$$$
2,2,3-Trimethylbutane
  ChemBrain IXL

 23 22  0  0  0  0  0  0  0  0  1 V2000
    3.3950    2.1805   -0.3036 C   0  0  0  0  0  0  0  0  0  0  0  0
    3.5837    3.7092   -0.1232 C   0  0  0  0  0  0  0  0  0  0  0  0
    4.9596    4.1590   -0.7553 C   0  0  0  0  0  0  0  0  0  0  0  0
    6.1355    3.3768   -0.1118 C   0  0  0  0  0  0  0  0  0  0  0  0
    3.5487    4.0532    1.3875 C   0  0  0  0  0  0  0  0  0  0  0  0
    2.4213    4.4445   -0.8373 C   0  0  0  0  0  0  0  0  0  0  0  0
    5.1802    5.6785   -0.5299 C   0  0  0  0  0  0  0  0  0  0  0  0
    4.1475    1.6523    0.2580 H   0  0  0  0  0  0  0  0  0  0  0  0
    3.4805    1.9267   -1.3506 H   0  0  0  0  0  0  0  0  0  0  0  0
    2.4168    1.8959    0.0557 H   0  0  0  0  0  0  0  0  0  0  0  0
    4.9438    3.9582   -1.8168 H   0  0  0  0  0  0  0  0  0  0  0  0
    7.0656    3.6989   -0.5573 H   0  0  0  0  0  0  0  0  0  0  0  0
    6.0055    2.3217   -0.2843 H   0  0  0  0  0  0  0  0  0  0  0  0
    6.1630    3.5684    0.9478 H   0  0  0  0  0  0  0  0  0  0  0  0
    3.7168    5.1121    1.5199 H   0  0  0  0  0  0  0  0  0  0  0  0
    4.3157    3.5000    1.9035 H   0  0  0  0  0  0  0  0  0  0  0  0
    2.5828    3.7893    1.7933 H   0  0  0  0  0  0  0  0  0  0  0  0
    1.4786    4.1024   -0.4351 H   0  0  0  0  0  0  0  0  0  0  0  0
    2.5119    5.5066   -0.6789 H   0  0  0  0  0  0  0  0  0  0  0  0
    2.4579    4.2336   -1.8960 H   0  0  0  0  0  0  0  0  0  0  0  0
    4.4014    6.2361   -1.0223 H   0  0  0  0  0  0  0  0  0  0  0  0
    5.1657    5.8950    0.5279 H   0  0  0  0  0  0  0  0  0  0  0  0
    6.1372    5.9647   -0.9403 H   0  0  0  0  0  0  0  0  0  0  0  0
  1  2  1  0  0  0  0
  2  3  1  0  0  0  0
  3  4  1  0  0  0  0
  2  5  1  0  0  0  0
  2  6  1  0  0  0  0
  3  7  1  0  0  0  0
  1  8  1  0  0  0  0
  1  9  1  0  0  0  0
  1 10  1  0  0  0  0
  3 11  1  0  0  0  0
  4 12  1  0  0  0  0
  4 13  1  0  0  0  0
  4 14  1  0  0  0  0
  5 15  1  0  0  0  0
  5 16  1  0  0  0  0
  5 17  1  0  0  0  0
  6 18  1  0  0  0  0
  6 19  1  0  0  0  0
  6 20  1  0  0  0  0
  7 21  1  0  0  0  0
  7 22  1  0  0  0  0
  7 23  1  0  0  0  0
M  END
>  <Alias name>
Triptane

>  <logH>   
-0.237

$$$$
Chloroform
  ChemBrain IXL

  5  4  0  0  0  0  0  0  0  0  1 V2000
    3.4729    3.1386    0.4271 C   0  0  0  0  0  0  0  0  0  0  0  0
    4.0558    3.6467   -1.1805 Cl  0  0  0  0  0  0  0  0  0  0  0  0
    4.0477    1.4855    0.7729 Cl  0  0  0  0  0  0  0  0  0  0  0  0
    1.6892    3.1645    0.4485 Cl  0  0  0  0  0  0  0  0  0  0  0  0
    3.8518    3.8160    1.1781 H   0  0  0  0  0  0  0  0  0  0  0  0
  1  2  1  0  0  0  0
  1  3  1  0  0  0  0
  1  4  1  0  0  0  0
  1  5  1  0  0  0  0
M  END
>  <Alias name>
Trichloromethane

>  <logH>   
-0.237

$$$$
Methylbutyrate
  ChemBrain IXL

 17 16  0  0  0  0  0  0  0  0  1 V2000
    5.5607    3.8521   -0.0932 C   0  0  0  0  0  0  0  0  0  0  0  0
    6.1898    2.8395    0.1681 O   0  0  0  0  0  0  0  0  0  0  0  0
    6.2640    5.1364   -0.2591 O   0  0  0  0  0  0  0  0  0  0  0  0
    7.7243    5.0781   -0.0848 C   0  0  0  0  0  0  0  0  0  0  0  0
    4.0893    3.7882   -0.2433 C   0  0  0  0  0  0  0  0  0  0  0  0
    3.4623    5.1040    0.2578 C   0  0  0  0  0  0  0  0  0  0  0  0
    1.9307    5.0335    0.1059 C   0  0  0  0  0  0  0  0  0  0  0  0
    8.1441    6.0667   -0.2227 H   0  0  0  0  0  0  0  0  0  0  0  0
    8.1484    4.4006   -0.8157 H   0  0  0  0  0  0  0  0  0  0  0  0
    7.9551    4.7238    0.9124 H   0  0  0  0  0  0  0  0  0  0  0  0
    3.8390    3.6435   -1.2870 H   0  0  0  0  0  0  0  0  0  0  0  0
    3.7032    2.9601    0.3384 H   0  0  0  0  0  0  0  0  0  0  0  0
    3.7151    5.2503    1.3006 H   0  0  0  0  0  0  0  0  0  0  0  0
    3.8452    5.9317   -0.3262 H   0  0  0  0  0  0  0  0  0  0  0  0
    1.5475    4.2068    0.6914 H   0  0  0  0  0  0  0  0  0  0  0  0
    1.4903    5.9586    0.4562 H   0  0  0  0  0  0  0  0  0  0  0  0
    1.6777    4.8852   -0.9367 H   0  0  0  0  0  0  0  0  0  0  0  0
  1  2  2  0  0  0  0
  1  3  1  0  0  0  0
  3  4  1  0  0  0  0
  1  5  1  0  0  0  0
  5  6  1  0  0  0  0
  6  7  1  0  0  0  0
  4  8  1  0  0  0  0
  4  9  1  0  0  0  0
  4 10  1  0  0  0  0
  5 11  1  0  0  0  0
  5 12  1  0  0  0  0
  6 13  1  0  0  0  0
  6 14  1  0  0  0  0
  7 15  1  0  0  0  0
  7 16  1  0  0  0  0
  7 17  1  0  0  0  0
M  END
>  <Alias name>
Butyric acid methylester

>  <logH>   
-0.237

$$$$
4-Methyl-2-pentanone
  ChemBrain IXL

 19 18  0  0  0  0  0  0  0  0  1 V2000
    3.6729    3.4321   -0.8129 C   0  0  0  0  0  0  0  0  0  0  0  0
    3.6477    4.1883    0.5320 C   0  0  0  0  0  0  0  0  0  0  0  0
    4.8030    5.2103    0.5716 C   0  0  0  0  0  0  0  0  0  0  0  0
    6.0969    4.5014    0.4429 C   0  0  0  0  0  0  0  0  0  0  0  0
    7.0357    4.8670   -0.6423 C   0  0  0  0  0  0  0  0  0  0  0  0
    6.3893    3.6163    1.2311 O   0  0  0  0  0  0  0  0  0  0  0  0
    2.3033    4.9280    0.6807 C   0  0  0  0  0  0  0  0  0  0  0  0
    4.6161    2.9096   -0.9161 H   0  0  0  0  0  0  0  0  0  0  0  0
    3.5605    4.1381   -1.6264 H   0  0  0  0  0  0  0  0  0  0  0  0
    2.8597    2.7172   -0.8404 H   0  0  0  0  0  0  0  0  0  0  0  0
    3.7625    3.4823    1.3451 H   0  0  0  0  0  0  0  0  0  0  0  0
    4.6926    5.9116   -0.2465 H   0  0  0  0  0  0  0  0  0  0  0  0
    4.7779    5.7465    1.5121 H   0  0  0  0  0  0  0  0  0  0  0  0
    7.4263    5.8614   -0.4622 H   0  0  0  0  0  0  0  0  0  0  0  0
    6.5143    4.8504   -1.5919 H   0  0  0  0  0  0  0  0  0  0  0  0
    7.8531    4.1572   -0.6671 H   0  0  0  0  0  0  0  0  0  0  0  0
    1.4919    4.2112    0.6546 H   0  0  0  0  0  0  0  0  0  0  0  0
    2.2859    5.4587    1.6249 H   0  0  0  0  0  0  0  0  0  0  0  0
    2.1877    5.6340   -0.1323 H   0  0  0  0  0  0  0  0  0  0  0  0
  1  2  1  0  0  0  0
  2  3  1  0  0  0  0
  3  4  1  0  0  0  0
  4  5  1  0  0  0  0
  4  6  2  0  0  0  0
  2  7  1  0  0  0  0
  1  8  1  0  0  0  0
  1  9  1  0  0  0  0
  1 10  1  0  0  0  0
  2 11  1  0  0  0  0
  3 12  1  0  0  0  0
  3 13  1  0  0  0  0
  5 14  1  0  0  0  0
  5 15  1  0  0  0  0
  5 16  1  0  0  0  0
  7 17  1  0  0  0  0
  7 18  1  0  0  0  0
  7 19  1  0  0  0  0
M  END
>  <Alias name>
Methyl isobutyl ketone

>  <logH>   
-0.233

$$$$
n-Propylacetate
  ChemBrain IXL

 17 16  0  0  0  0  0  0  0  0  1 V2000
    2.4299    5.3098    1.3199 C   0  0  0  0  0  0  0  0  0  0  0  0
    2.6443    3.8460    1.3620 C   0  0  0  0  0  0  0  0  0  0  0  0
    1.8207    3.1241    1.8996 O   0  0  0  0  0  0  0  0  0  0  0  0
    3.8495    3.2619    0.7560 O   0  0  0  0  0  0  0  0  0  0  0  0
    4.7664    4.2310    0.1386 C   0  0  0  0  0  0  0  0  0  0  0  0
    5.9791    3.4862   -0.4524 C   0  0  0  0  0  0  0  0  0  0  0  0
    6.9404    4.5020   -1.0994 C   0  0  0  0  0  0  0  0  0  0  0  0
    1.4799    5.5489    1.7817 H   0  0  0  0  0  0  0  0  0  0  0  0
    3.2278    5.8071    1.8574 H   0  0  0  0  0  0  0  0  0  0  0  0
    2.4251    5.6445    0.2900 H   0  0  0  0  0  0  0  0  0  0  0  0
    4.2505    4.7640   -0.6504 H   0  0  0  0  0  0  0  0  0  0  0  0
    5.1055    4.9353    0.8882 H   0  0  0  0  0  0  0  0  0  0  0  0
    6.4949    2.9530    0.3367 H   0  0  0  0  0  0  0  0  0  0  0  0
    5.6400    2.7820   -1.2020 H   0  0  0  0  0  0  0  0  0  0  0  0
    7.2795    5.2063   -0.3497 H   0  0  0  0  0  0  0  0  0  0  0  0
    6.4247    5.0351   -1.8885 H   0  0  0  0  0  0  0  0  0  0  0  0
    7.7928    3.9786   -1.5146 H   0  0  0  0  0  0  0  0  0  0  0  0
  1  2  1  0  0  0  0
  2  3  2  0  0  0  0
  2  4  1  0  0  0  0
  4  5  1  0  0  0  0
  5  6  1  0  0  0  0
  6  7  1  0  0  0  0
  1  8  1  0  0  0  0
  1  9  1  0  0  0  0
  1 10  1  0  0  0  0
  5 11  1  0  0  0  0
  5 12  1  0  0  0  0
  6 13  1  0  0  0  0
  6 14  1  0  0  0  0
  7 15  1  0  0  0  0
  7 16  1  0  0  0  0
  7 17  1  0  0  0  0
M  END
>  <Alias name>
n-Propyl acetate

>  <logH>   
-0.233

$$$$
Methylmethacrylate
  ChemBrain IXL

 15 14  0  0  0  0  0  0  0  0  1 V2000
    3.5118    4.3974    0.3359 C   0  0  0  0  0  0  0  0  0  0  0  0
    4.7705    5.0660   -0.0691 C   0  0  0  0  0  0  0  0  0  0  0  0
    4.7905    6.2745   -0.2427 O   0  0  0  0  0  0  0  0  0  0  0  0
    5.9964    4.2730   -0.2621 O   0  0  0  0  0  0  0  0  0  0  0  0
    2.3994    5.1162    0.5107 C   0  0  0  0  0  0  0  0  0  0  0  0
    7.1845    5.0440   -0.6638 C   0  0  0  0  0  0  0  0  0  0  0  0
    3.4865    2.9319    0.5472 C   0  0  0  0  0  0  0  0  0  0  0  0
    1.4794    4.6272    0.8068 H   0  0  0  0  0  0  0  0  0  0  0  0
    2.4172    6.1883    0.3563 H   0  0  0  0  0  0  0  0  0  0  0  0
    7.4107    5.7813    0.0967 H   0  0  0  0  0  0  0  0  0  0  0  0
    6.9894    5.5441   -1.6047 H   0  0  0  0  0  0  0  0  0  0  0  0
    8.0273    4.3741   -0.7792 H   0  0  0  0  0  0  0  0  0  0  0  0
    4.4586    2.5163    0.3123 H   0  0  0  0  0  0  0  0  0  0  0  0
    3.2437    2.7204    1.5812 H   0  0  0  0  0  0  0  0  0  0  0  0
    2.7384    2.4871   -0.0975 H   0  0  0  0  0  0  0  0  0  0  0  0
  1  2  1  0  0  0  0
  2  3  2  0  0  0  0
  2  4  1  0  0  0  0
  1  5  2  0  0  0  0
  4  6  1  0  0  0  0
  1  7  1  0  0  0  0
  5  8  1  0  0  0  0
  5  9  1  0  0  0  0
  6 10  1  0  0  0  0
  6 11  1  0  0  0  0
  6 12  1  0  0  0  0
  7 13  1  0  0  0  0
  7 14  1  0  0  0  0
  7 15  1  0  0  0  0
M  END
>  <Alias name>
Methyl methacrylate

>  <logH>   
-0.229

$$$$
Toluene
  ChemBrain IXL

 15 15  0  0  0  0  0  0  0  0  1 V2000
    2.6327    3.1315   -0.5820 C   0  0  0  0  0  0  0  0  0  0  0  0
    2.4635    4.5103   -0.7108 C   0  0  0  0  0  0  0  0  0  0  0  0
    3.5721    5.3561   -0.6687 C   0  0  0  0  0  0  0  0  0  0  0  0
    4.8501    4.8232   -0.4978 C   0  0  0  0  0  0  0  0  0  0  0  0
    5.0193    3.4444   -0.3690 C   0  0  0  0  0  0  0  0  0  0  0  0
    3.9106    2.5985   -0.4110 C   0  0  0  0  0  0  0  0  0  0  0  0
    6.4309    2.8556   -0.1801 C   0  0  0  0  0  0  0  0  0  0  0  0
    1.7744    2.4768   -0.6146 H   0  0  0  0  0  0  0  0  0  0  0  0
    1.4742    4.9229   -0.8431 H   0  0  0  0  0  0  0  0  0  0  0  0
    3.4411    6.4235   -0.7684 H   0  0  0  0  0  0  0  0  0  0  0  0
    5.7083    5.4780   -0.4652 H   0  0  0  0  0  0  0  0  0  0  0  0
    4.0416    1.5312   -0.3113 H   0  0  0  0  0  0  0  0  0  0  0  0
    7.1257    3.3721   -0.8258 H   0  0  0  0  0  0  0  0  0  0  0  0
    6.7370    2.9770    0.8484 H   0  0  0  0  0  0  0  0  0  0  0  0
    6.4194    1.8052   -0.4308 H   0  0  0  0  0  0  0  0  0  0  0  0
  1  2  4  0  0  0  0
  2  3  4  0  0  0  0
  3  4  4  0  0  0  0
  4  5  4  0  0  0  0
  5  6  4  0  0  0  0
  6  1  4  0  0  0  0
  5  7  1  0  0  0  0
  1  8  1  0  0  0  0
  2  9  1  0  0  0  0
  3 10  1  0  0  0  0
  4 11  1  0  0  0  0
  6 12  1  0  0  0  0
  7 13  1  0  0  0  0
  7 14  1  0  0  0  0
  7 15  1  0  0  0  0
M  END
>  <Alias name>
Methylbenzene

>  <logH>   
-0.229

$$$$
Iodoethane
  ChemBrain IXL

  8  7  0  0  0  0  0  0  0  0  1 V2000
    4.8327    1.6925    0.5913 I   0  0  0  0  0  0  0  0  0  0  0  0
    3.6062    3.3124   -0.0135 C   0  0  0  0  0  0  0  0  0  0  0  0
    2.1279    2.8792    0.0234 C   0  0  0  0  0  0  0  0  0  0  0  0
    3.7543    4.1481    0.6592 H   0  0  0  0  0  0  0  0  0  0  0  0
    3.8705    3.6088   -1.0210 H   0  0  0  0  0  0  0  0  0  0  0  0
    1.8635    2.5829    1.0309 H   0  0  0  0  0  0  0  0  0  0  0  0
    1.9797    2.0436   -0.6493 H   0  0  0  0  0  0  0  0  0  0  0  0
    1.5015    3.7068   -0.2856 H   0  0  0  0  0  0  0  0  0  0  0  0
  1  2  1  0  0  0  0
  2  3  1  0  0  0  0
  2  4  1  0  0  0  0
  2  5  1  0  0  0  0
  3  6  1  0  0  0  0
  3  7  1  0  0  0  0
  3  8  1  0  0  0  0
M  END
>  <Alias name>
Ethyl iodide

>  <logH>   
-0.228

$$$$
2,2,3-Trimethylpentane
  ChemBrain IXL

 26 25  0  0  0  0  0  0  0  0  1 V2000
    2.8485    4.1700    1.2921 C   0  0  0  0  0  0  0  0  0  0  0  0
    3.3250    4.7293   -0.0822 C   0  0  0  0  0  0  0  0  0  0  0  0
    4.2562    3.6617   -0.8375 C   0  0  0  0  0  0  0  0  0  0  0  0
    5.6328    3.4467   -0.0941 C   0  0  0  0  0  0  0  0  0  0  0  0
    6.6966    4.4774   -0.5841 C   0  0  0  0  0  0  0  0  0  0  0  0
    2.0810    5.0279   -0.9581 C   0  0  0  0  0  0  0  0  0  0  0  0
    4.0873    6.0498    0.1550 C   0  0  0  0  0  0  0  0  0  0  0  0
    3.5172    2.2954   -0.9185 C   0  0  0  0  0  0  0  0  0  0  0  0
    3.7021    3.9251    1.9017 H   0  0  0  0  0  0  0  0  0  0  0  0
    2.2510    3.2869    1.1375 H   0  0  0  0  0  0  0  0  0  0  0  0
    2.2527    4.9182    1.7959 H   0  0  0  0  0  0  0  0  0  0  0  0
    4.4515    4.0078   -1.8431 H   0  0  0  0  0  0  0  0  0  0  0  0
    5.4948    3.5388    0.9688 H   0  0  0  0  0  0  0  0  0  0  0  0
    5.9973    2.4537   -0.3175 H   0  0  0  0  0  0  0  0  0  0  0  0
    6.3886    5.4684   -0.3526 H   0  0  0  0  0  0  0  0  0  0  0  0
    6.8203    4.3820   -1.6526 H   0  0  0  0  0  0  0  0  0  0  0  0
    7.6388    4.2752   -0.0966 H   0  0  0  0  0  0  0  0  0  0  0  0
    1.4920    4.1334   -1.0701 H   0  0  0  0  0  0  0  0  0  0  0  0
    1.4832    5.7922   -0.4830 H   0  0  0  0  0  0  0  0  0  0  0  0
    2.3997    5.3741   -1.9305 H   0  0  0  0  0  0  0  0  0  0  0  0
    3.4082    6.7884    0.5565 H   0  0  0  0  0  0  0  0  0  0  0  0
    4.4935    6.4068   -0.7802 H   0  0  0  0  0  0  0  0  0  0  0  0
    4.8856    5.8834    0.8595 H   0  0  0  0  0  0  0  0  0  0  0  0
    4.1200    1.5962   -1.4797 H   0  0  0  0  0  0  0  0  0  0  0  0
    3.3572    1.9091    0.0742 H   0  0  0  0  0  0  0  0  0  0  0  0
    2.5699    2.4243   -1.4125 H   0  0  0  0  0  0  0  0  0  0  0  0
  1  2  1  0  0  0  0
  2  3  1  0  0  0  0
  3  4  1  0  0  0  0
  4  5  1  0  0  0  0
  2  6  1  0  0  0  0
  2  7  1  0  0  0  0
  3  8  1  0  0  0  0
  1  9  1  0  0  0  0
  1 10  1  0  0  0  0
  1 11  1  0  0  0  0
  3 12  1  0  0  0  0
  4 13  1  0  0  0  0
  4 14  1  0  0  0  0
  5 15  1  0  0  0  0
  5 16  1  0  0  0  0
  5 17  1  0  0  0  0
  6 18  1  0  0  0  0
  6 19  1  0  0  0  0
  6 20  1  0  0  0  0
  7 21  1  0  0  0  0
  7 22  1  0  0  0  0
  7 23  1  0  0  0  0
  8 24  1  0  0  0  0
  8 25  1  0  0  0  0
  8 26  1  0  0  0  0
M  END
>  <Alias name>
2,2,3-Trimethylpentane

>  <logH>   
-0.223

$$$$
Fluorobenzene
  ChemBrain IXL

 12 12  0  0  0  0  0  0  0  0  1 V2000
    4.0899    2.5358   -0.2999 C   0  0  0  0  0  0  0  0  0  0  0  0
    2.9637    3.3577   -0.2550 C   0  0  0  0  0  0  0  0  0  0  0  0
    3.1006    4.7125    0.0482 C   0  0  0  0  0  0  0  0  0  0  0  0
    4.3637    5.2453    0.3066 C   0  0  0  0  0  0  0  0  0  0  0  0
    5.4899    4.4233    0.2617 C   0  0  0  0  0  0  0  0  0  0  0  0
    5.3530    3.0685   -0.0416 C   0  0  0  0  0  0  0  0  0  0  0  0
    6.4510    2.2672   -0.0853 F   0  0  0  0  0  0  0  0  0  0  0  0
    3.9837    1.4840   -0.5354 H   0  0  0  0  0  0  0  0  0  0  0  0
    1.9831    2.9441   -0.4556 H   0  0  0  0  0  0  0  0  0  0  0  0
    2.2263    5.3506    0.0831 H   0  0  0  0  0  0  0  0  0  0  0  0
    4.4700    6.2970    0.5420 H   0  0  0  0  0  0  0  0  0  0  0  0
    6.4705    4.8369    0.4622 H   0  0  0  0  0  0  0  0  0  0  0  0
  1  2  4  0  0  0  0
  2  3  4  0  0  0  0
  3  4  4  0  0  0  0
  4  5  4  0  0  0  0
  5  6  4  0  0  0  0
  6  1  4  0  0  0  0
  6  7  1  0  0  0  0
  1  8  1  0  0  0  0
  2  9  1  0  0  0  0
  3 10  1  0  0  0  0
  4 11  1  0  0  0  0
  5 12  1  0  0  0  0
M  END
>  <Alias name>
Fluorobenzene

>  <logH>   
-0.223

$$$$
cis-3-Hexenyl formate
  ChemBrain IXL

 21 20  0  0  0  0  0  0  0  0  1 V2000
    9.5949    4.1177   -1.1654 C   0  0  0  0  0  0  0  0  0  0  0  0
   10.5698    4.6150   -1.7043 O   0  0  0  0  0  0  0  0  0  0  0  0
    8.3480    4.8873   -1.0471 O   0  0  0  0  0  0  0  0  0  0  0  0
    7.2433    4.1834   -0.3798 C   0  0  0  0  0  0  0  0  0  0  0  0
    6.0081    5.1031   -0.3244 C   0  0  0  0  0  0  0  0  0  0  0  0
    4.8934    4.3955    0.3489 C   0  0  0  0  0  0  0  0  0  0  0  0
    3.7611    5.0461    0.6331 C   0  0  0  0  0  0  0  0  0  0  0  0
    3.6164    6.4773    0.2760 C   0  0  0  0  0  0  0  0  0  0  0  0
    2.1926    6.9535    0.6244 C   0  0  0  0  0  0  0  0  0  0  0  0
    9.6481    3.1091   -0.7741 H   0  0  0  0  0  0  0  0  0  0  0  0
    7.5407    3.9171    0.6271 H   0  0  0  0  0  0  0  0  0  0  0  0
    7.0003    3.2851   -0.9339 H   0  0  0  0  0  0  0  0  0  0  0  0
    5.7109    5.3690   -1.3313 H   0  0  0  0  0  0  0  0  0  0  0  0
    6.2520    6.0015    0.2290 H   0  0  0  0  0  0  0  0  0  0  0  0
    4.9963    3.3497    0.6109 H   0  0  0  0  0  0  0  0  0  0  0  0
    2.9482    4.5266    1.1251 H   0  0  0  0  0  0  0  0  0  0  0  0
    4.3386    7.0627    0.8316 H   0  0  0  0  0  0  0  0  0  0  0  0
    3.7894    6.6038   -0.7856 H   0  0  0  0  0  0  0  0  0  0  0  0
    1.4701    6.3685    0.0687 H   0  0  0  0  0  0  0  0  0  0  0  0
    2.0193    6.8275    1.6860 H   0  0  0  0  0  0  0  0  0  0  0  0
    2.0878    7.9993    0.3632 H   0  0  0  0  0  0  0  0  0  0  0  0
  1  2  2  0  0  0  0
  1  3  1  0  0  0  0
  3  4  1  0  0  0  0
  4  5  1  0  0  0  0
  5  6  1  0  0  0  0
  6  7  2  0  0  0  0
  7  8  1  0  0  0  0
  8  9  1  0  0  0  0
  1 10  1  0  0  0  0
  4 11  1  0  0  0  0
  4 12  1  0  0  0  0
  5 13  1  0  0  0  0
  5 14  1  0  0  0  0
  6 15  1  0  0  0  0
  7 16  1  0  0  0  0
  8 17  1  0  0  0  0
  8 18  1  0  0  0  0
  9 19  1  0  0  0  0
  9 20  1  0  0  0  0
  9 21  1  0  0  0  0
M  END
>  <Alias name>
cis-3-Hexenyl formate

>  <logH>   
-0.2225

$$$$
Acetylacetone (keto form)
  ChemBrain IXL

 15 14  0  0  0  0  0  0  0  0  1 V2000
    3.5050    5.2574    1.3960 O   0  0  0  0  0  0  0  0  0  0  0  0
    3.5895    4.2971    0.6483 C   0  0  0  0  0  0  0  0  0  0  0  0
    5.8268    4.7968   -0.3912 C   0  0  0  0  0  0  0  0  0  0  0  0
    5.3213    5.8587   -0.7155 O   0  0  0  0  0  0  0  0  0  0  0  0
    2.3139    3.6669    0.0564 C   0  0  0  0  0  0  0  0  0  0  0  0
    7.3203    4.5379   -0.6691 C   0  0  0  0  0  0  0  0  0  0  0  0
    4.9720    3.7140    0.2961 C   0  0  0  0  0  0  0  0  0  0  0  0
    2.3757    2.5913    0.1313 H   0  0  0  0  0  0  0  0  0  0  0  0
    1.4517    4.0170    0.6045 H   0  0  0  0  0  0  0  0  0  0  0  0
    2.2204    3.9507   -0.9815 H   0  0  0  0  0  0  0  0  0  0  0  0
    7.7788    5.4414   -1.0430 H   0  0  0  0  0  0  0  0  0  0  0  0
    7.4189    3.7532   -1.4045 H   0  0  0  0  0  0  0  0  0  0  0  0
    7.8099    4.2376    0.2456 H   0  0  0  0  0  0  0  0  0  0  0  0
    5.4649    3.3858    1.1993 H   0  0  0  0  0  0  0  0  0  0  0  0
    4.8489    2.8746   -0.3722 H   0  0  0  0  0  0  0  0  0  0  0  0
  1  2  2  0  0  0  0
  3  4  2  0  0  0  0
  2  5  1  0  0  0  0
  3  6  1  0  0  0  0
  2  7  1  0  0  0  0
  7  3  1  0  0  0  0
  5  8  1  0  0  0  0
  5  9  1  0  0  0  0
  5 10  1  0  0  0  0
  6 11  1  0  0  0  0
  6 12  1  0  0  0  0
  6 13  1  0  0  0  0
  7 14  1  0  0  0  0
  7 15  1  0  0  0  0
M  END
>  <Alias name>
Acetylacetone

>  <logH>   
-0.222

$$$$
3-Fluorotoluene
  ChemBrain IXL

 15 15  0  0  0  0  0  0  0  0  1 V2000
    4.2588    2.5389   -0.8463 C   0  0  0  0  0  0  0  0  0  0  0  0
    3.2357    3.3287   -0.3213 C   0  0  0  0  0  0  0  0  0  0  0  0
    3.4693    4.6744   -0.0373 C   0  0  0  0  0  0  0  0  0  0  0  0
    4.7259    5.2302   -0.2782 C   0  0  0  0  0  0  0  0  0  0  0  0
    5.7490    4.4403   -0.8031 C   0  0  0  0  0  0  0  0  0  0  0  0
    5.5154    3.0947   -1.0872 C   0  0  0  0  0  0  0  0  0  0  0  0
    2.3839    5.5123    0.5196 C   0  0  0  0  0  0  0  0  0  0  0  0
    6.9740    4.9822   -1.0379 F   0  0  0  0  0  0  0  0  0  0  0  0
    4.0774    1.4942   -1.0668 H   0  0  0  0  0  0  0  0  0  0  0  0
    2.2602    2.8972   -0.1343 H   0  0  0  0  0  0  0  0  0  0  0  0
    4.9073    6.2749   -0.0576 H   0  0  0  0  0  0  0  0  0  0  0  0
    6.3096    2.4815   -1.4947 H   0  0  0  0  0  0  0  0  0  0  0  0
    1.4948    4.9089    0.6542 H   0  0  0  0  0  0  0  0  0  0  0  0
    2.6940    5.9164    1.4754 H   0  0  0  0  0  0  0  0  0  0  0  0
    2.1688    6.3250   -0.1631 H   0  0  0  0  0  0  0  0  0  0  0  0
  1  2  4  0  0  0  0
  2  3  4  0  0  0  0
  3  4  4  0  0  0  0
  4  5  4  0  0  0  0
  5  6  4  0  0  0  0
  6  1  4  0  0  0  0
  3  7  1  0  0  0  0
  5  8  1  0  0  0  0
  1  9  1  0  0  0  0
  2 10  1  0  0  0  0
  4 11  1  0  0  0  0
  6 12  1  0  0  0  0
  7 13  1  0  0  0  0
  7 14  1  0  0  0  0
  7 15  1  0  0  0  0
M  END
>  <Alias name>
3-Fluorotoluene

>  <logH>   
-0.216

$$$$
Isobutylamine
  ChemBrain IXL

 16 15  0  0  0  0  0  0  0  0  1 V2000
    4.3617    5.0843   -0.0516 C   0  0  0  0  0  0  0  0  0  0  0  0
    4.6112    3.5724    0.1113 C   0  0  0  0  0  0  0  0  0  0  0  0
    5.5636    3.0865   -0.9985 C   0  0  0  0  0  0  0  0  0  0  0  0
    3.2723    2.8166    0.0064 C   0  0  0  0  0  0  0  0  0  0  0  0
    2.3648    3.2780    1.0668 N   0  0  0  0  0  0  0  0  0  0  0  0
    1.4881    2.7833    0.9980 H   0  0  0  0  0  0  0  0  0  0  0  0
    2.7821    3.0992    1.9680 H   0  0  0  0  0  0  0  0  0  0  0  0
    3.6924    5.4258    0.7283 H   0  0  0  0  0  0  0  0  0  0  0  0
    5.3026    5.6155    0.0220 H   0  0  0  0  0  0  0  0  0  0  0  0
    3.9147    5.2742   -1.0196 H   0  0  0  0  0  0  0  0  0  0  0  0
    5.0581    3.3825    1.0793 H   0  0  0  0  0  0  0  0  0  0  0  0
    6.5045    3.6177   -0.9248 H   0  0  0  0  0  0  0  0  0  0  0  0
    5.1167    3.2763   -1.9665 H   0  0  0  0  0  0  0  0  0  0  0  0
    5.7390    2.0239   -0.8840 H   0  0  0  0  0  0  0  0  0  0  0  0
    3.4480    1.7539    0.1187 H   0  0  0  0  0  0  0  0  0  0  0  0
    2.8244    3.0082   -0.9608 H   0  0  0  0  0  0  0  0  0  0  0  0
  1  2  1  0  0  0  0
  2  3  1  0  0  0  0
  2  4  1  0  0  0  0
  4  5  1  0  0  0  0
  5  6  1  0  0  0  0
  5  7  1  0  0  0  0
  1  8  1  0  0  0  0
  1  9  1  0  0  0  0
  1 10  1  0  0  0  0
  2 11  1  0  0  0  0
  3 12  1  0  0  0  0
  3 13  1  0  0  0  0
  3 14  1  0  0  0  0
  4 15  1  0  0  0  0
  4 16  1  0  0  0  0
M  END
>  <Alias name>
2-Methylpropylamine

>  <logH>   
-0.215

$$$$
1-Butylamine
  ChemBrain IXL

 16 15  0  0  0  0  0  0  0  0  1 V2000
    2.3885    4.2014    1.0935 C   0  0  0  0  0  0  0  0  0  0  0  0
    3.3109    4.6463   -0.0580 C   0  0  0  0  0  0  0  0  0  0  0  0
    4.6391    3.8685    0.0178 C   0  0  0  0  0  0  0  0  0  0  0  0
    5.5615    4.3135   -1.1337 C   0  0  0  0  0  0  0  0  0  0  0  0
    6.8284    3.5715   -1.0614 N   0  0  0  0  0  0  0  0  0  0  0  0
    2.1912    3.1430    1.0083 H   0  0  0  0  0  0  0  0  0  0  0  0
    2.8701    4.4029    2.0389 H   0  0  0  0  0  0  0  0  0  0  0  0
    1.4577    4.7466    1.0403 H   0  0  0  0  0  0  0  0  0  0  0  0
    2.8292    4.4449   -1.0034 H   0  0  0  0  0  0  0  0  0  0  0  0
    3.5081    5.7048    0.0272 H   0  0  0  0  0  0  0  0  0  0  0  0
    5.1207    4.0699    0.9632 H   0  0  0  0  0  0  0  0  0  0  0  0
    4.4418    2.8101   -0.0674 H   0  0  0  0  0  0  0  0  0  0  0  0
    5.0798    4.1120   -2.0792 H   0  0  0  0  0  0  0  0  0  0  0  0
    5.7588    5.3719   -1.0485 H   0  0  0  0  0  0  0  0  0  0  0  0
    7.4749    3.8833   -1.8683 H   0  0  0  0  0  0  0  0  0  0  0  0
    6.6311    2.5130   -1.1467 H   0  0  0  0  0  0  0  0  0  0  0  0
  1  2  1  0  0  0  0
  2  3  1  0  0  0  0
  3  4  1  0  0  0  0
  4  5  1  0  0  0  0
  1  6  1  0  0  0  0
  1  7  1  0  0  0  0
  1  8  1  0  0  0  0
  2  9  1  0  0  0  0
  2 10  1  0  0  0  0
  3 11  1  0  0  0  0
  3 12  1  0  0  0  0
  4 13  1  0  0  0  0
  4 14  1  0  0  0  0
  5 15  1  0  0  0  0
  5 16  1  0  0  0  0
M  END
>  <Alias name>
1-Butylamine

>  <logH>   
-0.213

$$$$
1-Cyanopropane
  ChemBrain IXL

 12 11  0  0  0  0  0  0  0  0  1 V2000
    4.6732    4.0535   -0.3098 C   0  0  0  0  0  0  0  0  0  0  0  0
    3.4253    3.4082    0.3241 C   0  0  0  0  0  0  0  0  0  0  0  0
    2.3648    4.4940    0.5915 C   0  0  0  0  0  0  0  0  0  0  0  0
    5.7335    2.9677   -0.5772 C   0  0  0  0  0  0  0  0  0  0  0  0
    6.5302    2.1518   -0.7781 N   0  0  0  0  0  0  0  0  0  0  0  0
    4.3991    4.5282   -1.2439 H   0  0  0  0  0  0  0  0  0  0  0  0
    5.0790    4.7955    0.3667 H   0  0  0  0  0  0  0  0  0  0  0  0
    3.6993    2.9336    1.2582 H   0  0  0  0  0  0  0  0  0  0  0  0
    3.0194    2.6662   -0.3523 H   0  0  0  0  0  0  0  0  0  0  0  0
    2.7705    5.2360    1.2680 H   0  0  0  0  0  0  0  0  0  0  0  0
    1.4882    4.0403    1.0369 H   0  0  0  0  0  0  0  0  0  0  0  0
    2.0906    4.9685   -0.3426 H   0  0  0  0  0  0  0  0  0  0  0  0
  1  2  1  0  0  0  0
  2  3  1  0  0  0  0
  4  5  3  0  0  0  0
  4  1  1  0  0  0  0
  1  6  1  0  0  0  0
  1  7  1  0  0  0  0
  2  8  1  0  0  0  0
  2  9  1  0  0  0  0
  3 10  1  0  0  0  0
  3 11  1  0  0  0  0
  3 12  1  0  0  0  0
M  END
>  <Alias name>
Butyronitrile

>  <logH>   
-0.21

$$$$
1-Nonene
  ChemBrain IXL

 27 26  0  0  0  0  0  0  0  0  1 V2000
    9.5165    6.2064   -0.3678 C   0  0  0  0  0  0  0  0  0  0  0  0
    8.2766    7.0605   -0.0390 C   0  0  0  0  0  0  0  0  0  0  0  0
    7.0923    6.1363    0.3044 C   0  0  0  0  0  0  0  0  0  0  0  0
    5.8525    6.9904    0.6330 C   0  0  0  0  0  0  0  0  0  0  0  0
    4.6680    6.0661    0.9764 C   0  0  0  0  0  0  0  0  0  0  0  0
    3.4766    6.8866    1.2920 C   0  0  0  0  0  0  0  0  0  0  0  0
    2.3262    6.2944    1.6212 C   0  0  0  0  0  0  0  0  0  0  0  0
   10.7009    7.1308   -0.7113 C   0  0  0  0  0  0  0  0  0  0  0  0
   11.9408    6.2769   -1.0401 C   0  0  0  0  0  0  0  0  0  0  0  0
    9.7719    5.5959    0.4895 H   0  0  0  0  0  0  0  0  0  0  0  0
    9.3002    5.5671   -1.2147 H   0  0  0  0  0  0  0  0  0  0  0  0
    8.0213    7.6711   -0.8963 H   0  0  0  0  0  0  0  0  0  0  0  0
    8.4930    7.6999    0.8080 H   0  0  0  0  0  0  0  0  0  0  0  0
    7.3476    5.5257    1.1617 H   0  0  0  0  0  0  0  0  0  0  0  0
    6.8760    5.4969   -0.5426 H   0  0  0  0  0  0  0  0  0  0  0  0
    5.5973    7.6010   -0.2243 H   0  0  0  0  0  0  0  0  0  0  0  0
    6.0689    7.6298    1.4800 H   0  0  0  0  0  0  0  0  0  0  0  0
    4.9233    5.4556    1.8337 H   0  0  0  0  0  0  0  0  0  0  0  0
    4.4518    5.4267    0.1294 H   0  0  0  0  0  0  0  0  0  0  0  0
    3.5382    7.9673    1.2560 H   0  0  0  0  0  0  0  0  0  0  0  0
    2.2641    5.2137    1.6574 H   0  0  0  0  0  0  0  0  0  0  0  0
    1.4549    6.8947    1.8520 H   0  0  0  0  0  0  0  0  0  0  0  0
   10.4455    7.7414   -1.5685 H   0  0  0  0  0  0  0  0  0  0  0  0
   10.9173    7.7701    0.1357 H   0  0  0  0  0  0  0  0  0  0  0  0
   12.7728    6.9266   -1.2814 H   0  0  0  0  0  0  0  0  0  0  0  0
   11.7245    5.6376   -1.8871 H   0  0  0  0  0  0  0  0  0  0  0  0
   12.1963    5.6663   -0.1829 H   0  0  0  0  0  0  0  0  0  0  0  0
  1  2  1  0  0  0  0
  2  3  1  0  0  0  0
  3  4  1  0  0  0  0
  4  5  1  0  0  0  0
  5  6  1  0  0  0  0
  6  7  2  0  0  0  0
  1  8  1  0  0  0  0
  8  9  1  0  0  0  0
  1 10  1  0  0  0  0
  1 11  1  0  0  0  0
  2 12  1  0  0  0  0
  2 13  1  0  0  0  0
  3 14  1  0  0  0  0
  3 15  1  0  0  0  0
  4 16  1  0  0  0  0
  4 17  1  0  0  0  0
  5 18  1  0  0  0  0
  5 19  1  0  0  0  0
  6 20  1  0  0  0  0
  7 21  1  0  0  0  0
  7 22  1  0  0  0  0
  8 23  1  0  0  0  0
  8 24  1  0  0  0  0
  9 25  1  0  0  0  0
  9 26  1  0  0  0  0
  9 27  1  0  0  0  0
M  END
>  <Alias name>
1-Nonene

>  <logH>   
-0.208

$$$$
m-Xylene
  ChemBrain IXL

 18 18  0  0  0  0  0  0  0  0  1 V2000
    3.1268    3.5020   -0.4378 C   0  0  0  0  0  0  0  0  0  0  0  0
    3.2230    4.8674   -0.1681 C   0  0  0  0  0  0  0  0  0  0  0  0
    4.4733    5.4518    0.0359 C   0  0  0  0  0  0  0  0  0  0  0  0
    5.6274    4.6707   -0.0298 C   0  0  0  0  0  0  0  0  0  0  0  0
    5.5312    3.3053   -0.2994 C   0  0  0  0  0  0  0  0  0  0  0  0
    4.2809    2.7209   -0.5034 C   0  0  0  0  0  0  0  0  0  0  0  0
    6.8061    2.4425   -0.3719 C   0  0  0  0  0  0  0  0  0  0  0  0
    4.5796    6.9600    0.3338 C   0  0  0  0  0  0  0  0  0  0  0  0
    2.1589    3.0497   -0.5957 H   0  0  0  0  0  0  0  0  0  0  0  0
    2.3296    5.4721   -0.1173 H   0  0  0  0  0  0  0  0  0  0  0  0
    6.5953    5.1230    0.1282 H   0  0  0  0  0  0  0  0  0  0  0  0
    4.2064    1.6639   -0.7122 H   0  0  0  0  0  0  0  0  0  0  0  0
    7.5378    2.9332   -0.9966 H   0  0  0  0  0  0  0  0  0  0  0  0
    7.2098    2.3125    0.6213 H   0  0  0  0  0  0  0  0  0  0  0  0
    6.5641    1.4771   -0.7914 H   0  0  0  0  0  0  0  0  0  0  0  0
    4.7590    7.4969   -0.5860 H   0  0  0  0  0  0  0  0  0  0  0  0
    5.3967    7.1352    1.0180 H   0  0  0  0  0  0  0  0  0  0  0  0
    3.6577    7.3051    0.7782 H   0  0  0  0  0  0  0  0  0  0  0  0
  1  2  4  0  0  0  0
  2  3  4  0  0  0  0
  3  4  4  0  0  0  0
  4  5  4  0  0  0  0
  5  6  4  0  0  0  0
  6  1  4  0  0  0  0
  5  7  1  0  0  0  0
  3  8  1  0  0  0  0
  1  9  1  0  0  0  0
  2 10  1  0  0  0  0
  4 11  1  0  0  0  0
  6 12  1  0  0  0  0
  7 13  1  0  0  0  0
  7 14  1  0  0  0  0
  7 15  1  0  0  0  0
  8 16  1  0  0  0  0
  8 17  1  0  0  0  0
  8 18  1  0  0  0  0
M  END
>  <Alias name>
1,3-Dimethylbenzene

>  <logH>   
-0.208

$$$$
2-Aminopentane
  ChemBrain IXL

 19 18  0  0  0  0  0  0  0  0  1 V2000
    4.6858    4.1179   -0.1988 C   0  0  0  0  0  0  0  0  0  0  0  0
    3.2003    3.9851    0.1887 C   0  0  0  0  0  0  0  0  0  0  0  0
    5.3514    5.1954    0.6791 C   0  0  0  0  0  0  0  0  0  0  0  0
    2.5354    2.9058   -0.6875 C   0  0  0  0  0  0  0  0  0  0  0  0
    2.5223    5.2724   -0.0209 N   0  0  0  0  0  0  0  0  0  0  0  0
    6.8369    5.3281    0.2917 C   0  0  0  0  0  0  0  0  0  0  0  0
    1.5497    5.1856    0.2333 H   0  0  0  0  0  0  0  0  0  0  0  0
    2.5939    5.5361   -0.9922 H   0  0  0  0  0  0  0  0  0  0  0  0
    5.1850    3.1689   -0.0461 H   0  0  0  0  0  0  0  0  0  0  0  0
    4.7631    4.4029   -1.2408 H   0  0  0  0  0  0  0  0  0  0  0  0
    3.1230    3.7019    1.2311 H   0  0  0  0  0  0  0  0  0  0  0  0
    4.8523    6.1443    0.5265 H   0  0  0  0  0  0  0  0  0  0  0  0
    5.2741    4.9104    1.7211 H   0  0  0  0  0  0  0  0  0  0  0  0
    3.0349    1.9573   -0.5331 H   0  0  0  0  0  0  0  0  0  0  0  0
    1.4914    2.8124   -0.4151 H   0  0  0  0  0  0  0  0  0  0  0  0
    2.6126    3.1890   -1.7299 H   0  0  0  0  0  0  0  0  0  0  0  0
    7.3046    6.0855    0.9086 H   0  0  0  0  0  0  0  0  0  0  0  0
    6.9142    5.6130   -0.7503 H   0  0  0  0  0  0  0  0  0  0  0  0
    7.3360    4.3792    0.4444 H   0  0  0  0  0  0  0  0  0  0  0  0
  1  2  1  0  0  0  0
  1  3  1  0  0  0  0
  2  4  1  0  0  0  0
  2  5  1  0  0  0  0
  3  6  1  0  0  0  0
  5  7  1  0  0  0  0
  5  8  1  0  0  0  0
  1  9  1  0  0  0  0
  1 10  1  0  0  0  0
  2 11  1  0  0  0  0
  3 12  1  0  0  0  0
  3 13  1  0  0  0  0
  4 14  1  0  0  0  0
  4 15  1  0  0  0  0
  4 16  1  0  0  0  0
  6 17  1  0  0  0  0
  6 18  1  0  0  0  0
  6 19  1  0  0  0  0
M  END
>  <Alias name>
2-Aminopentane

>  <logH>   
-0.2062

$$$$
4-Fluorotoluene
  ChemBrain IXL

 15 15  0  0  0  0  0  0  0  0  1 V2000
    4.2883    2.5241   -0.7328 C   0  0  0  0  0  0  0  0  0  0  0  0
    3.2720    3.3227   -0.2080 C   0  0  0  0  0  0  0  0  0  0  0  0
    3.5158    4.6673    0.0724 C   0  0  0  0  0  0  0  0  0  0  0  0
    4.7760    5.2133   -0.1720 C   0  0  0  0  0  0  0  0  0  0  0  0
    5.7924    4.4148   -0.6968 C   0  0  0  0  0  0  0  0  0  0  0  0
    5.5485    3.0702   -0.9772 C   0  0  0  0  0  0  0  0  0  0  0  0
    6.5394    2.2917   -1.4888 F   0  0  0  0  0  0  0  0  0  0  0  0
    2.4376    5.5144    0.6292 C   0  0  0  0  0  0  0  0  0  0  0  0
    4.0990    1.4803   -0.9505 H   0  0  0  0  0  0  0  0  0  0  0  0
    2.2936    2.8987   -0.0183 H   0  0  0  0  0  0  0  0  0  0  0  0
    4.9654    6.2572    0.0457 H   0  0  0  0  0  0  0  0  0  0  0  0
    6.7707    4.8387   -0.8865 H   0  0  0  0  0  0  0  0  0  0  0  0
    1.6248    4.8858    0.9714 H   0  0  0  0  0  0  0  0  0  0  0  0
    2.8239    6.0899    1.4614 H   0  0  0  0  0  0  0  0  0  0  0  0
    2.0749    6.1876   -0.1377 H   0  0  0  0  0  0  0  0  0  0  0  0
  1  2  4  0  0  0  0
  2  3  4  0  0  0  0
  3  4  4  0  0  0  0
  4  5  4  0  0  0  0
  5  6  4  0  0  0  0
  6  1  4  0  0  0  0
  6  7  1  0  0  0  0
  3  8  1  0  0  0  0
  1  9  1  0  0  0  0
  2 10  1  0  0  0  0
  4 11  1  0  0  0  0
  5 12  1  0  0  0  0
  8 13  1  0  0  0  0
  8 14  1  0  0  0  0
  8 15  1  0  0  0  0
M  END
>  <Alias name>
4-Fluorotoluene

>  <logH>   
-0.206

$$$$
Dimethylcarbonate
  ChemBrain IXL

 12 11  0  0  0  0  0  0  0  0  1 V2000
    4.1067    4.7213    0.3632 C   0  0  0  0  0  0  0  0  0  0  0  0
    3.4877    5.6107    0.9237 O   0  0  0  0  0  0  0  0  0  0  0  0
    3.4482    3.4404    0.0687 O   0  0  0  0  0  0  0  0  0  0  0  0
    5.5110    4.9305   -0.0178 O   0  0  0  0  0  0  0  0  0  0  0  0
    6.1501    3.7880   -0.6863 C   0  0  0  0  0  0  0  0  0  0  0  0
    2.0448    3.3505    0.4968 C   0  0  0  0  0  0  0  0  0  0  0  0
    7.1763    4.0378   -0.9259 H   0  0  0  0  0  0  0  0  0  0  0  0
    5.6128    3.5562   -1.5976 H   0  0  0  0  0  0  0  0  0  0  0  0
    6.1322    2.9282   -0.0280 H   0  0  0  0  0  0  0  0  0  0  0  0
    1.6501    2.3758    0.2377 H   0  0  0  0  0  0  0  0  0  0  0  0
    1.9847    3.4910    1.5689 H   0  0  0  0  0  0  0  0  0  0  0  0
    1.4657    4.1184   -0.0010 H   0  0  0  0  0  0  0  0  0  0  0  0
  1  2  2  0  0  0  0
  1  3  1  0  0  0  0
  1  4  1  0  0  0  0
  4  5  1  0  0  0  0
  3  6  1  0  0  0  0
  5  7  1  0  0  0  0
  5  8  1  0  0  0  0
  5  9  1  0  0  0  0
  6 10  1  0  0  0  0
  6 11  1  0  0  0  0
  6 12  1  0  0  0  0
M  END
>  <Alias name>
Dimethyl carbonate

>  <logH>   
-0.201

$$$$
t-Butylmercaptan
  ChemBrain IXL

 15 14  0  0  0  0  0  0  0  0  1 V2000
    3.8442    3.4222    0.0703 C   0  0  0  0  0  0  0  0  0  0  0  0
    5.4816    3.8897    0.7042 S   0  0  0  0  0  0  0  0  0  0  0  0
    3.6695    3.9741   -1.3578 C   0  0  0  0  0  0  0  0  0  0  0  0
    2.7523    4.0099    0.9852 C   0  0  0  0  0  0  0  0  0  0  0  0
    3.7220    1.8863    0.0460 C   0  0  0  0  0  0  0  0  0  0  0  0
    5.3384    5.2198    0.6278 H   0  0  0  0  0  0  0  0  0  0  0  0
    2.6935    3.6955   -1.7356 H   0  0  0  0  0  0  0  0  0  0  0  0
    4.4368    3.5611   -2.0008 H   0  0  0  0  0  0  0  0  0  0  0  0
    3.7553    5.0536   -1.3407 H   0  0  0  0  0  0  0  0  0  0  0  0
    1.7763    3.7314    0.6074 H   0  0  0  0  0  0  0  0  0  0  0  0
    2.8381    5.0894    1.0024 H   0  0  0  0  0  0  0  0  0  0  0  0
    2.8750    3.6220    1.9889 H   0  0  0  0  0  0  0  0  0  0  0  0
    3.8448    1.4984    1.0497 H   0  0  0  0  0  0  0  0  0  0  0  0
    2.7460    1.6077   -0.3318 H   0  0  0  0  0  0  0  0  0  0  0  0
    4.4894    1.4733   -0.5970 H   0  0  0  0  0  0  0  0  0  0  0  0
  1  2  1  0  0  0  0
  1  3  1  0  0  0  0
  1  4  1  0  0  0  0
  1  5  1  0  0  0  0
  2  6  1  0  0  0  0
  3  7  1  0  0  0  0
  3  8  1  0  0  0  0
  3  9  1  0  0  0  0
  4 10  1  0  0  0  0
  4 11  1  0  0  0  0
  4 12  1  0  0  0  0
  5 13  1  0  0  0  0
  5 14  1  0  0  0  0
  5 15  1  0  0  0  0
M  END
>  <Alias name>
t-Butylmercaptan

>  <logH>   
-0.201

$$$$
Thiacyclobutane
  ChemBrain IXL

 10 10  0  0  0  0  0  0  0  0  1 V2000
    2.3443    2.2198   -0.0207 C   0  0  0  0  0  0  0  0  0  0  0  0
    2.3648    3.8281    0.6071 S   0  0  0  0  0  0  0  0  0  0  0  0
    4.0665    3.7192    0.3360 C   0  0  0  0  0  0  0  0  0  0  0  0
    3.9310    2.2284   -0.2304 C   0  0  0  0  0  0  0  0  0  0  0  0
    1.8030    2.1468   -0.9559 H   0  0  0  0  0  0  0  0  0  0  0  0
    2.0274    1.4915    0.7154 H   0  0  0  0  0  0  0  0  0  0  0  0
    4.6364    3.7629    1.2558 H   0  0  0  0  0  0  0  0  0  0  0  0
    4.4121    4.4183   -0.4155 H   0  0  0  0  0  0  0  0  0  0  0  0
    4.4340    1.5017    0.3955 H   0  0  0  0  0  0  0  0  0  0  0  0
    4.2099    2.1564   -1.2744 H   0  0  0  0  0  0  0  0  0  0  0  0
  1  2  1  0  0  0  0
  2  3  1  0  0  0  0
  3  4  1  0  0  0  0
  4  1  1  0  0  0  0
  1  5  1  0  0  0  0
  1  6  1  0  0  0  0
  3  7  1  0  0  0  0
  3  8  1  0  0  0  0
  4  9  1  0  0  0  0
  4 10  1  0  0  0  0
M  END
>  <Alias name>
Thietane

>  <logH>   
-0.195

$$$$
n-Pentylmercaptan
  ChemBrain IXL

 18 17  0  0  0  0  0  0  0  0  1 V2000
    2.0516    3.8055    0.4964 C   0  0  0  0  0  0  0  0  0  0  0  0
    3.4825    3.5086    0.0073 C   0  0  0  0  0  0  0  0  0  0  0  0
    4.3098    4.8086    0.0200 C   0  0  0  0  0  0  0  0  0  0  0  0
    5.7406    4.5117   -0.4691 C   0  0  0  0  0  0  0  0  0  0  0  0
    6.5680    5.8117   -0.4562 C   0  0  0  0  0  0  0  0  0  0  0  0
    8.2551    5.4617   -1.0329 S   0  0  0  0  0  0  0  0  0  0  0  0
    8.7484    6.7034   -0.9313 H   0  0  0  0  0  0  0  0  0  0  0  0
    1.4703    2.8918    0.4876 H   0  0  0  0  0  0  0  0  0  0  0  0
    2.0892    4.1998    1.5043 H   0  0  0  0  0  0  0  0  0  0  0  0
    1.5899    4.5335   -0.1591 H   0  0  0  0  0  0  0  0  0  0  0  0
    3.9442    2.7805    0.6628 H   0  0  0  0  0  0  0  0  0  0  0  0
    3.4450    3.1143   -1.0007 H   0  0  0  0  0  0  0  0  0  0  0  0
    3.8480    5.5367   -0.6354 H   0  0  0  0  0  0  0  0  0  0  0  0
    4.3473    5.2028    1.0280 H   0  0  0  0  0  0  0  0  0  0  0  0
    6.2023    3.7835    0.1861 H   0  0  0  0  0  0  0  0  0  0  0  0
    5.7031    4.1177   -1.4772 H   0  0  0  0  0  0  0  0  0  0  0  0
    6.1064    6.5400   -1.1115 H   0  0  0  0  0  0  0  0  0  0  0  0
    6.6055    6.2057    0.5519 H   0  0  0  0  0  0  0  0  0  0  0  0
  1  2  1  0  0  0  0
  2  3  1  0  0  0  0
  3  4  1  0  0  0  0
  4  5  1  0  0  0  0
  5  6  1  0  0  0  0
  6  7  1  0  0  0  0
  1  8  1  0  0  0  0
  1  9  1  0  0  0  0
  1 10  1  0  0  0  0
  2 11  1  0  0  0  0
  2 12  1  0  0  0  0
  3 13  1  0  0  0  0
  3 14  1  0  0  0  0
  4 15  1  0  0  0  0
  4 16  1  0  0  0  0
  5 17  1  0  0  0  0
  5 18  1  0  0  0  0
M  END
>  <Alias name>
1-Pentanethiol

>  <logH>   
-0.194

$$$$
1-Bromobutane
  ChemBrain IXL

 14 13  0  0  0  0  0  0  0  0  1 V2000
    3.2282    4.1062    0.6198 C   0  0  0  0  0  0  0  0  0  0  0  0
    4.2279    3.2841   -0.2165 C   0  0  0  0  0  0  0  0  0  0  0  0
    5.2744    4.2279   -0.8398 C   0  0  0  0  0  0  0  0  0  0  0  0
    6.5259    3.1988   -1.8865 Br  0  0  0  0  0  0  0  0  0  0  0  0
    2.1816    3.1624    1.2431 C   0  0  0  0  0  0  0  0  0  0  0  0
    2.7305    4.8264   -0.0179 H   0  0  0  0  0  0  0  0  0  0  0  0
    3.7588    4.6272    1.4072 H   0  0  0  0  0  0  0  0  0  0  0  0
    4.7255    2.5640    0.4212 H   0  0  0  0  0  0  0  0  0  0  0  0
    3.6973    2.7631   -1.0038 H   0  0  0  0  0  0  0  0  0  0  0  0
    4.7768    4.9480   -1.4775 H   0  0  0  0  0  0  0  0  0  0  0  0
    5.8050    4.7489   -0.0524 H   0  0  0  0  0  0  0  0  0  0  0  0
    2.6792    2.4422    1.8808 H   0  0  0  0  0  0  0  0  0  0  0  0
    1.4790    3.7402    1.8308 H   0  0  0  0  0  0  0  0  0  0  0  0
    1.6510    2.6414    0.4558 H   0  0  0  0  0  0  0  0  0  0  0  0
  1  2  1  0  0  0  0
  2  3  1  0  0  0  0
  3  4  1  0  0  0  0
  1  5  1  0  0  0  0
  1  6  1  0  0  0  0
  1  7  1  0  0  0  0
  2  8  1  0  0  0  0
  2  9  1  0  0  0  0
  3 10  1  0  0  0  0
  3 11  1  0  0  0  0
  5 12  1  0  0  0  0
  5 13  1  0  0  0  0
  5 14  1  0  0  0  0
M  END
>  <Alias name>
1-Bromobutane

>  <logH>   
-0.193

$$$$
1-Bromo-2-methylpropane
  ChemBrain IXL

 14 13  0  0  0  0  0  0  0  0  1 V2000
    3.3316    2.5178   -0.2543 C   0  0  0  0  0  0  0  0  0  0  0  0
    4.2697    3.5908    0.3374 C   0  0  0  0  0  0  0  0  0  0  0  0
    4.0137    4.9429   -0.3597 C   0  0  0  0  0  0  0  0  0  0  0  0
    5.7354    3.1691    0.1154 C   0  0  0  0  0  0  0  0  0  0  0  0
    1.4945    3.0267    0.0476 Br  0  0  0  0  0  0  0  0  0  0  0  0
    3.5250    1.5662    0.2251 H   0  0  0  0  0  0  0  0  0  0  0  0
    3.5113    2.4284   -1.3186 H   0  0  0  0  0  0  0  0  0  0  0  0
    4.0801    3.6903    1.3989 H   0  0  0  0  0  0  0  0  0  0  0  0
    2.9862    5.2437   -0.1991 H   0  0  0  0  0  0  0  0  0  0  0  0
    4.6776    5.6926    0.0525 H   0  0  0  0  0  0  0  0  0  0  0  0
    4.1986    4.8421   -1.4221 H   0  0  0  0  0  0  0  0  0  0  0  0
    6.3944    3.9213    0.5311 H   0  0  0  0  0  0  0  0  0  0  0  0
    5.9257    3.0694   -0.9462 H   0  0  0  0  0  0  0  0  0  0  0  0
    5.9162    2.2203    0.6052 H   0  0  0  0  0  0  0  0  0  0  0  0
  1  2  1  0  0  0  0
  2  3  1  0  0  0  0
  2  4  1  0  0  0  0
  1  5  1  0  0  0  0
  1  6  1  0  0  0  0
  1  7  1  0  0  0  0
  2  8  1  0  0  0  0
  3  9  1  0  0  0  0
  3 10  1  0  0  0  0
  3 11  1  0  0  0  0
  4 12  1  0  0  0  0
  4 13  1  0  0  0  0
  4 14  1  0  0  0  0
M  END
>  <Alias name>
Isobutyl bromide

>  <logH>   
-0.192

$$$$
Nitromethane
  ChemBrain IXL

  7  6  0  0  0  0  0  0  0  0  1 V2000
    4.2884    1.6967   -0.6712 O   0  5  0  0  0  0  0  0  0  0  0  0
    3.5646    2.6990   -0.5751 N   0  3  0  0  0  0  0  0  0  0  0  0
    3.9623    3.7940   -0.9998 O   0  0  0  0  0  0  0  0  0  0  0  0
    2.2351    2.5890    0.0425 C   0  0  0  0  0  0  0  0  0  0  0  0
    1.9910    1.5443    0.1902 H   0  0  0  0  0  0  0  0  0  0  0  0
    2.2380    3.0978    0.9985 H   0  0  0  0  0  0  0  0  0  0  0  0
    1.4970    3.0440   -0.6064 H   0  0  0  0  0  0  0  0  0  0  0  0
  1  2  1  0  0  0  0
  2  3  2  0  0  0  0
  2  4  1  0  0  0  0
  4  5  1  0  0  0  0
  4  6  1  0  0  0  0
  4  7  1  0  0  0  0
M  END
>  <Alias name>
Nitromethane

>  <logH>   
-0.188

$$$$
p-Xylene
  ChemBrain IXL

 18 18  0  0  0  0  0  0  0  0  1 V2000
    3.8500    3.5975   -0.2209 C   0  0  0  0  0  0  0  0  0  0  0  0
    3.5672    4.9491   -0.0215 C   0  0  0  0  0  0  0  0  0  0  0  0
    4.6086    5.8630    0.1411 C   0  0  0  0  0  0  0  0  0  0  0  0
    5.9328    5.4255    0.1044 C   0  0  0  0  0  0  0  0  0  0  0  0
    6.2156    4.0739   -0.0950 C   0  0  0  0  0  0  0  0  0  0  0  0
    5.1742    3.1600   -0.2576 C   0  0  0  0  0  0  0  0  0  0  0  0
    7.6784    3.5906   -0.1356 C   0  0  0  0  0  0  0  0  0  0  0  0
    2.1044    5.4324    0.0191 C   0  0  0  0  0  0  0  0  0  0  0  0
    3.0438    2.8900   -0.3468 H   0  0  0  0  0  0  0  0  0  0  0  0
    4.3897    6.9093    0.2954 H   0  0  0  0  0  0  0  0  0  0  0  0
    6.7390    6.1330    0.2303 H   0  0  0  0  0  0  0  0  0  0  0  0
    5.3931    2.1137   -0.4120 H   0  0  0  0  0  0  0  0  0  0  0  0
    8.3397    4.4444   -0.1409 H   0  0  0  0  0  0  0  0  0  0  0  0
    7.8812    2.9835    0.7343 H   0  0  0  0  0  0  0  0  0  0  0  0
    7.8394    3.0050   -1.0287 H   0  0  0  0  0  0  0  0  0  0  0  0
    1.4685    4.6951   -0.4483 H   0  0  0  0  0  0  0  0  0  0  0  0
    1.7997    5.5718    1.0458 H   0  0  0  0  0  0  0  0  0  0  0  0
    2.0199    6.3691   -0.5119 H   0  0  0  0  0  0  0  0  0  0  0  0
  1  2  4  0  0  0  0
  2  3  4  0  0  0  0
  3  4  4  0  0  0  0
  4  5  4  0  0  0  0
  5  6  4  0  0  0  0
  6  1  4  0  0  0  0
  5  7  1  0  0  0  0
  2  8  1  0  0  0  0
  1  9  1  0  0  0  0
  3 10  1  0  0  0  0
  4 11  1  0  0  0  0
  6 12  1  0  0  0  0
  7 13  1  0  0  0  0
  7 14  1  0  0  0  0
  7 15  1  0  0  0  0
  8 16  1  0  0  0  0
  8 17  1  0  0  0  0
  8 18  1  0  0  0  0
M  END
>  <Alias name>
1,4-Dimethylbenzene

>  <logH>   
-0.188

$$$$
1,2-Diethoxyethane
  ChemBrain IXL

 22 21  0  0  0  0  0  0  0  0  1 V2000
    4.7998    4.4594    0.4766 C   0  0  0  0  0  0  0  0  0  0  0  0
    5.7500    5.2520   -0.4420 C   0  0  0  0  0  0  0  0  0  0  0  0
    3.9598    5.3955    1.2374 O   0  0  0  0  0  0  0  0  0  0  0  0
    3.0027    4.7644    2.1575 C   0  0  0  0  0  0  0  0  0  0  0  0
    2.1931    5.8556    2.8846 C   0  0  0  0  0  0  0  0  0  0  0  0
    6.5899    4.3159   -1.2029 O   0  0  0  0  0  0  0  0  0  0  0  0
    7.5470    4.9471   -2.1230 C   0  0  0  0  0  0  0  0  0  0  0  0
    8.3563    3.8559   -2.8503 C   0  0  0  0  0  0  0  0  0  0  0  0
    5.3811    3.8563    1.1630 H   0  0  0  0  0  0  0  0  0  0  0  0
    4.1697    3.8159   -0.1248 H   0  0  0  0  0  0  0  0  0  0  0  0
    5.1687    5.8553   -1.1283 H   0  0  0  0  0  0  0  0  0  0  0  0
    6.3801    5.8955    0.1595 H   0  0  0  0  0  0  0  0  0  0  0  0
    3.5402    4.1687    2.8849 H   0  0  0  0  0  0  0  0  0  0  0  0
    2.3289    4.1282    1.5970 H   0  0  0  0  0  0  0  0  0  0  0  0
    1.4880    5.3906    3.5624 H   0  0  0  0  0  0  0  0  0  0  0  0
    2.8669    6.4918    3.4451 H   0  0  0  0  0  0  0  0  0  0  0  0
    1.6556    6.4513    2.1572 H   0  0  0  0  0  0  0  0  0  0  0  0
    7.0095    5.5429   -2.8502 H   0  0  0  0  0  0  0  0  0  0  0  0
    8.2210    5.5831   -1.5624 H   0  0  0  0  0  0  0  0  0  0  0  0
    9.0614    4.3209   -3.5282 H   0  0  0  0  0  0  0  0  0  0  0  0
    7.6824    3.2199   -3.4109 H   0  0  0  0  0  0  0  0  0  0  0  0
    8.8939    3.2600   -2.1231 H   0  0  0  0  0  0  0  0  0  0  0  0
  1  2  1  0  0  0  0
  1  3  1  0  0  0  0
  3  4  1  0  0  0  0
  4  5  1  0  0  0  0
  2  6  1  0  0  0  0
  6  7  1  0  0  0  0
  7  8  1  0  0  0  0
  1  9  1  0  0  0  0
  1 10  1  0  0  0  0
  2 11  1  0  0  0  0
  2 12  1  0  0  0  0
  4 13  1  0  0  0  0
  4 14  1  0  0  0  0
  5 15  1  0  0  0  0
  5 16  1  0  0  0  0
  5 17  1  0  0  0  0
  7 18  1  0  0  0  0
  7 19  1  0  0  0  0
  8 20  1  0  0  0  0
  8 21  1  0  0  0  0
  8 22  1  0  0  0  0
M  END
>  <Alias name>
Diethyl cellosolve

>  <logH>   
-0.187

$$$$
Cyclohexene
  ChemBrain IXL

 16 16  0  0  0  0  0  0  0  0  1 V2000
    2.5338    3.6486    0.5574 C   0  0  0  0  0  0  0  0  0  0  0  0
    3.3205    4.9632    0.5954 C   0  0  0  0  0  0  0  0  0  0  0  0
    4.8076    4.7105    0.4307 C   0  0  0  0  0  0  0  0  0  0  0  0
    5.2975    3.5336   -0.0607 C   0  0  0  0  0  0  0  0  0  0  0  0
    4.3917    2.3883   -0.4734 C   0  0  0  0  0  0  0  0  0  0  0  0
    2.9505    2.8719   -0.6667 C   0  0  0  0  0  0  0  0  0  0  0  0
    2.7465    3.0671    1.4462 H   0  0  0  0  0  0  0  0  0  0  0  0
    1.4703    3.8620    0.5095 H   0  0  0  0  0  0  0  0  0  0  0  0
    2.9775    5.6033   -0.2072 H   0  0  0  0  0  0  0  0  0  0  0  0
    3.1431    5.4556    1.5442 H   0  0  0  0  0  0  0  0  0  0  0  0
    5.5022    5.4888    0.7100 H   0  0  0  0  0  0  0  0  0  0  0  0
    6.3663    3.4131   -0.1571 H   0  0  0  0  0  0  0  0  0  0  0  0
    4.4085    1.6267    0.2955 H   0  0  0  0  0  0  0  0  0  0  0  0
    4.7513    1.9636   -1.4033 H   0  0  0  0  0  0  0  0  0  0  0  0
    2.2941    2.0171   -0.7973 H   0  0  0  0  0  0  0  0  0  0  0  0
    2.8910    3.5107   -1.5396 H   0  0  0  0  0  0  0  0  0  0  0  0
  1  2  1  0  0  0  0
  2  3  1  0  0  0  0
  3  4  2  0  0  0  0
  4  5  1  0  0  0  0
  5  6  1  0  0  0  0
  1  6  1  0  0  0  0
  1  7  1  0  0  0  0
  1  8  1  0  0  0  0
  2  9  1  0  0  0  0
  2 10  1  0  0  0  0
  3 11  1  0  0  0  0
  4 12  1  0  0  0  0
  5 13  1  0  0  0  0
  5 14  1  0  0  0  0
  6 15  1  0  0  0  0
  6 16  1  0  0  0  0
M  END
>  <Alias name>
Cyclohexene

>  <logH>   
-0.187

$$$$
Benzene
  ChemBrain IXL

 12 12  0  0  0  0  0  0  0  0  1 V2000
    5.5339    4.1370    0.0269 C   0  0  0  0  0  0  0  0  0  0  0  0
    4.6062    5.1703   -0.1063 C   0  0  0  0  0  0  0  0  0  0  0  0
    3.2414    4.8829   -0.1354 C   0  0  0  0  0  0  0  0  0  0  0  0
    2.8044    3.5622   -0.0314 C   0  0  0  0  0  0  0  0  0  0  0  0
    3.7321    2.5289    0.1017 C   0  0  0  0  0  0  0  0  0  0  0  0
    5.0969    2.8163    0.1308 C   0  0  0  0  0  0  0  0  0  0  0  0
    6.5934    4.3601    0.0496 H   0  0  0  0  0  0  0  0  0  0  0  0
    4.9455    6.1956   -0.1871 H   0  0  0  0  0  0  0  0  0  0  0  0
    2.5212    5.6851   -0.2386 H   0  0  0  0  0  0  0  0  0  0  0  0
    1.7449    3.3391   -0.0541 H   0  0  0  0  0  0  0  0  0  0  0  0
    3.3928    1.5036    0.1824 H   0  0  0  0  0  0  0  0  0  0  0  0
    5.8171    2.0141    0.2340 H   0  0  0  0  0  0  0  0  0  0  0  0
  1  2  4  0  0  0  0
  2  3  4  0  0  0  0
  3  4  4  0  0  0  0
  4  5  4  0  0  0  0
  5  6  4  0  0  0  0
  6  1  4  0  0  0  0
  1  7  1  0  0  0  0
  2  8  1  0  0  0  0
  3  9  1  0  0  0  0
  4 10  1  0  0  0  0
  5 11  1  0  0  0  0
  6 12  1  0  0  0  0
M  END
>  <Alias name>
Benzene

>  <logH>   
-0.186

$$$$
Thiophene
  ChemBrain IXL

  9  9  0  0  0  0  0  0  0  0  1 V2000
    3.1927    2.8886    0.0760 C   0  0  0  0  0  0  0  0  0  0  0  0
    2.7097    4.0360   -0.0936 C   0  0  0  0  0  0  0  0  0  0  0  0
    4.5820    2.8849    0.1049 C   0  0  0  0  0  0  0  0  0  0  0  0
    5.0780    4.0295   -0.0444 C   0  0  0  0  0  0  0  0  0  0  0  0
    3.9003    5.1893   -0.2293 S   0  0  0  0  0  0  0  0  0  0  0  0
    2.5888    1.9991    0.1870 H   0  0  0  0  0  0  0  0  0  0  0  0
    1.6402    4.2438   -0.1440 H   0  0  0  0  0  0  0  0  0  0  0  0
    5.1759    1.9920    0.2408 H   0  0  0  0  0  0  0  0  0  0  0  0
    6.1497    4.2313   -0.0503 H   0  0  0  0  0  0  0  0  0  0  0  0
  1  2  2  0  0  0  0
  1  3  1  0  0  0  0
  3  4  2  0  0  0  0
  4  5  1  0  0  0  0
  5  2  1  0  0  0  0
  1  6  1  0  0  0  0
  2  7  1  0  0  0  0
  3  8  1  0  0  0  0
  4  9  1  0  0  0  0
M  END
>  <Alias name>
Thiophene

>  <logH>   
-0.179

$$$$
2-Methyl-2-butanethiol
  ChemBrain IXL

 18 17  0  0  0  0  0  0  0  0  1 V2000
    1.9595    3.5127    0.2849 C   0  0  0  0  0  0  0  0  0  0  0  0
    3.3320    3.7134    0.9561 C   0  0  0  0  0  0  0  0  0  0  0  0
    4.3979    3.9810   -0.1241 C   0  0  0  0  0  0  0  0  0  0  0  0
    5.7721    4.1724    0.5465 C   0  0  0  0  0  0  0  0  0  0  0  0
    4.4721    2.5686   -1.2647 S   0  0  0  0  0  0  0  0  0  0  0  0
    4.0268    5.2550   -0.9076 C   0  0  0  0  0  0  0  0  0  0  0  0
    4.8080    1.6263   -0.3732 H   0  0  0  0  0  0  0  0  0  0  0  0
    2.0116    2.6754   -0.4000 H   0  0  0  0  0  0  0  0  0  0  0  0
    1.2125    3.3129    1.0432 H   0  0  0  0  0  0  0  0  0  0  0  0
    1.6897    4.4088   -0.2603 H   0  0  0  0  0  0  0  0  0  0  0  0
    3.2832    4.5582    1.6321 H   0  0  0  0  0  0  0  0  0  0  0  0
    3.5963    2.8218    1.5111 H   0  0  0  0  0  0  0  0  0  0  0  0
    5.7277    5.0138    1.2269 H   0  0  0  0  0  0  0  0  0  0  0  0
    6.5211    4.3611   -0.2126 H   0  0  0  0  0  0  0  0  0  0  0  0
    6.0333    3.2768    1.0965 H   0  0  0  0  0  0  0  0  0  0  0  0
    3.0693    5.1138   -1.3936 H   0  0  0  0  0  0  0  0  0  0  0  0
    3.9649    6.0935   -0.2249 H   0  0  0  0  0  0  0  0  0  0  0  0
    4.7853    5.4531   -1.6548 H   0  0  0  0  0  0  0  0  0  0  0  0
  1  2  1  0  0  0  0
  2  3  1  0  0  0  0
  3  4  1  0  0  0  0
  3  5  1  0  0  0  0
  3  6  1  0  0  0  0
  5  7  1  0  0  0  0
  1  8  1  0  0  0  0
  1  9  1  0  0  0  0
  1 10  1  0  0  0  0
  2 11  1  0  0  0  0
  2 12  1  0  0  0  0
  4 13  1  0  0  0  0
  4 14  1  0  0  0  0
  4 15  1  0  0  0  0
  6 16  1  0  0  0  0
  6 17  1  0  0  0  0
  6 18  1  0  0  0  0
M  END
>  <Alias name>
t-Amyl mercaptan

>  <logH>   
-0.177

$$$$
Ethylbutyrate
  ChemBrain IXL

 20 19  0  0  0  0  0  0  0  0  1 V2000
    3.9477    4.5272    0.2535 C   0  0  0  0  0  0  0  0  0  0  0  0
    5.3749    4.2529   -0.0270 C   0  0  0  0  0  0  0  0  0  0  0  0
    5.7127    3.1570   -0.4447 O   0  0  0  0  0  0  0  0  0  0  0  0
    6.3851    5.3013    0.1977 O   0  0  0  0  0  0  0  0  0  0  0  0
    7.7699    4.9137   -0.1154 C   0  0  0  0  0  0  0  0  0  0  0  0
    3.5880    5.9415   -0.2422 C   0  0  0  0  0  0  0  0  0  0  0  0
    8.7105    6.1024    0.1591 C   0  0  0  0  0  0  0  0  0  0  0  0
    2.1008    6.2235    0.0452 C   0  0  0  0  0  0  0  0  0  0  0  0
    3.3328    3.7979   -0.2593 H   0  0  0  0  0  0  0  0  0  0  0  0
    3.7706    4.4625    1.3199 H   0  0  0  0  0  0  0  0  0  0  0  0
    8.0589    4.0741    0.5046 H   0  0  0  0  0  0  0  0  0  0  0  0
    7.8389    4.6324   -1.1590 H   0  0  0  0  0  0  0  0  0  0  0  0
    4.2000    6.6712    0.2734 H   0  0  0  0  0  0  0  0  0  0  0  0
    3.7684    6.0073   -1.3080 H   0  0  0  0  0  0  0  0  0  0  0  0
    8.4220    6.9417   -0.4615 H   0  0  0  0  0  0  0  0  0  0  0  0
    9.7296    5.8169   -0.0709 H   0  0  0  0  0  0  0  0  0  0  0  0
    8.6412    6.3842    1.2024 H   0  0  0  0  0  0  0  0  0  0  0  0
    1.4887    5.4948   -0.4719 H   0  0  0  0  0  0  0  0  0  0  0  0
    1.9199    6.1559    1.1108 H   0  0  0  0  0  0  0  0  0  0  0  0
    1.8485    7.2178   -0.3014 H   0  0  0  0  0  0  0  0  0  0  0  0
  1  2  1  0  0  0  0
  2  3  2  0  0  0  0
  2  4  1  0  0  0  0
  4  5  1  0  0  0  0
  1  6  1  0  0  0  0
  5  7  1  0  0  0  0
  6  8  1  0  0  0  0
  1  9  1  0  0  0  0
  1 10  1  0  0  0  0
  5 11  1  0  0  0  0
  5 12  1  0  0  0  0
  6 13  1  0  0  0  0
  6 14  1  0  0  0  0
  7 15  1  0  0  0  0
  7 16  1  0  0  0  0
  7 17  1  0  0  0  0
  8 18  1  0  0  0  0
  8 19  1  0  0  0  0
  8 20  1  0  0  0  0
M  END
>  <Alias name>
Ethyl butanoate

>  <logH>   
-0.173

$$$$
Tripropylamine
  ChemBrain IXL

 31 30  0  0  0  0  0  0  0  0  1 V2000
    2.3541    3.7665   -0.4316 C   0  0  0  0  0  0  0  0  0  0  0  0
    3.5966    4.1653    0.3879 C   0  0  0  0  0  0  0  0  0  0  0  0
    4.8715    3.8185   -0.4106 C   0  0  0  0  0  0  0  0  0  0  0  0
    6.0699    4.1595    0.3842 N   0  0  0  0  0  0  0  0  0  0  0  0
    7.2843    3.8090   -0.3817 C   0  0  0  0  0  0  0  0  0  0  0  0
    8.5424    4.1458    0.4472 C   0  0  0  0  0  0  0  0  0  0  0  0
    9.8010    3.7371   -0.3422 C   0  0  0  0  0  0  0  0  0  0  0  0
    6.0718    5.6096    0.7016 C   0  0  0  0  0  0  0  0  0  0  0  0
    6.0907    6.4414   -0.6020 C   0  0  0  0  0  0  0  0  0  0  0  0
    6.0924    7.9417   -0.2516 C   0  0  0  0  0  0  0  0  0  0  0  0
    2.3785    2.7020   -0.6296 H   0  0  0  0  0  0  0  0  0  0  0  0
    1.4594    4.0091    0.1283 H   0  0  0  0  0  0  0  0  0  0  0  0
    2.3510    4.3082   -1.3694 H   0  0  0  0  0  0  0  0  0  0  0  0
    3.5705    5.2284    0.5853 H   0  0  0  0  0  0  0  0  0  0  0  0
    3.5993    3.6235    1.3255 H   0  0  0  0  0  0  0  0  0  0  0  0
    4.8784    2.7581   -0.6308 H   0  0  0  0  0  0  0  0  0  0  0  0
    4.8800    4.3766   -1.3372 H   0  0  0  0  0  0  0  0  0  0  0  0
    7.3024    4.3671   -1.3081 H   0  0  0  0  0  0  0  0  0  0  0  0
    7.2744    2.7487   -0.6020 H   0  0  0  0  0  0  0  0  0  0  0  0
    8.5128    3.6042    1.3845 H   0  0  0  0  0  0  0  0  0  0  0  0
    8.5721    5.2087    0.6453 H   0  0  0  0  0  0  0  0  0  0  0  0
    9.8308    4.2786   -1.2796 H   0  0  0  0  0  0  0  0  0  0  0  0
    9.7729    2.6729   -0.5407 H   0  0  0  0  0  0  0  0  0  0  0  0
   10.6838    3.9727    0.2390 H   0  0  0  0  0  0  0  0  0  0  0  0
    5.1845    5.8541    1.2693 H   0  0  0  0  0  0  0  0  0  0  0  0
    6.9471    5.8472    1.2904 H   0  0  0  0  0  0  0  0  0  0  0  0
    6.9801    6.2045   -1.1702 H   0  0  0  0  0  0  0  0  0  0  0  0
    5.2134    6.2115   -1.1914 H   0  0  0  0  0  0  0  0  0  0  0  0
    5.2022    8.1807    0.3170 H   0  0  0  0  0  0  0  0  0  0  0  0
    6.1056    8.5254   -1.1637 H   0  0  0  0  0  0  0  0  0  0  0  0
    6.9706    8.1737    0.3382 H   0  0  0  0  0  0  0  0  0  0  0  0
  1  2  1  0  0  0  0
  2  3  1  0  0  0  0
  3  4  1  0  0  0  0
  4  5  1  0  0  0  0
  5  6  1  0  0  0  0
  6  7  1  0  0  0  0
  4  8  1  0  0  0  0
  8  9  1  0  0  0  0
  9 10  1  0  0  0  0
  1 11  1  0  0  0  0
  1 12  1  0  0  0  0
  1 13  1  0  0  0  0
  2 14  1  0  0  0  0
  2 15  1  0  0  0  0
  3 16  1  0  0  0  0
  3 17  1  0  0  0  0
  5 18  1  0  0  0  0
  5 19  1  0  0  0  0
  6 20  1  0  0  0  0
  6 21  1  0  0  0  0
  7 22  1  0  0  0  0
  7 23  1  0  0  0  0
  7 24  1  0  0  0  0
  8 25  1  0  0  0  0
  8 26  1  0  0  0  0
  9 27  1  0  0  0  0
  9 28  1  0  0  0  0
 10 29  1  0  0  0  0
 10 30  1  0  0  0  0
 10 31  1  0  0  0  0
M  END
>  <Alias name>
Tripropylamine

>  <logH>   
-0.172

$$$$
3-Methylthiophene
  ChemBrain IXL

 12 12  0  0  0  0  0  0  0  0  1 V2000
    3.2492    3.4622    0.2930 C   0  0  0  0  0  0  0  0  0  0  0  0
    2.6808    4.5933    0.4054 C   0  0  0  0  0  0  0  0  0  0  0  0
    4.6616    3.5694    0.1814 C   0  0  0  0  0  0  0  0  0  0  0  0
    5.0574    4.7525    0.2158 C   0  0  0  0  0  0  0  0  0  0  0  0
    3.7863    5.8416    0.3843 S   0  0  0  0  0  0  0  0  0  0  0  0
    5.6179    2.4125    0.0353 C   0  0  0  0  0  0  0  0  0  0  0  0
    2.6972    2.5083    0.2847 H   0  0  0  0  0  0  0  0  0  0  0  0
    1.5944    4.7350    0.5041 H   0  0  0  0  0  0  0  0  0  0  0  0
    6.1014    5.0281    0.1444 H   0  0  0  0  0  0  0  0  0  0  0  0
    6.6352    2.7970   -0.0030 H   0  0  0  0  0  0  0  0  0  0  0  0
    5.4071    1.8716   -0.8800 H   0  0  0  0  0  0  0  0  0  0  0  0
    5.5218    1.7433    0.8823 H   0  0  0  0  0  0  0  0  0  0  0  0
  1  2  2  0  0  0  0
  1  3  1  0  0  0  0
  3  4  2  0  0  0  0
  4  5  1  0  0  0  0
  5  2  1  0  0  0  0
  3  6  1  0  0  0  0
  1  7  1  0  0  0  0
  2  8  1  0  0  0  0
  4  9  1  0  0  0  0
  6 10  1  0  0  0  0
  6 11  1  0  0  0  0
  6 12  1  0  0  0  0
M  END
>  <Alias name>
3-Methylthiophene

>  <logH>   
-0.171

$$$$
Ethylbenzene
  ChemBrain IXL

 18 18  0  0  0  0  0  0  0  0  1 V2000
    3.5008    5.8996   -0.6159 C   0  0  0  0  0  0  0  0  0  0  0  0
    2.5443    4.9878   -0.1678 C   0  0  0  0  0  0  0  0  0  0  0  0
    2.9339    3.7111    0.2392 C   0  0  0  0  0  0  0  0  0  0  0  0
    4.2804    3.3457    0.1982 C   0  0  0  0  0  0  0  0  0  0  0  0
    5.2381    4.2571   -0.2499 C   0  0  0  0  0  0  0  0  0  0  0  0
    4.8471    5.5347   -0.6571 C   0  0  0  0  0  0  0  0  0  0  0  0
    6.6686    3.8675   -0.2930 C   0  0  0  0  0  0  0  0  0  0  0  0
    7.5301    4.9887    0.3247 C   0  0  0  0  0  0  0  0  0  0  0  0
    3.1985    6.8903   -0.9317 H   0  0  0  0  0  0  0  0  0  0  0  0
    1.4996    5.2711   -0.1359 H   0  0  0  0  0  0  0  0  0  0  0  0
    2.1915    3.0037    0.5868 H   0  0  0  0  0  0  0  0  0  0  0  0
    4.5820    2.3549    0.5141 H   0  0  0  0  0  0  0  0  0  0  0  0
    5.5881    6.2430   -1.0051 H   0  0  0  0  0  0  0  0  0  0  0  0
    6.8102    2.9532    0.2700 H   0  0  0  0  0  0  0  0  0  0  0  0
    6.9680    3.7076   -1.3212 H   0  0  0  0  0  0  0  0  0  0  0  0
    7.2244    5.1558    1.3500 H   0  0  0  0  0  0  0  0  0  0  0  0
    7.3991    5.9004   -0.2442 H   0  0  0  0  0  0  0  0  0  0  0  0
    8.5726    4.6964    0.3020 H   0  0  0  0  0  0  0  0  0  0  0  0
  1  2  4  0  0  0  0
  2  3  4  0  0  0  0
  3  4  4  0  0  0  0
  4  5  4  0  0  0  0
  5  6  4  0  0  0  0
  6  1  4  0  0  0  0
  5  7  1  0  0  0  0
  7  8  1  0  0  0  0
  1  9  1  0  0  0  0
  2 10  1  0  0  0  0
  3 11  1  0  0  0  0
  4 12  1  0  0  0  0
  6 13  1  0  0  0  0
  7 14  1  0  0  0  0
  7 15  1  0  0  0  0
  8 16  1  0  0  0  0
  8 17  1  0  0  0  0
  8 18  1  0  0  0  0
M  END
>  <Alias name>
Ethylbenzene

>  <logH>   
-0.169

$$$$
2-Fluorotoluene
  ChemBrain IXL

 15 15  0  0  0  0  0  0  0  0  1 V2000
    4.3872    2.5342   -0.8447 C   0  0  0  0  0  0  0  0  0  0  0  0
    3.3628    3.3225   -0.3199 C   0  0  0  0  0  0  0  0  0  0  0  0
    3.5945    4.6683   -0.0352 C   0  0  0  0  0  0  0  0  0  0  0  0
    4.8504    5.2259   -0.2754 C   0  0  0  0  0  0  0  0  0  0  0  0
    5.8747    4.4377   -0.8002 C   0  0  0  0  0  0  0  0  0  0  0  0
    5.6431    3.0918   -1.0849 C   0  0  0  0  0  0  0  0  0  0  0  0
    2.5077    5.5046    0.5216 C   0  0  0  0  0  0  0  0  0  0  0  0
    2.1384    2.7788   -0.0858 F   0  0  0  0  0  0  0  0  0  0  0  0
    4.2073    1.4893   -1.0657 H   0  0  0  0  0  0  0  0  0  0  0  0
    5.0303    6.2708   -0.0544 H   0  0  0  0  0  0  0  0  0  0  0  0
    6.8498    4.8706   -0.9867 H   0  0  0  0  0  0  0  0  0  0  0  0
    6.4383    2.4798   -1.4924 H   0  0  0  0  0  0  0  0  0  0  0  0
    1.6195    4.8997    0.6561 H   0  0  0  0  0  0  0  0  0  0  0  0
    2.8171    5.9092    1.4774 H   0  0  0  0  0  0  0  0  0  0  0  0
    2.2913    6.3169   -0.1612 H   0  0  0  0  0  0  0  0  0  0  0  0
  1  2  4  0  0  0  0
  2  3  4  0  0  0  0
  3  4  4  0  0  0  0
  4  5  4  0  0  0  0
  5  6  4  0  0  0  0
  6  1  4  0  0  0  0
  3  7  1  0  0  0  0
  2  8  1  0  0  0  0
  1  9  1  0  0  0  0
  4 10  1  0  0  0  0
  5 11  1  0  0  0  0
  6 12  1  0  0  0  0
  7 13  1  0  0  0  0
  7 14  1  0  0  0  0
  7 15  1  0  0  0  0
M  END
>  <Alias name>
2-Fluorotoluene

>  <logH>   
-0.168

$$$$
Isobutylformate
  ChemBrain IXL

 17 16  0  0  0  0  0  0  0  0  1 V2000
    7.9782    4.0961   -1.8646 O   0  0  0  0  0  0  0  0  0  0  0  0
    7.0026    4.7705   -1.5792 C   0  0  0  0  0  0  0  0  0  0  0  0
    5.7988    4.1273   -1.0331 O   0  0  0  0  0  0  0  0  0  0  0  0
    4.6889    5.0423   -0.7278 C   0  0  0  0  0  0  0  0  0  0  0  0
    3.4996    4.2387   -0.1647 C   0  0  0  0  0  0  0  0  0  0  0  0
    2.3344    5.1975    0.1491 C   0  0  0  0  0  0  0  0  0  0  0  0
    3.9320    3.5156    1.1265 C   0  0  0  0  0  0  0  0  0  0  0  0
    7.0234    5.8431   -1.7282 H   0  0  0  0  0  0  0  0  0  0  0  0
    5.0125    5.7703    0.0060 H   0  0  0  0  0  0  0  0  0  0  0  0
    4.3832    5.5532   -1.6325 H   0  0  0  0  0  0  0  0  0  0  0  0
    3.1787    3.5084   -0.8970 H   0  0  0  0  0  0  0  0  0  0  0  0
    1.4988    4.6330    0.5443 H   0  0  0  0  0  0  0  0  0  0  0  0
    2.6551    5.9280    0.8816 H   0  0  0  0  0  0  0  0  0  0  0  0
    2.0303    5.7051   -0.7579 H   0  0  0  0  0  0  0  0  0  0  0  0
    4.2528    4.2458    1.8592 H   0  0  0  0  0  0  0  0  0  0  0  0
    4.7507    2.8418    0.9060 H   0  0  0  0  0  0  0  0  0  0  0  0
    3.0963    2.9512    1.5213 H   0  0  0  0  0  0  0  0  0  0  0  0
  1  2  2  0  0  0  0
  2  3  1  0  0  0  0
  3  4  1  0  0  0  0
  4  5  1  0  0  0  0
  5  6  1  0  0  0  0
  5  7  1  0  0  0  0
  2  8  1  0  0  0  0
  4  9  1  0  0  0  0
  4 10  1  0  0  0  0
  5 11  1  0  0  0  0
  6 12  1  0  0  0  0
  6 13  1  0  0  0  0
  6 14  1  0  0  0  0
  7 15  1  0  0  0  0
  7 16  1  0  0  0  0
  7 17  1  0  0  0  0
M  END
>  <Alias name>
Isobutyl formate

>  <logH>   
-0.168

$$$$
Propylcyclopentane
  ChemBrain IXL

 24 24  0  0  0  0  0  0  0  0  1 V2000
    3.7272    5.3290    0.4620 C   0  0  0  0  0  0  0  0  0  0  0  0
    2.4590    4.4659    0.6047 C   0  0  0  0  0  0  0  0  0  0  0  0
    2.3450    3.6294   -0.7079 C   0  0  0  0  0  0  0  0  0  0  0  0
    3.6249    3.9244   -1.5340 C   0  0  0  0  0  0  0  0  0  0  0  0
    4.5920    4.6312   -0.5868 C   0  0  0  0  0  0  0  0  0  0  0  0
    5.4709    3.5657    0.1102 C   0  0  0  0  0  0  0  0  0  0  0  0
    6.4812    4.2558    1.0528 C   0  0  0  0  0  0  0  0  0  0  0  0
    7.3711    3.1892    1.7198 C   0  0  0  0  0  0  0  0  0  0  0  0
    4.2556    5.3753    1.4030 H   0  0  0  0  0  0  0  0  0  0  0  0
    3.4598    6.3183    0.1123 H   0  0  0  0  0  0  0  0  0  0  0  0
    1.5877    5.0999    0.7124 H   0  0  0  0  0  0  0  0  0  0  0  0
    2.5741    3.7991    1.4502 H   0  0  0  0  0  0  0  0  0  0  0  0
    1.4757    3.9489   -1.2689 H   0  0  0  0  0  0  0  0  0  0  0  0
    2.2965    2.5754   -0.4642 H   0  0  0  0  0  0  0  0  0  0  0  0
    4.0649    3.0018   -1.8922 H   0  0  0  0  0  0  0  0  0  0  0  0
    3.3810    4.5873   -2.3548 H   0  0  0  0  0  0  0  0  0  0  0  0
    5.2185    5.3369   -1.1179 H   0  0  0  0  0  0  0  0  0  0  0  0
    6.0102    3.0000   -0.6395 H   0  0  0  0  0  0  0  0  0  0  0  0
    4.8410    2.8957    0.6825 H   0  0  0  0  0  0  0  0  0  0  0  0
    5.9486    4.8069    1.8151 H   0  0  0  0  0  0  0  0  0  0  0  0
    7.1006    4.9362    0.4818 H   0  0  0  0  0  0  0  0  0  0  0  0
    8.0804    3.6725    2.3801 H   0  0  0  0  0  0  0  0  0  0  0  0
    7.9061    2.6370    0.9571 H   0  0  0  0  0  0  0  0  0  0  0  0
    6.7521    2.5085    2.2911 H   0  0  0  0  0  0  0  0  0  0  0  0
  1  2  1  0  0  0  0
  2  3  1  0  0  0  0
  3  4  1  0  0  0  0
  4  5  1  0  0  0  0
  5  1  1  0  0  0  0
  5  6  1  0  0  0  0
  6  7  1  0  0  0  0
  7  8  1  0  0  0  0
  1  9  1  0  0  0  0
  1 10  1  0  0  0  0
  2 11  1  0  0  0  0
  2 12  1  0  0  0  0
  3 13  1  0  0  0  0
  3 14  1  0  0  0  0
  4 15  1  0  0  0  0
  4 16  1  0  0  0  0
  5 17  1  0  0  0  0
  6 18  1  0  0  0  0
  6 19  1  0  0  0  0
  7 20  1  0  0  0  0
  7 21  1  0  0  0  0
  8 22  1  0  0  0  0
  8 23  1  0  0  0  0
  8 24  1  0  0  0  0
M  END
>  <Alias name>
Propylcyclopentane

>  <logH>   
-0.168

$$$$
n-Propylpropionate
  ChemBrain IXL

 20 19  0  0  0  0  0  0  0  0  1 V2000
    2.8618    5.6150   -0.2898 C   0  0  0  0  0  0  0  0  0  0  0  0
    4.2817    5.9322   -0.0161 C   0  0  0  0  0  0  0  0  0  0  0  0
    4.5987    7.0624    0.3182 O   0  0  0  0  0  0  0  0  0  0  0  0
    5.3097    4.8850   -0.1471 O   0  0  0  0  0  0  0  0  0  0  0  0
    6.6850    5.3170    0.1492 C   0  0  0  0  0  0  0  0  0  0  0  0
    2.5328    4.2121    0.2566 C   0  0  0  0  0  0  0  0  0  0  0  0
    7.6457    4.1245   -0.0208 C   0  0  0  0  0  0  0  0  0  0  0  0
    9.0863    4.5769    0.2876 C   0  0  0  0  0  0  0  0  0  0  0  0
    2.6868    5.6365   -1.3582 H   0  0  0  0  0  0  0  0  0  0  0  0
    2.2287    6.3483    0.1944 H   0  0  0  0  0  0  0  0  0  0  0  0
    6.7377    5.6806    1.1680 H   0  0  0  0  0  0  0  0  0  0  0  0
    6.9692    6.1095   -0.5321 H   0  0  0  0  0  0  0  0  0  0  0  0
    3.1647    3.4784   -0.2286 H   0  0  0  0  0  0  0  0  0  0  0  0
    2.7089    4.1902    1.3250 H   0  0  0  0  0  0  0  0  0  0  0  0
    1.4937    3.9818    0.0572 H   0  0  0  0  0  0  0  0  0  0  0  0
    7.5921    3.7601   -1.0391 H   0  0  0  0  0  0  0  0  0  0  0  0
    7.3622    3.3326    0.6614 H   0  0  0  0  0  0  0  0  0  0  0  0
    9.3701    5.3684   -0.3949 H   0  0  0  0  0  0  0  0  0  0  0  0
    9.7612    3.7383    0.1686 H   0  0  0  0  0  0  0  0  0  0  0  0
    9.1399    4.9418    1.3059 H   0  0  0  0  0  0  0  0  0  0  0  0
  1  2  1  0  0  0  0
  2  3  2  0  0  0  0
  2  4  1  0  0  0  0
  4  5  1  0  0  0  0
  1  6  1  0  0  0  0
  5  7  1  0  0  0  0
  7  8  1  0  0  0  0
  1  9  1  0  0  0  0
  1 10  1  0  0  0  0
  5 11  1  0  0  0  0
  5 12  1  0  0  0  0
  6 13  1  0  0  0  0
  6 14  1  0  0  0  0
  6 15  1  0  0  0  0
  7 16  1  0  0  0  0
  7 17  1  0  0  0  0
  8 18  1  0  0  0  0
  8 19  1  0  0  0  0
  8 20  1  0  0  0  0
M  END
>  <Alias name>
Propyl propanoate

>  <logH>   
-0.1655

$$$$
n-Butylformate
  ChemBrain IXL

 17 16  0  0  0  0  0  0  0  0  1 V2000
    9.1925    4.5446   -1.7214 O   0  0  0  0  0  0  0  0  0  0  0  0
    8.1675    5.1564   -1.4698 C   0  0  0  0  0  0  0  0  0  0  0  0
    7.0110    4.4499   -0.9002 O   0  0  0  0  0  0  0  0  0  0  0  0
    5.8345    5.2919   -0.6400 C   0  0  0  0  0  0  0  0  0  0  0  0
    4.7050    4.4269   -0.0482 C   0  0  0  0  0  0  0  0  0  0  0  0
    3.4711    5.3093    0.2246 C   0  0  0  0  0  0  0  0  0  0  0  0
    2.3414    4.4442    0.8162 C   0  0  0  0  0  0  0  0  0  0  0  0
    8.1096    6.2200   -1.6661 H   0  0  0  0  0  0  0  0  0  0  0  0
    5.4985    5.7394   -1.5672 H   0  0  0  0  0  0  0  0  0  0  0  0
    6.0976    6.0725    0.0632 H   0  0  0  0  0  0  0  0  0  0  0  0
    5.0410    3.9795    0.8790 H   0  0  0  0  0  0  0  0  0  0  0  0
    4.4422    3.6463   -0.7513 H   0  0  0  0  0  0  0  0  0  0  0  0
    3.1352    5.7568   -0.7025 H   0  0  0  0  0  0  0  0  0  0  0  0
    3.7339    6.0899    0.9278 H   0  0  0  0  0  0  0  0  0  0  0  0
    2.0785    3.6636    0.1131 H   0  0  0  0  0  0  0  0  0  0  0  0
    2.6772    3.9967    1.7435 H   0  0  0  0  0  0  0  0  0  0  0  0
    1.4745    5.0643    1.0078 H   0  0  0  0  0  0  0  0  0  0  0  0
  1  2  2  0  0  0  0
  2  3  1  0  0  0  0
  3  4  1  0  0  0  0
  4  5  1  0  0  0  0
  5  6  1  0  0  0  0
  6  7  1  0  0  0  0
  2  8  1  0  0  0  0
  4  9  1  0  0  0  0
  4 10  1  0  0  0  0
  5 11  1  0  0  0  0
  5 12  1  0  0  0  0
  6 13  1  0  0  0  0
  6 14  1  0  0  0  0
  7 15  1  0  0  0  0
  7 16  1  0  0  0  0
  7 17  1  0  0  0  0
M  END
>  <Alias name>
n-Butylformate

>  <logH>   
-0.162

$$$$
Di-n-butylether
  ChemBrain IXL

 27 26  0  0  0  0  0  0  0  0  1 V2000
   10.6718    7.8914   -1.8809 C   0  0  0  0  0  0  0  0  0  0  0  0
    9.1824    8.1514   -1.5828 C   0  0  0  0  0  0  0  0  0  0  0  0
    8.5471    6.8783   -0.9906 C   0  0  0  0  0  0  0  0  0  0  0  0
    7.0577    7.1383   -0.6924 C   0  0  0  0  0  0  0  0  0  0  0  0
    6.4519    5.9239   -0.1275 O   0  0  0  0  0  0  0  0  0  0  0  0
    5.0242    6.0381    0.2039 C   0  0  0  0  0  0  0  0  0  0  0  0
    4.5227    4.7011    0.7832 C   0  0  0  0  0  0  0  0  0  0  0  0
    3.0261    4.8209    1.1307 C   0  0  0  0  0  0  0  0  0  0  0  0
    2.5247    3.4839    1.7101 C   0  0  0  0  0  0  0  0  0  0  0  0
   10.7611    7.0814   -2.5896 H   0  0  0  0  0  0  0  0  0  0  0  0
   11.1812    7.6270   -0.9660 H   0  0  0  0  0  0  0  0  0  0  0  0
   11.1169    8.7836   -2.2958 H   0  0  0  0  0  0  0  0  0  0  0  0
    9.0931    8.9614   -0.8740 H   0  0  0  0  0  0  0  0  0  0  0  0
    8.6730    8.4158   -2.4976 H   0  0  0  0  0  0  0  0  0  0  0  0
    8.6363    6.0683   -1.6994 H   0  0  0  0  0  0  0  0  0  0  0  0
    9.0566    6.6138   -0.0758 H   0  0  0  0  0  0  0  0  0  0  0  0
    6.9685    7.9483    0.0163 H   0  0  0  0  0  0  0  0  0  0  0  0
    6.5483    7.4026   -1.6073 H   0  0  0  0  0  0  0  0  0  0  0  0
    4.8857    6.8215    0.9343 H   0  0  0  0  0  0  0  0  0  0  0  0
    4.4653    6.2758   -0.6892 H   0  0  0  0  0  0  0  0  0  0  0  0
    5.0817    4.4635    1.6762 H   0  0  0  0  0  0  0  0  0  0  0  0
    4.6611    3.9177    0.0527 H   0  0  0  0  0  0  0  0  0  0  0  0
    2.8877    5.6043    1.8611 H   0  0  0  0  0  0  0  0  0  0  0  0
    2.4671    5.0585    0.2377 H   0  0  0  0  0  0  0  0  0  0  0  0
    1.4758    3.5678    1.9536 H   0  0  0  0  0  0  0  0  0  0  0  0
    3.0837    3.2463    2.6031 H   0  0  0  0  0  0  0  0  0  0  0  0
    2.6630    2.7005    0.9797 H   0  0  0  0  0  0  0  0  0  0  0  0
  1  2  1  0  0  0  0
  2  3  1  0  0  0  0
  3  4  1  0  0  0  0
  4  5  1  0  0  0  0
  5  6  1  0  0  0  0
  6  7  1  0  0  0  0
  7  8  1  0  0  0  0
  8  9  1  0  0  0  0
  1 10  1  0  0  0  0
  1 11  1  0  0  0  0
  1 12  1  0  0  0  0
  2 13  1  0  0  0  0
  2 14  1  0  0  0  0
  3 15  1  0  0  0  0
  3 16  1  0  0  0  0
  4 17  1  0  0  0  0
  4 18  1  0  0  0  0
  6 19  1  0  0  0  0
  6 20  1  0  0  0  0
  7 21  1  0  0  0  0
  7 22  1  0  0  0  0
  8 23  1  0  0  0  0
  8 24  1  0  0  0  0
  9 25  1  0  0  0  0
  9 26  1  0  0  0  0
  9 27  1  0  0  0  0
M  END
>  <Alias name>
Di-n-butylether

>  <logH>   
-0.161

$$$$
4-Ethyl-1-methylbenzene
  ChemBrain IXL

 21 21  0  0  0  0  0  0  0  0  1 V2000
    3.9253    4.2465   -0.2498 C   0  0  0  0  0  0  0  0  0  0  0  0
    5.2599    3.8423   -0.1914 C   0  0  0  0  0  0  0  0  0  0  0  0
    6.2303    4.7086    0.3148 C   0  0  0  0  0  0  0  0  0  0  0  0
    5.8652    5.9795    0.7626 C   0  0  0  0  0  0  0  0  0  0  0  0
    4.5307    6.3836    0.7041 C   0  0  0  0  0  0  0  0  0  0  0  0
    3.5605    5.5173    0.1979 C   0  0  0  0  0  0  0  0  0  0  0  0
    7.6470    4.2794    0.3768 C   0  0  0  0  0  0  0  0  0  0  0  0
    8.5215    5.2726   -0.4144 C   0  0  0  0  0  0  0  0  0  0  0  0
    2.1448    5.9462    0.1360 C   0  0  0  0  0  0  0  0  0  0  0  0
    3.1728    3.5741   -0.6426 H   0  0  0  0  0  0  0  0  0  0  0  0
    5.5424    2.8563   -0.5389 H   0  0  0  0  0  0  0  0  0  0  0  0
    6.6174    6.6521    1.1554 H   0  0  0  0  0  0  0  0  0  0  0  0
    4.2479    7.3696    1.0515 H   0  0  0  0  0  0  0  0  0  0  0  0
    7.9720    4.2559    1.4095 H   0  0  0  0  0  0  0  0  0  0  0  0
    7.7440    3.2907   -0.0545 H   0  0  0  0  0  0  0  0  0  0  0  0
    8.1947    5.2985   -1.4466 H   0  0  0  0  0  0  0  0  0  0  0  0
    9.5562    4.9560   -0.3712 H   0  0  0  0  0  0  0  0  0  0  0  0
    8.4281    6.2607    0.0188 H   0  0  0  0  0  0  0  0  0  0  0  0
    1.5025    5.0741    0.1408 H   0  0  0  0  0  0  0  0  0  0  0  0
    1.9175    6.5665    0.9942 H   0  0  0  0  0  0  0  0  0  0  0  0
    1.9785    6.5118   -0.7724 H   0  0  0  0  0  0  0  0  0  0  0  0
  1  2  4  0  0  0  0
  2  3  4  0  0  0  0
  3  4  4  0  0  0  0
  4  5  4  0  0  0  0
  5  6  4  0  0  0  0
  6  1  4  0  0  0  0
  3  7  1  0  0  0  0
  7  8  1  0  0  0  0
  6  9  1  0  0  0  0
  1 10  1  0  0  0  0
  2 11  1  0  0  0  0
  4 12  1  0  0  0  0
  5 13  1  0  0  0  0
  7 14  1  0  0  0  0
  7 15  1  0  0  0  0
  8 16  1  0  0  0  0
  8 17  1  0  0  0  0
  8 18  1  0  0  0  0
  9 19  1  0  0  0  0
  9 20  1  0  0  0  0
  9 21  1  0  0  0  0
M  END
>  <Alias name>
4-Ethyltoluene

>  <logH>   
-0.16

$$$$
2-Iodopropane
  ChemBrain IXL

 11 10  0  0  0  0  0  0  0  0  1 V2000
    2.1319    3.2659    0.1361 C   0  0  0  0  0  0  0  0  0  0  0  0
    3.6118    2.9581   -0.1646 C   0  0  0  0  0  0  0  0  0  0  0  0
    4.4453    4.2459   -0.0156 C   0  0  0  0  0  0  0  0  0  0  0  0
    4.3205    1.4961    1.1973 I   0  0  0  0  0  0  0  0  0  0  0  0
    1.5465    2.3608    0.0312 H   0  0  0  0  0  0  0  0  0  0  0  0
    2.0394    3.6405    1.1480 H   0  0  0  0  0  0  0  0  0  0  0  0
    1.7699    4.0126   -0.5598 H   0  0  0  0  0  0  0  0  0  0  0  0
    3.7041    2.5836   -1.1765 H   0  0  0  0  0  0  0  0  0  0  0  0
    4.0833    4.9927   -0.7114 H   0  0  0  0  0  0  0  0  0  0  0  0
    5.4851    4.0294   -0.2271 H   0  0  0  0  0  0  0  0  0  0  0  0
    4.3531    4.6206    0.9964 H   0  0  0  0  0  0  0  0  0  0  0  0
  1  2  1  0  0  0  0
  2  3  1  0  0  0  0
  2  4  1  0  0  0  0
  1  5  1  0  0  0  0
  1  6  1  0  0  0  0
  1  7  1  0  0  0  0
  2  8  1  0  0  0  0
  3  9  1  0  0  0  0
  3 10  1  0  0  0  0
  3 11  1  0  0  0  0
M  END
>  <Alias name>
2-Iodopropane

>  <logH>   
-0.158

$$$$
2-Bromobutane
  ChemBrain IXL

 14 13  0  0  0  0  0  0  0  0  1 V2000
    2.1583    4.0535    0.0790 C   0  0  0  0  0  0  0  0  0  0  0  0
    3.6147    3.5903    0.2772 C   0  0  0  0  0  0  0  0  0  0  0  0
    4.5739    4.6550   -0.2894 C   0  0  0  0  0  0  0  0  0  0  0  0
    6.0306    4.2029   -0.0699 C   0  0  0  0  0  0  0  0  0  0  0  0
    3.8897    1.9199   -0.6475 Br  0  0  0  0  0  0  0  0  0  0  0  0
    1.4842    3.3054    0.4776 H   0  0  0  0  0  0  0  0  0  0  0  0
    2.0041    4.9916    0.5977 H   0  0  0  0  0  0  0  0  0  0  0  0
    1.9632    4.1889   -0.9777 H   0  0  0  0  0  0  0  0  0  0  0  0
    3.8096    3.4544    1.3338 H   0  0  0  0  0  0  0  0  0  0  0  0
    4.3902    4.7789   -1.3495 H   0  0  0  0  0  0  0  0  0  0  0  0
    4.4080    5.5972    0.2182 H   0  0  0  0  0  0  0  0  0  0  0  0
    6.7048    4.9544   -0.4617 H   0  0  0  0  0  0  0  0  0  0  0  0
    6.1986    3.2643   -0.5834 H   0  0  0  0  0  0  0  0  0  0  0  0
    6.2123    4.0722    0.9897 H   0  0  0  0  0  0  0  0  0  0  0  0
  1  2  1  0  0  0  0
  2  3  1  0  0  0  0
  3  4  1  0  0  0  0
  2  5  1  0  0  0  0
  1  6  1  0  0  0  0
  1  7  1  0  0  0  0
  1  8  1  0  0  0  0
  2  9  1  0  0  0  0
  3 10  1  0  0  0  0
  3 11  1  0  0  0  0
  4 12  1  0  0  0  0
  4 13  1  0  0  0  0
  4 14  1  0  0  0  0
M  END
>  <Alias name>
2-Bromobutane

>  <logH>   
-0.157

$$$$
Isobutylacetate
  ChemBrain IXL

 20 19  0  0  0  0  0  0  0  0  1 V2000
    2.9256    2.4666    1.4054 C   0  0  0  0  0  0  0  0  0  0  0  0
    2.5375    3.7751    0.8330 C   0  0  0  0  0  0  0  0  0  0  0  0
    1.4782    4.2901    1.1509 O   0  0  0  0  0  0  0  0  0  0  0  0
    3.4285    4.4543   -0.1188 O   0  0  0  0  0  0  0  0  0  0  0  0
    4.6738    3.7358   -0.4253 C   0  0  0  0  0  0  0  0  0  0  0  0
    5.5073    4.5573   -1.4279 C   0  0  0  0  0  0  0  0  0  0  0  0
    5.8507    5.9266   -0.8100 C   0  0  0  0  0  0  0  0  0  0  0  0
    6.8091    3.8004   -1.7553 C   0  0  0  0  0  0  0  0  0  0  0  0
    3.9181    2.2024    1.0619 H   0  0  0  0  0  0  0  0  0  0  0  0
    2.2198    1.7096    1.0867 H   0  0  0  0  0  0  0  0  0  0  0  0
    2.9228    2.5305    2.4865 H   0  0  0  0  0  0  0  0  0  0  0  0
    5.2421    3.5936    0.4856 H   0  0  0  0  0  0  0  0  0  0  0  0
    4.4371    2.7714   -0.8574 H   0  0  0  0  0  0  0  0  0  0  0  0
    4.9368    4.7042   -2.3367 H   0  0  0  0  0  0  0  0  0  0  0  0
    4.9358    6.4564   -0.5753 H   0  0  0  0  0  0  0  0  0  0  0  0
    6.4255    5.7798    0.0961 H   0  0  0  0  0  0  0  0  0  0  0  0
    6.4323    6.5058   -1.5165 H   0  0  0  0  0  0  0  0  0  0  0  0
    7.3949    4.3778   -2.4598 H   0  0  0  0  0  0  0  0  0  0  0  0
    6.5677    2.8382   -2.1896 H   0  0  0  0  0  0  0  0  0  0  0  0
    7.3795    3.6534   -0.8465 H   0  0  0  0  0  0  0  0  0  0  0  0
  1  2  1  0  0  0  0
  2  3  2  0  0  0  0
  2  4  1  0  0  0  0
  4  5  1  0  0  0  0
  5  6  1  0  0  0  0
  6  7  1  0  0  0  0
  6  8  1  0  0  0  0
  1  9  1  0  0  0  0
  1 10  1  0  0  0  0
  1 11  1  0  0  0  0
  5 12  1  0  0  0  0
  5 13  1  0  0  0  0
  6 14  1  0  0  0  0
  7 15  1  0  0  0  0
  7 16  1  0  0  0  0
  7 17  1  0  0  0  0
  8 18  1  0  0  0  0
  8 19  1  0  0  0  0
  8 20  1  0  0  0  0
M  END
>  <Alias name>
Isobutyl acetate

>  <logH>   
-0.157

$$$$
2-Methylthiophene
  ChemBrain IXL

 12 12  0  0  0  0  0  0  0  0  1 V2000
    3.1491    3.1210    0.5905 C   0  0  0  0  0  0  0  0  0  0  0  0
    2.6277    4.2532    0.7612 C   0  0  0  0  0  0  0  0  0  0  0  0
    4.5205    3.1908    0.3138 C   0  0  0  0  0  0  0  0  0  0  0  0
    4.9663    4.3757    0.2894 C   0  0  0  0  0  0  0  0  0  0  0  0
    3.7529    5.4877    0.6006 S   0  0  0  0  0  0  0  0  0  0  0  0
    6.4170    4.7385    0.0129 C   0  0  0  0  0  0  0  0  0  0  0  0
    2.5872    2.1891    0.6529 H   0  0  0  0  0  0  0  0  0  0  0  0
    1.5688    4.4028    0.9864 H   0  0  0  0  0  0  0  0  0  0  0  0
    5.1380    2.3196    0.1381 H   0  0  0  0  0  0  0  0  0  0  0  0
    6.5424    5.8160    0.0656 H   0  0  0  0  0  0  0  0  0  0  0  0
    6.6979    4.3933   -0.9784 H   0  0  0  0  0  0  0  0  0  0  0  0
    7.0599    4.2664    0.7513 H   0  0  0  0  0  0  0  0  0  0  0  0
  1  2  2  0  0  0  0
  1  3  1  0  0  0  0
  3  4  2  0  0  0  0
  4  5  1  0  0  0  0
  5  2  1  0  0  0  0
  4  6  1  0  0  0  0
  1  7  1  0  0  0  0
  2  8  1  0  0  0  0
  3  9  1  0  0  0  0
  6 10  1  0  0  0  0
  6 11  1  0  0  0  0
  6 12  1  0  0  0  0
M  END
>  <Alias name>
2-Methylthiophene

>  <logH>   
-0.153

$$$$
1,1,2-Trichlorotrifluoroethane
  ChemBrain IXL

  8  7  0  0  0  0  0  0  0  0  1 V2000
    3.3586    3.0928    0.3624 C   0  0  0  0  0  0  0  0  0  0  0  0
    4.1136    4.2129   -0.3793 C   0  0  0  0  0  0  0  0  0  0  0  0
    2.0188    3.2759    0.2171 F   0  0  0  0  0  0  0  0  0  0  0  0
    3.8203    1.5109   -0.3210 Cl  0  0  0  0  0  0  0  0  0  0  0  0
    3.7804    3.1379    2.0953 Cl  0  0  0  0  0  0  0  0  0  0  0  0
    3.7616    5.4188    0.1417 F   0  0  0  0  0  0  0  0  0  0  0  0
    3.6918    4.1678   -2.1121 Cl  0  0  0  0  0  0  0  0  0  0  0  0
    5.4533    4.0299   -0.2339 F   0  0  0  0  0  0  0  0  0  0  0  0
  1  2  1  0  0  0  0
  1  3  1  0  0  0  0
  1  4  1  0  0  0  0
  1  5  1  0  0  0  0
  2  6  1  0  0  0  0
  2  7  1  0  0  0  0
  2  8  1  0  0  0  0
M  END
>  <Alias name>
Freon 113

>  <logH>   
-0.148

$$$$
Nonane
  ChemBrain IXL

 29 28  0  0  0  0  0  0  0  0  1 V2000
   11.6837    5.7299   -1.8801 C   0  0  0  0  0  0  0  0  0  0  0  0
   10.3679    6.5313   -1.9151 C   0  0  0  0  0  0  0  0  0  0  0  0
    9.3608    5.9087   -0.9286 C   0  0  0  0  0  0  0  0  0  0  0  0
    8.0449    6.7100   -0.9637 C   0  0  0  0  0  0  0  0  0  0  0  0
    7.0379    6.0874    0.0228 C   0  0  0  0  0  0  0  0  0  0  0  0
    5.7218    6.8885   -0.0125 C   0  0  0  0  0  0  0  0  0  0  0  0
    4.7148    6.2659    0.9739 C   0  0  0  0  0  0  0  0  0  0  0  0
    3.3987    7.0669    0.9384 C   0  0  0  0  0  0  0  0  0  0  0  0
    2.3916    6.4443    1.9248 C   0  0  0  0  0  0  0  0  0  0  0  0
   11.4892    4.7059   -2.1628 H   0  0  0  0  0  0  0  0  0  0  0  0
   12.0947    5.7560   -0.8817 H   0  0  0  0  0  0  0  0  0  0  0  0
   12.3895    6.1663   -2.5715 H   0  0  0  0  0  0  0  0  0  0  0  0
    9.9569    6.5053   -2.9135 H   0  0  0  0  0  0  0  0  0  0  0  0
   10.5625    7.5554   -1.6325 H   0  0  0  0  0  0  0  0  0  0  0  0
    9.1664    4.8846   -1.2111 H   0  0  0  0  0  0  0  0  0  0  0  0
    9.7718    5.9349    0.0698 H   0  0  0  0  0  0  0  0  0  0  0  0
    8.2394    7.7341   -0.6812 H   0  0  0  0  0  0  0  0  0  0  0  0
    7.6340    6.6839   -1.9621 H   0  0  0  0  0  0  0  0  0  0  0  0
    6.8435    5.0633   -0.2597 H   0  0  0  0  0  0  0  0  0  0  0  0
    7.4487    6.1138    1.0212 H   0  0  0  0  0  0  0  0  0  0  0  0
    5.3110    6.8622   -1.0110 H   0  0  0  0  0  0  0  0  0  0  0  0
    5.9162    7.9127    0.2699 H   0  0  0  0  0  0  0  0  0  0  0  0
    4.5206    5.2417    0.6915 H   0  0  0  0  0  0  0  0  0  0  0  0
    5.1255    6.2924    1.9724 H   0  0  0  0  0  0  0  0  0  0  0  0
    2.9879    7.0404   -0.0601 H   0  0  0  0  0  0  0  0  0  0  0  0
    3.5928    8.0911    1.2207 H   0  0  0  0  0  0  0  0  0  0  0  0
    2.8023    6.4708    2.9233 H   0  0  0  0  0  0  0  0  0  0  0  0
    2.1974    5.4201    1.6425 H   0  0  0  0  0  0  0  0  0  0  0  0
    1.4693    7.0056    1.8999 H   0  0  0  0  0  0  0  0  0  0  0  0
  1  2  1  0  0  0  0
  2  3  1  0  0  0  0
  3  4  1  0  0  0  0
  4  5  1  0  0  0  0
  5  6  1  0  0  0  0
  6  7  1  0  0  0  0
  7  8  1  0  0  0  0
  8  9  1  0  0  0  0
  1 10  1  0  0  0  0
  1 11  1  0  0  0  0
  1 12  1  0  0  0  0
  2 13  1  0  0  0  0
  2 14  1  0  0  0  0
  3 15  1  0  0  0  0
  3 16  1  0  0  0  0
  4 17  1  0  0  0  0
  4 18  1  0  0  0  0
  5 19  1  0  0  0  0
  5 20  1  0  0  0  0
  6 21  1  0  0  0  0
  6 22  1  0  0  0  0
  7 23  1  0  0  0  0
  7 24  1  0  0  0  0
  8 25  1  0  0  0  0
  8 26  1  0  0  0  0
  9 27  1  0  0  0  0
  9 28  1  0  0  0  0
  9 29  1  0  0  0  0
M  END
>  <Alias name>
Nonane

>  <logH>   
-0.148

$$$$
Valeric acid methylester
  ChemBrain IXL

 20 19  0  0  0  0  0  0  0  0  1 V2000
    4.8457    4.8106    0.3160 C   0  0  0  0  0  0  0  0  0  0  0  0
    5.8423    3.6420    0.1907 C   0  0  0  0  0  0  0  0  0  0  0  0
    7.1757    4.1681   -0.1779 C   0  0  0  0  0  0  0  0  0  0  0  0
    7.3715    5.6139   -0.3568 O   0  0  0  0  0  0  0  0  0  0  0  0
    8.1122    3.4018   -0.3332 O   0  0  0  0  0  0  0  0  0  0  0  0
    3.4574    4.2628    0.6999 C   0  0  0  0  0  0  0  0  0  0  0  0
    2.4609    5.4314    0.8255 C   0  0  0  0  0  0  0  0  0  0  0  0
    8.7378    6.0153   -0.7219 C   0  0  0  0  0  0  0  0  0  0  0  0
    5.1876    5.4961    1.0815 H   0  0  0  0  0  0  0  0  0  0  0  0
    4.7790    5.3313   -0.6312 H   0  0  0  0  0  0  0  0  0  0  0  0
    5.5005    2.9564   -0.5748 H   0  0  0  0  0  0  0  0  0  0  0  0
    5.9090    3.1212    1.1380 H   0  0  0  0  0  0  0  0  0  0  0  0
    3.1154    3.5774   -0.0658 H   0  0  0  0  0  0  0  0  0  0  0  0
    3.5242    3.7418    1.6470 H   0  0  0  0  0  0  0  0  0  0  0  0
    1.4852    5.0464    1.0953 H   0  0  0  0  0  0  0  0  0  0  0  0
    2.8028    6.1168    1.5912 H   0  0  0  0  0  0  0  0  0  0  0  0
    2.3941    5.9524   -0.1216 H   0  0  0  0  0  0  0  0  0  0  0  0
    8.7809    7.0920   -0.8304 H   0  0  0  0  0  0  0  0  0  0  0  0
    9.0136    5.5467   -1.6584 H   0  0  0  0  0  0  0  0  0  0  0  0
    9.4253    5.7030    0.0544 H   0  0  0  0  0  0  0  0  0  0  0  0
  1  2  1  0  0  0  0
  2  3  1  0  0  0  0
  3  4  1  0  0  0  0
  3  5  2  0  0  0  0
  1  6  1  0  0  0  0
  6  7  1  0  0  0  0
  4  8  1  0  0  0  0
  1  9  1  0  0  0  0
  1 10  1  0  0  0  0
  2 11  1  0  0  0  0
  2 12  1  0  0  0  0
  6 13  1  0  0  0  0
  6 14  1  0  0  0  0
  7 15  1  0  0  0  0
  7 16  1  0  0  0  0
  7 17  1  0  0  0  0
  8 18  1  0  0  0  0
  8 19  1  0  0  0  0
  8 20  1  0  0  0  0
M  END
>  <Alias name>
Methylvalerate

>  <logH>   
-0.147

$$$$
trans-1,3,5-Trimethylcyclohexane
  ChemBrain IXL

 27 27  0  0  0  0  0  0  0  0  1 V2000
    5.4911    3.4279   -0.1270 C   0  0  0  0  0  0  0  0  0  0  0  0
    6.5355    4.4961    0.2547 C   0  0  0  0  0  0  0  0  0  0  0  0
    5.8300    5.6886    0.9312 C   0  0  0  0  0  0  0  0  0  0  0  0
    4.8041    6.3027   -0.0454 C   0  0  0  0  0  0  0  0  0  0  0  0
    3.7561    5.2376   -0.4391 C   0  0  0  0  0  0  0  0  0  0  0  0
    4.4644    4.0369   -1.1059 C   0  0  0  0  0  0  0  0  0  0  0  0
    6.8759    6.7542    1.3128 C   0  0  0  0  0  0  0  0  0  0  0  0
    6.1987    2.2367   -0.8016 C   0  0  0  0  0  0  0  0  0  0  0  0
    2.9997    4.7614    0.8204 C   0  0  0  0  0  0  0  0  0  0  0  0
    4.9821    3.0859    0.7646 H   0  0  0  0  0  0  0  0  0  0  0  0
    7.2561    4.0673    0.9400 H   0  0  0  0  0  0  0  0  0  0  0  0
    7.0453    4.8375   -0.6379 H   0  0  0  0  0  0  0  0  0  0  0  0
    5.3212    5.3482    1.8235 H   0  0  0  0  0  0  0  0  0  0  0  0
    5.3166    6.6487   -0.9344 H   0  0  0  0  0  0  0  0  0  0  0  0
    4.3071    7.1381    0.4319 H   0  0  0  0  0  0  0  0  0  0  0  0
    3.0506    5.6702   -1.1375 H   0  0  0  0  0  0  0  0  0  0  0  0
    4.9753    4.3721   -2.0001 H   0  0  0  0  0  0  0  0  0  0  0  0
    3.7297    3.2867   -1.3708 H   0  0  0  0  0  0  0  0  0  0  0  0
    6.3809    7.5919    1.7882 H   0  0  0  0  0  0  0  0  0  0  0  0
    7.3860    7.0953    0.4204 H   0  0  0  0  0  0  0  0  0  0  0  0
    7.5959    6.3241    1.9980 H   0  0  0  0  0  0  0  0  0  0  0  0
    6.7088    2.5780   -1.6940 H   0  0  0  0  0  0  0  0  0  0  0  0
    5.4656    1.4860   -1.0697 H   0  0  0  0  0  0  0  0  0  0  0  0
    6.9190    1.8089   -0.1154 H   0  0  0  0  0  0  0  0  0  0  0  0
    3.6995    4.3282    1.5218 H   0  0  0  0  0  0  0  0  0  0  0  0
    2.5018    5.6049    1.2824 H   0  0  0  0  0  0  0  0  0  0  0  0
    2.2640    4.0181    0.5396 H   0  0  0  0  0  0  0  0  0  0  0  0
  1  2  1  0  0  0  0
  2  3  1  0  0  0  0
  3  4  1  0  0  0  0
  4  5  1  0  0  0  0
  5  6  1  0  0  0  0
  6  1  1  0  0  0  0
  3  7  1  0  0  0  0
  1  8  1  0  0  0  0
  5  9  1  0  0  0  0
  1 10  1  0  0  0  0
  2 11  1  0  0  0  0
  2 12  1  0  0  0  0
  3 13  1  0  0  0  0
  4 14  1  0  0  0  0
  4 15  1  0  0  0  0
  5 16  1  0  0  0  0
  6 17  1  0  0  0  0
  6 18  1  0  0  0  0
  7 19  1  0  0  0  0
  7 20  1  0  0  0  0
  7 21  1  0  0  0  0
  8 22  1  0  0  0  0
  8 23  1  0  0  0  0
  8 24  1  0  0  0  0
  9 25  1  0  0  0  0
  9 26  1  0  0  0  0
  9 27  1  0  0  0  0
M  END
>  <Alias name>
trans-1,3,5-Trimethylcyclohexane

>  <logH>   
-0.146

$$$$
3-Methyl-1-butanamine
  ChemBrain IXL

 19 18  0  0  0  0  0  0  0  0  1 V2000
    2.1370    3.2336    1.3216 C   0  0  0  0  0  0  0  0  0  0  0  0
    3.3769    3.9986    0.8185 C   0  0  0  0  0  0  0  0  0  0  0  0
    4.2917    3.0330    0.0335 C   0  0  0  0  0  0  0  0  0  0  0  0
    5.5485    3.7855   -0.4499 C   0  0  0  0  0  0  0  0  0  0  0  0
    6.4250    2.8571   -1.1785 N   0  0  0  0  0  0  0  0  0  0  0  0
    2.9281    5.1528   -0.1018 C   0  0  0  0  0  0  0  0  0  0  0  0
    7.2475    3.3489   -1.4941 H   0  0  0  0  0  0  0  0  0  0  0  0
    5.9308    2.4827   -1.9746 H   0  0  0  0  0  0  0  0  0  0  0  0
    2.4504    2.4240    1.9689 H   0  0  0  0  0  0  0  0  0  0  0  0
    1.4953    3.9092    1.8735 H   0  0  0  0  0  0  0  0  0  0  0  0
    1.5940    2.8300    0.4758 H   0  0  0  0  0  0  0  0  0  0  0  0
    3.9192    4.4017    1.6648 H   0  0  0  0  0  0  0  0  0  0  0  0
    3.7543    2.6413   -0.8213 H   0  0  0  0  0  0  0  0  0  0  0  0
    4.5884    2.2150    0.6782 H   0  0  0  0  0  0  0  0  0  0  0  0
    6.0793    4.1876    0.4042 H   0  0  0  0  0  0  0  0  0  0  0  0
    5.2557    4.5945   -1.1065 H   0  0  0  0  0  0  0  0  0  0  0  0
    2.2750    5.8191    0.4479 H   0  0  0  0  0  0  0  0  0  0  0  0
    2.3966    4.7489   -0.9546 H   0  0  0  0  0  0  0  0  0  0  0  0
    3.7962    5.7010   -0.4440 H   0  0  0  0  0  0  0  0  0  0  0  0
  1  2  1  0  0  0  0
  2  3  1  0  0  0  0
  3  4  1  0  0  0  0
  4  5  1  0  0  0  0
  2  6  1  0  0  0  0
  5  7  1  0  0  0  0
  5  8  1  0  0  0  0
  1  9  1  0  0  0  0
  1 10  1  0  0  0  0
  1 11  1  0  0  0  0
  2 12  1  0  0  0  0
  3 13  1  0  0  0  0
  3 14  1  0  0  0  0
  4 15  1  0  0  0  0
  4 16  1  0  0  0  0
  6 17  1  0  0  0  0
  6 18  1  0  0  0  0
  6 19  1  0  0  0  0
M  END
>  <Alias name>
Isopentylamine

>  <logH>   
-0.141

$$$$
Valeronitrile
  ChemBrain IXL

 15 14  0  0  0  0  0  0  0  0  1 V2000
    4.8129    4.0628   -0.1875 C   0  0  0  0  0  0  0  0  0  0  0  0
    6.0105    5.0074   -0.4083 C   0  0  0  0  0  0  0  0  0  0  0  0
    3.5646    4.8915    0.1741 C   0  0  0  0  0  0  0  0  0  0  0  0
    2.3671    3.9471    0.3949 C   0  0  0  0  0  0  0  0  0  0  0  0
    7.2585    4.1788   -0.7698 C   0  0  0  0  0  0  0  0  0  0  0  0
    8.1963    3.5562   -1.0414 N   0  0  0  0  0  0  0  0  0  0  0  0
    4.6235    3.5020   -1.0944 H   0  0  0  0  0  0  0  0  0  0  0  0
    5.0377    3.3776    0.6204 H   0  0  0  0  0  0  0  0  0  0  0  0
    5.7857    5.6926   -1.2162 H   0  0  0  0  0  0  0  0  0  0  0  0
    6.1999    5.5683    0.4986 H   0  0  0  0  0  0  0  0  0  0  0  0
    3.7539    5.4523    1.0810 H   0  0  0  0  0  0  0  0  0  0  0  0
    3.3397    5.5767   -0.6338 H   0  0  0  0  0  0  0  0  0  0  0  0
    2.5918    3.2619    1.2028 H   0  0  0  0  0  0  0  0  0  0  0  0
    1.4902    4.5296    0.6489 H   0  0  0  0  0  0  0  0  0  0  0  0
    2.1776    3.3863   -0.5120 H   0  0  0  0  0  0  0  0  0  0  0  0
  1  2  1  0  0  0  0
  1  3  1  0  0  0  0
  3  4  1  0  0  0  0
  5  6  3  0  0  0  0
  5  2  1  0  0  0  0
  1  7  1  0  0  0  0
  1  8  1  0  0  0  0
  2  9  1  0  0  0  0
  2 10  1  0  0  0  0
  3 11  1  0  0  0  0
  3 12  1  0  0  0  0
  4 13  1  0  0  0  0
  4 14  1  0  0  0  0
  4 15  1  0  0  0  0
M  END
>  <Alias name>
Pentanenitrile

>  <logH>   
-0.137

$$$$
n-Butylacetate
  ChemBrain IXL

 20 19  0  0  0  0  0  0  0  0  1 V2000
    2.4025    5.9396    1.5016 C   0  0  0  0  0  0  0  0  0  0  0  0
    2.4592    4.4609    1.4773 C   0  0  0  0  0  0  0  0  0  0  0  0
    1.5324    3.8075    1.9274 O   0  0  0  0  0  0  0  0  0  0  0  0
    3.6321    3.7794    0.9109 O   0  0  0  0  0  0  0  0  0  0  0  0
    4.6827    4.6719    0.4005 C   0  0  0  0  0  0  0  0  0  0  0  0
    5.8449    3.8293   -0.1600 C   0  0  0  0  0  0  0  0  0  0  0  0
    6.9463    4.7649   -0.6949 C   0  0  0  0  0  0  0  0  0  0  0  0
    8.1086    3.9223   -1.2552 C   0  0  0  0  0  0  0  0  0  0  0  0
    1.4701    6.2578    1.9513 H   0  0  0  0  0  0  0  0  0  0  0  0
    3.2326    6.3232    2.0818 H   0  0  0  0  0  0  0  0  0  0  0  0
    2.4634    6.3198    0.4894 H   0  0  0  0  0  0  0  0  0  0  0  0
    4.2762    5.2949   -0.3866 H   0  0  0  0  0  0  0  0  0  0  0  0
    5.0465    5.2986    1.2053 H   0  0  0  0  0  0  0  0  0  0  0  0
    6.2513    3.2062    0.6270 H   0  0  0  0  0  0  0  0  0  0  0  0
    5.4811    3.2028   -0.9650 H   0  0  0  0  0  0  0  0  0  0  0  0
    6.5399    5.3879   -1.4820 H   0  0  0  0  0  0  0  0  0  0  0  0
    7.3100    5.3916    0.1100 H   0  0  0  0  0  0  0  0  0  0  0  0
    8.8827    4.5798   -1.6311 H   0  0  0  0  0  0  0  0  0  0  0  0
    7.7449    3.2957   -2.0601 H   0  0  0  0  0  0  0  0  0  0  0  0
    8.5150    3.2993   -0.4680 H   0  0  0  0  0  0  0  0  0  0  0  0
  1  2  1  0  0  0  0
  2  3  2  0  0  0  0
  2  4  1  0  0  0  0
  4  5  1  0  0  0  0
  5  6  1  0  0  0  0
  6  7  1  0  0  0  0
  7  8  1  0  0  0  0
  1  9  1  0  0  0  0
  1 10  1  0  0  0  0
  1 11  1  0  0  0  0
  5 12  1  0  0  0  0
  5 13  1  0  0  0  0
  6 14  1  0  0  0  0
  6 15  1  0  0  0  0
  7 16  1  0  0  0  0
  7 17  1  0  0  0  0
  8 18  1  0  0  0  0
  8 19  1  0  0  0  0
  8 20  1  0  0  0  0
M  END
>  <Alias name>
n-Butyl acetate

>  <logH>   
-0.136

$$$$
1-Chlorohexane
  ChemBrain IXL

 20 19  0  0  0  0  0  0  0  0  1 V2000
    6.1506    5.8131   -0.1125 C   0  0  0  0  0  0  0  0  0  0  0  0
    4.9254    4.9014    0.0939 C   0  0  0  0  0  0  0  0  0  0  0  0
    7.4336    4.9593   -0.1048 C   0  0  0  0  0  0  0  0  0  0  0  0
    3.6423    5.7552    0.0861 C   0  0  0  0  0  0  0  0  0  0  0  0
    8.6588    5.8710   -0.3111 C   0  0  0  0  0  0  0  0  0  0  0  0
    2.4171    4.8436    0.2925 C   0  0  0  0  0  0  0  0  0  0  0  0
   10.1438    4.8825   -0.3021 Cl  0  0  0  0  0  0  0  0  0  0  0  0
    6.0636    6.3252   -1.0628 H   0  0  0  0  0  0  0  0  0  0  0  0
    6.1972    6.5418    0.6873 H   0  0  0  0  0  0  0  0  0  0  0  0
    5.0125    4.3893    1.0442 H   0  0  0  0  0  0  0  0  0  0  0  0
    4.8789    4.1727   -0.7060 H   0  0  0  0  0  0  0  0  0  0  0  0
    7.5207    4.4472    0.8455 H   0  0  0  0  0  0  0  0  0  0  0  0
    7.3871    4.2307   -0.9047 H   0  0  0  0  0  0  0  0  0  0  0  0
    3.5552    6.2672   -0.8642 H   0  0  0  0  0  0  0  0  0  0  0  0
    3.6888    6.4839    0.8859 H   0  0  0  0  0  0  0  0  0  0  0  0
    8.5718    6.3832   -1.2613 H   0  0  0  0  0  0  0  0  0  0  0  0
    8.7054    6.5996    0.4888 H   0  0  0  0  0  0  0  0  0  0  0  0
    2.3705    4.1149   -0.5072 H   0  0  0  0  0  0  0  0  0  0  0  0
    2.5041    4.3316    1.2429 H   0  0  0  0  0  0  0  0  0  0  0  0
    1.5157    5.4438    0.2870 H   0  0  0  0  0  0  0  0  0  0  0  0
  1  2  1  0  0  0  0
  1  3  1  0  0  0  0
  2  4  1  0  0  0  0
  3  5  1  0  0  0  0
  4  6  1  0  0  0  0
  5  7  1  0  0  0  0
  1  8  1  0  0  0  0
  1  9  1  0  0  0  0
  2 10  1  0  0  0  0
  2 11  1  0  0  0  0
  3 12  1  0  0  0  0
  3 13  1  0  0  0  0
  4 14  1  0  0  0  0
  4 15  1  0  0  0  0
  5 16  1  0  0  0  0
  5 17  1  0  0  0  0
  6 18  1  0  0  0  0
  6 19  1  0  0  0  0
  6 20  1  0  0  0  0
M  END
>  <Alias name>
1-Chlorohexane

>  <logH>   
-0.134

$$$$
Methylcyclohexane
  ChemBrain IXL

 21 21  0  0  0  0  0  0  0  0  1 V2000
    3.7646    3.2190   -1.2003 C   0  0  0  0  0  0  0  0  0  0  0  0
    2.3923    3.5360   -0.5746 C   0  0  0  0  0  0  0  0  0  0  0  0
    2.4428    4.9208    0.0999 C   0  0  0  0  0  0  0  0  0  0  0  0
    3.5209    4.9169    1.2011 C   0  0  0  0  0  0  0  0  0  0  0  0
    4.8932    4.5999    0.5755 C   0  0  0  0  0  0  0  0  0  0  0  0
    4.8428    3.2151   -0.0991 C   0  0  0  0  0  0  0  0  0  0  0  0
    6.2150    2.8982   -0.7248 C   0  0  0  0  0  0  0  0  0  0  0  0
    4.0060    3.9700   -1.9379 H   0  0  0  0  0  0  0  0  0  0  0  0
    3.7292    2.2485   -1.6729 H   0  0  0  0  0  0  0  0  0  0  0  0
    2.1508    2.7849    0.1629 H   0  0  0  0  0  0  0  0  0  0  0  0
    1.6368    3.5388   -1.3463 H   0  0  0  0  0  0  0  0  0  0  0  0
    1.4811    5.1429    0.5384 H   0  0  0  0  0  0  0  0  0  0  0  0
    2.6842    5.6719   -0.6376 H   0  0  0  0  0  0  0  0  0  0  0  0
    3.5563    5.8874    1.6737 H   0  0  0  0  0  0  0  0  0  0  0  0
    3.2794    4.1659    1.9387 H   0  0  0  0  0  0  0  0  0  0  0  0
    5.1348    5.3510   -0.1620 H   0  0  0  0  0  0  0  0  0  0  0  0
    5.6487    4.5971    1.3473 H   0  0  0  0  0  0  0  0  0  0  0  0
    4.6014    2.4640    0.6385 H   0  0  0  0  0  0  0  0  0  0  0  0
    6.4565    3.6493   -1.4623 H   0  0  0  0  0  0  0  0  0  0  0  0
    6.9706    2.8954    0.0469 H   0  0  0  0  0  0  0  0  0  0  0  0
    6.1797    1.9277   -1.1975 H   0  0  0  0  0  0  0  0  0  0  0  0
  1  2  1  0  0  0  0
  2  3  1  0  0  0  0
  3  4  1  0  0  0  0
  4  5  1  0  0  0  0
  5  6  1  0  0  0  0
  6  1  1  0  0  0  0
  1  8  1  0  0  0  0
  1  9  1  0  0  0  0
  2 10  1  0  0  0  0
  2 11  1  0  0  0  0
  3 12  1  0  0  0  0
  3 13  1  0  0  0  0
  4 14  1  0  0  0  0
  4 15  1  0  0  0  0
  5 16  1  0  0  0  0
  5 17  1  0  0  0  0
  6  7  1  0  0  0  0
  6 18  1  0  0  0  0
  7 19  1  0  0  0  0
  7 20  1  0  0  0  0
  7 21  1  0  0  0  0
M  END
>  <Alias name>
Methylcyclohexane

>  <logH>   
-0.134

$$$$
4-Heptanone
  ChemBrain IXL

 22 21  0  0  0  0  0  0  0  0  1 V2000
    6.0634    5.2833   -0.3546 C   0  0  0  0  0  0  0  0  0  0  0  0
    5.0753    4.1889   -0.4825 C   0  0  0  0  0  0  0  0  0  0  0  0
    3.6297    4.4778   -0.3508 C   0  0  0  0  0  0  0  0  0  0  0  0
    5.4524    3.0485   -0.6964 O   0  0  0  0  0  0  0  0  0  0  0  0
    7.4810    4.6868   -0.2587 C   0  0  0  0  0  0  0  0  0  0  0  0
    3.4393    5.8341    0.3556 C   0  0  0  0  0  0  0  0  0  0  0  0
    1.9342    6.1329    0.4966 C   0  0  0  0  0  0  0  0  0  0  0  0
    8.5104    5.8266   -0.1330 C   0  0  0  0  0  0  0  0  0  0  0  0
    6.0013    5.9289   -1.2219 H   0  0  0  0  0  0  0  0  0  0  0  0
    5.8522    5.8577    0.5389 H   0  0  0  0  0  0  0  0  0  0  0  0
    3.1783    4.5166   -1.3344 H   0  0  0  0  0  0  0  0  0  0  0  0
    3.1573    3.6974    0.2328 H   0  0  0  0  0  0  0  0  0  0  0  0
    7.5446    4.0453    0.6116 H   0  0  0  0  0  0  0  0  0  0  0  0
    7.6902    4.1081   -1.1498 H   0  0  0  0  0  0  0  0  0  0  0  0
    3.8935    5.7964    1.3380 H   0  0  0  0  0  0  0  0  0  0  0  0
    3.9091    6.6150   -0.2296 H   0  0  0  0  0  0  0  0  0  0  0  0
    1.4650    5.3540    1.0849 H   0  0  0  0  0  0  0  0  0  0  0  0
    1.8003    7.0878    0.9897 H   0  0  0  0  0  0  0  0  0  0  0  0
    1.4793    6.1670   -0.4856 H   0  0  0  0  0  0  0  0  0  0  0  0
    8.3012    6.4054    0.7582 H   0  0  0  0  0  0  0  0  0  0  0  0
    8.4469    6.4681   -1.0033 H   0  0  0  0  0  0  0  0  0  0  0  0
    9.5067    5.4074   -0.0655 H   0  0  0  0  0  0  0  0  0  0  0  0
  1  2  1  0  0  0  0
  2  3  1  0  0  0  0
  2  4  2  0  0  0  0
  1  5  1  0  0  0  0
  3  6  1  0  0  0  0
  6  7  1  0  0  0  0
  5  8  1  0  0  0  0
  1  9  1  0  0  0  0
  1 10  1  0  0  0  0
  3 11  1  0  0  0  0
  3 12  1  0  0  0  0
  5 13  1  0  0  0  0
  5 14  1  0  0  0  0
  6 15  1  0  0  0  0
  6 16  1  0  0  0  0
  7 17  1  0  0  0  0
  7 18  1  0  0  0  0
  7 19  1  0  0  0  0
  8 20  1  0  0  0  0
  8 21  1  0  0  0  0
  8 22  1  0  0  0  0
M  END
>  <Alias name>
4-Heptanone

>  <logH>   
-0.133

$$$$
Styrene
  ChemBrain IXL

 16 16  0  0  0  0  0  0  0  0  1 V2000
    3.5314    6.0165   -0.0327 C   0  0  0  0  0  0  0  0  0  0  0  0
    2.5429    5.0328    0.0002 C   0  0  0  0  0  0  0  0  0  0  0  0
    2.9009    3.6848    0.0264 C   0  0  0  0  0  0  0  0  0  0  0  0
    4.2474    3.3205    0.0196 C   0  0  0  0  0  0  0  0  0  0  0  0
    5.2360    4.3042   -0.0133 C   0  0  0  0  0  0  0  0  0  0  0  0
    4.8780    5.6522   -0.0395 C   0  0  0  0  0  0  0  0  0  0  0  0
    6.6646    3.9176   -0.0206 C   0  0  0  0  0  0  0  0  0  0  0  0
    7.6108    4.8593   -0.0339 C   0  0  0  0  0  0  0  0  0  0  0  0
    3.2535    7.0631   -0.0530 H   0  0  0  0  0  0  0  0  0  0  0  0
    1.4975    5.3157    0.0054 H   0  0  0  0  0  0  0  0  0  0  0  0
    2.1334    2.9211    0.0519 H   0  0  0  0  0  0  0  0  0  0  0  0
    4.5253    2.2739    0.0400 H   0  0  0  0  0  0  0  0  0  0  0  0
    5.6455    6.4159   -0.0650 H   0  0  0  0  0  0  0  0  0  0  0  0
    6.9424    2.8709   -0.0152 H   0  0  0  0  0  0  0  0  0  0  0  0
    7.3330    5.9060   -0.0394 H   0  0  0  0  0  0  0  0  0  0  0  0
    8.6562    4.5764   -0.0391 H   0  0  0  0  0  0  0  0  0  0  0  0
  1  2  4  0  0  0  0
  2  3  4  0  0  0  0
  3  4  4  0  0  0  0
  4  5  4  0  0  0  0
  5  6  4  0  0  0  0
  6  1  4  0  0  0  0
  5  7  1  0  0  0  0
  7  8  2  0  0  0  0
  1  9  1  0  0  0  0
  2 10  1  0  0  0  0
  3 11  1  0  0  0  0
  4 12  1  0  0  0  0
  6 13  1  0  0  0  0
  7 14  1  0  0  0  0
  8 15  1  0  0  0  0
  8 16  1  0  0  0  0
M  END
>  <Alias name>
Styrene

>  <logH>   
-0.124

$$$$
n-Pentylamine
  ChemBrain IXL

 19 18  0  0  0  0  0  0  0  0  1 V2000
    4.0606    4.4912   -0.0308 C   0  0  0  0  0  0  0  0  0  0  0  0
    5.5976    4.3962    0.0316 C   0  0  0  0  0  0  0  0  0  0  0  0
    6.2072    5.7994   -0.1539 C   0  0  0  0  0  0  0  0  0  0  0  0
    7.6732    5.7087   -0.0944 N   0  0  0  0  0  0  0  0  0  0  0  0
    3.4510    3.0879    0.1548 C   0  0  0  0  0  0  0  0  0  0  0  0
    1.9142    3.1828    0.0925 C   0  0  0  0  0  0  0  0  0  0  0  0
    8.0722    6.6275   -0.2154 H   0  0  0  0  0  0  0  0  0  0  0  0
    8.0027    5.0997   -0.8284 H   0  0  0  0  0  0  0  0  0  0  0  0
    3.7622    4.8901   -0.9924 H   0  0  0  0  0  0  0  0  0  0  0  0
    3.7071    5.1453    0.7567 H   0  0  0  0  0  0  0  0  0  0  0  0
    5.8959    3.9974    0.9932 H   0  0  0  0  0  0  0  0  0  0  0  0
    5.9511    3.7422   -0.7559 H   0  0  0  0  0  0  0  0  0  0  0  0
    5.9089    6.1984   -1.1156 H   0  0  0  0  0  0  0  0  0  0  0  0
    5.8537    6.4535    0.6336 H   0  0  0  0  0  0  0  0  0  0  0  0
    3.7493    2.6890    1.1164 H   0  0  0  0  0  0  0  0  0  0  0  0
    3.8044    2.4338   -0.6326 H   0  0  0  0  0  0  0  0  0  0  0  0
    1.4861    2.1966    0.2229 H   0  0  0  0  0  0  0  0  0  0  0  0
    1.5606    3.8368    0.8800 H   0  0  0  0  0  0  0  0  0  0  0  0
    1.6158    3.5815   -0.8692 H   0  0  0  0  0  0  0  0  0  0  0  0
  1  2  1  0  0  0  0
  2  3  1  0  0  0  0
  3  4  1  0  0  0  0
  1  5  1  0  0  0  0
  5  6  1  0  0  0  0
  4  7  1  0  0  0  0
  4  8  1  0  0  0  0
  1  9  1  0  0  0  0
  1 10  1  0  0  0  0
  2 11  1  0  0  0  0
  2 12  1  0  0  0  0
  3 13  1  0  0  0  0
  3 14  1  0  0  0  0
  5 15  1  0  0  0  0
  5 16  1  0  0  0  0
  6 17  1  0  0  0  0
  6 18  1  0  0  0  0
  6 19  1  0  0  0  0
M  END
>  <Alias name>
Amylamine

>  <logH>   
-0.113

$$$$
2-Nitropropane
  ChemBrain IXL

 13 12  0  0  0  0  0  0  0  0  1 V2000
    1.6766    3.9788    0.1501 O   0  5  0  0  0  0  0  0  0  0  0  0
    2.8148    4.4530    0.0185 N   0  3  0  0  0  0  0  0  0  0  0  0
    3.0032    5.6675    0.1827 O   0  0  0  0  0  0  0  0  0  0  0  0
    3.9407    3.5753   -0.3320 C   0  0  0  0  0  0  0  0  0  0  0  0
    5.2304    4.1082    0.3217 C   0  0  0  0  0  0  0  0  0  0  0  0
    3.6580    2.1488    0.1777 C   0  0  0  0  0  0  0  0  0  0  0  0
    4.0624    3.5566   -1.4080 H   0  0  0  0  0  0  0  0  0  0  0  0
    5.4262    5.1127   -0.0325 H   0  0  0  0  0  0  0  0  0  0  0  0
    6.0608    3.4645    0.0591 H   0  0  0  0  0  0  0  0  0  0  0  0
    5.1105    4.1219    1.3980 H   0  0  0  0  0  0  0  0  0  0  0  0
    4.4852    1.5010   -0.0849 H   0  0  0  0  0  0  0  0  0  0  0  0
    3.5411    2.1666    1.2542 H   0  0  0  0  0  0  0  0  0  0  0  0
    2.7489    1.7761   -0.2780 H   0  0  0  0  0  0  0  0  0  0  0  0
  1  2  1  0  0  0  0
  2  3  2  0  0  0  0
  2  4  1  0  0  0  0
  4  5  1  0  0  0  0
  4  6  1  0  0  0  0
  4  7  1  0  0  0  0
  5  8  1  0  0  0  0
  5  9  1  0  0  0  0
  5 10  1  0  0  0  0
  6 11  1  0  0  0  0
  6 12  1  0  0  0  0
  6 13  1  0  0  0  0
M  END
>  <Alias name>
2-Nitropropane

>  <logH>   
-0.1129

$$$$
n-Hexylmercaptan
  ChemBrain IXL

 21 20  0  0  0  0  0  0  0  0  1 V2000
    2.2963    5.5033    0.7127 C   0  0  0  0  0  0  0  0  0  0  0  0
    3.5780    6.2698    0.3324 C   0  0  0  0  0  0  0  0  0  0  0  0
    4.7473    5.2762    0.1879 C   0  0  0  0  0  0  0  0  0  0  0  0
    6.0290    6.0429   -0.1925 C   0  0  0  0  0  0  0  0  0  0  0  0
    7.1982    5.0494   -0.3370 C   0  0  0  0  0  0  0  0  0  0  0  0
    8.4798    5.8160   -0.7175 C   0  0  0  0  0  0  0  0  0  0  0  0
    9.8581    4.6447   -0.8878 S   0  0  0  0  0  0  0  0  0  0  0  0
   10.8140    5.5271   -1.2088 H   0  0  0  0  0  0  0  0  0  0  0  0
    2.0638    4.7823   -0.0613 H   0  0  0  0  0  0  0  0  0  0  0  0
    2.4497    4.9873    1.6524 H   0  0  0  0  0  0  0  0  0  0  0  0
    1.4749    6.2016    0.8141 H   0  0  0  0  0  0  0  0  0  0  0  0
    3.8103    6.9908    1.1063 H   0  0  0  0  0  0  0  0  0  0  0  0
    3.4245    6.7857   -0.6073 H   0  0  0  0  0  0  0  0  0  0  0  0
    4.5149    4.5552   -0.5860 H   0  0  0  0  0  0  0  0  0  0  0  0
    4.9008    4.7603    1.1277 H   0  0  0  0  0  0  0  0  0  0  0  0
    6.2615    6.7639    0.5814 H   0  0  0  0  0  0  0  0  0  0  0  0
    5.8755    6.5588   -1.1322 H   0  0  0  0  0  0  0  0  0  0  0  0
    6.9657    4.3284   -1.1109 H   0  0  0  0  0  0  0  0  0  0  0  0
    7.3518    4.5335    0.6028 H   0  0  0  0  0  0  0  0  0  0  0  0
    8.3264    6.3319   -1.6572 H   0  0  0  0  0  0  0  0  0  0  0  0
    8.7124    6.5370    0.0564 H   0  0  0  0  0  0  0  0  0  0  0  0
  1  2  1  0  0  0  0
  2  3  1  0  0  0  0
  3  4  1  0  0  0  0
  4  5  1  0  0  0  0
  5  6  1  0  0  0  0
  6  7  1  0  0  0  0
  7  8  1  0  0  0  0
  1  9  1  0  0  0  0
  1 10  1  0  0  0  0
  1 11  1  0  0  0  0
  2 12  1  0  0  0  0
  2 13  1  0  0  0  0
  3 14  1  0  0  0  0
  3 15  1  0  0  0  0
  4 16  1  0  0  0  0
  4 17  1  0  0  0  0
  5 18  1  0  0  0  0
  5 19  1  0  0  0  0
  6 20  1  0  0  0  0
  6 21  1  0  0  0  0
M  END
>  <Alias name>
1-Hexanethiol

>  <logH>   
-0.112

$$$$
Diisobutylamine
  ChemBrain IXL

 28 27  0  0  0  0  0  0  0  0  1 V2000
    8.4686    7.0964   -0.1960 C   0  0  0  0  0  0  0  0  0  0  0  0
    8.5337    5.6511    0.3362 C   0  0  0  0  0  0  0  0  0  0  0  0
    9.8435    4.9887   -0.1340 C   0  0  0  0  0  0  0  0  0  0  0  0
    7.3310    4.8506   -0.2013 C   0  0  0  0  0  0  0  0  0  0  0  0
    6.0812    5.4816    0.2489 N   0  0  0  0  0  0  0  0  0  0  0  0
    4.9332    4.7192   -0.2650 C   0  0  0  0  0  0  0  0  0  0  0  0
    3.6232    5.3819    0.2061 C   0  0  0  0  0  0  0  0  0  0  0  0
    2.4205    4.5800   -0.3287 C   0  0  0  0  0  0  0  0  0  0  0  0
    3.5560    6.8266   -0.3281 C   0  0  0  0  0  0  0  0  0  0  0  0
    6.0539    5.4919    1.2576 H   0  0  0  0  0  0  0  0  0  0  0  0
    7.5482    7.5617    0.1344 H   0  0  0  0  0  0  0  0  0  0  0  0
    9.3134    7.6587    0.1822 H   0  0  0  0  0  0  0  0  0  0  0  0
    8.4986    7.0842   -1.2786 H   0  0  0  0  0  0  0  0  0  0  0  0
    8.5040    5.6636    1.4186 H   0  0  0  0  0  0  0  0  0  0  0  0
   10.6884    5.5511    0.2439 H   0  0  0  0  0  0  0  0  0  0  0  0
    9.8734    4.9761   -1.2166 H   0  0  0  0  0  0  0  0  0  0  0  0
    9.8892    3.9735    0.2402 H   0  0  0  0  0  0  0  0  0  0  0  0
    7.3776    3.8349    0.1720 H   0  0  0  0  0  0  0  0  0  0  0  0
    7.3600    4.8389   -1.2840 H   0  0  0  0  0  0  0  0  0  0  0  0
    4.9783    3.7035    0.1082 H   0  0  0  0  0  0  0  0  0  0  0  0
    4.9628    4.7077   -1.3477 H   0  0  0  0  0  0  0  0  0  0  0  0
    3.5949    5.3958    1.2885 H   0  0  0  0  0  0  0  0  0  0  0  0
    2.4675    3.5653    0.0469 H   0  0  0  0  0  0  0  0  0  0  0  0
    1.5004    5.0452    0.0026 H   0  0  0  0  0  0  0  0  0  0  0  0
    2.4485    4.5659   -1.4113 H   0  0  0  0  0  0  0  0  0  0  0  0
    2.6359    7.2917    0.0034 H   0  0  0  0  0  0  0  0  0  0  0  0
    4.4011    7.3900    0.0477 H   0  0  0  0  0  0  0  0  0  0  0  0
    3.5839    6.8129   -1.4107 H   0  0  0  0  0  0  0  0  0  0  0  0
  1  2  1  0  0  0  0
  2  3  1  0  0  0  0
  2  4  1  0  0  0  0
  4  5  1  0  0  0  0
  6  7  1  0  0  0  0
  7  8  1  0  0  0  0
  7  9  1  0  0  0  0
  6  5  1  0  0  0  0
  5 10  1  0  0  0  0
  1 11  1  0  0  0  0
  1 12  1  0  0  0  0
  1 13  1  0  0  0  0
  2 14  1  0  0  0  0
  3 15  1  0  0  0  0
  3 16  1  0  0  0  0
  3 17  1  0  0  0  0
  4 18  1  0  0  0  0
  4 19  1  0  0  0  0
  6 20  1  0  0  0  0
  6 21  1  0  0  0  0
  7 22  1  0  0  0  0
  8 23  1  0  0  0  0
  8 24  1  0  0  0  0
  8 25  1  0  0  0  0
  9 26  1  0  0  0  0
  9 27  1  0  0  0  0
  9 28  1  0  0  0  0
M  END
>  <Alias name>
Diisobutylamine

>  <logH>   
-0.104

$$$$
2-Phenylpropane
  ChemBrain IXL

 21 21  0  0  0  0  0  0  0  0  1 V2000
    5.7041    3.3405   -0.1576 C   0  0  0  0  0  0  0  0  0  0  0  0
    6.9812    3.6654   -0.6187 C   0  0  0  0  0  0  0  0  0  0  0  0
    7.2834    4.9815   -0.9713 C   0  0  0  0  0  0  0  0  0  0  0  0
    6.3090    5.9739   -0.8631 C   0  0  0  0  0  0  0  0  0  0  0  0
    5.0323    5.6507   -0.4025 C   0  0  0  0  0  0  0  0  0  0  0  0
    4.7266    4.3316   -0.0483 C   0  0  0  0  0  0  0  0  0  0  0  0
    3.3656    3.9795    0.4443 C   0  0  0  0  0  0  0  0  0  0  0  0
    2.7635    2.8816   -0.4541 C   0  0  0  0  0  0  0  0  0  0  0  0
    2.4537    5.2262    0.4085 C   0  0  0  0  0  0  0  0  0  0  0  0
    5.4716    2.3192    0.1155 H   0  0  0  0  0  0  0  0  0  0  0  0
    7.7379    2.8958   -0.7029 H   0  0  0  0  0  0  0  0  0  0  0  0
    8.2743    5.2327   -1.3289 H   0  0  0  0  0  0  0  0  0  0  0  0
    6.5434    6.9954   -1.1367 H   0  0  0  0  0  0  0  0  0  0  0  0
    4.2796    6.4236   -0.3202 H   0  0  0  0  0  0  0  0  0  0  0  0
    3.4347    3.6143    1.4612 H   0  0  0  0  0  0  0  0  0  0  0  0
    3.3965    2.0038   -0.4251 H   0  0  0  0  0  0  0  0  0  0  0  0
    1.7741    2.6250   -0.0962 H   0  0  0  0  0  0  0  0  0  0  0  0
    2.6961    3.2448   -1.4722 H   0  0  0  0  0  0  0  0  0  0  0  0
    1.4657    4.9606    0.7633 H   0  0  0  0  0  0  0  0  0  0  0  0
    2.8700    5.9973    1.0450 H   0  0  0  0  0  0  0  0  0  0  0  0
    2.3848    5.5946   -0.6080 H   0  0  0  0  0  0  0  0  0  0  0  0
  1  2  4  0  0  0  0
  2  3  4  0  0  0  0
  3  4  4  0  0  0  0
  4  5  4  0  0  0  0
  5  6  4  0  0  0  0
  6  1  4  0  0  0  0
  6  7  1  0  0  0  0
  7  8  1  0  0  0  0
  7  9  1  0  0  0  0
  1 10  1  0  0  0  0
  2 11  1  0  0  0  0
  3 12  1  0  0  0  0
  4 13  1  0  0  0  0
  5 14  1  0  0  0  0
  7 15  1  0  0  0  0
  8 16  1  0  0  0  0
  8 17  1  0  0  0  0
  8 18  1  0  0  0  0
  9 19  1  0  0  0  0
  9 20  1  0  0  0  0
  9 21  1  0  0  0  0
M  END
>  <Alias name>
Cumene

>  <logH>   
-0.102

$$$$
Ethylisovalerate
  ChemBrain IXL

 23 22  0  0  0  0  0  0  0  0  1 V2000
    7.2605    4.6138    0.8584 O   0  0  0  0  0  0  0  0  0  0  0  0
    5.8287    4.3781    1.0937 C   0  0  0  0  0  0  0  0  0  0  0  0
    4.8453    5.4448    0.8013 C   0  0  0  0  0  0  0  0  0  0  0  0
    5.4511    3.3032    1.5300 O   0  0  0  0  0  0  0  0  0  0  0  0
    3.4875    4.8084    0.4462 C   0  0  0  0  0  0  0  0  0  0  0  0
    2.4499    5.9194    0.1938 C   0  0  0  0  0  0  0  0  0  0  0  0
    3.6394    3.9492   -0.8240 C   0  0  0  0  0  0  0  0  0  0  0  0
    7.5938    5.9498    0.3438 C   0  0  0  0  0  0  0  0  0  0  0  0
    9.1196    6.0636    0.1601 C   0  0  0  0  0  0  0  0  0  0  0  0
    4.7303    6.0784    1.6720 H   0  0  0  0  0  0  0  0  0  0  0  0
    5.1949    6.0390   -0.0340 H   0  0  0  0  0  0  0  0  0  0  0  0
    3.1558    4.1842    1.2667 H   0  0  0  0  0  0  0  0  0  0  0  0
    1.4956    5.4721   -0.0558 H   0  0  0  0  0  0  0  0  0  0  0  0
    2.3431    6.5232    1.0865 H   0  0  0  0  0  0  0  0  0  0  0  0
    2.7816    6.5436   -0.6267 H   0  0  0  0  0  0  0  0  0  0  0  0
    4.3658    3.1661   -0.6454 H   0  0  0  0  0  0  0  0  0  0  0  0
    2.6843    3.5051   -1.0758 H   0  0  0  0  0  0  0  0  0  0  0  0
    3.9749    4.5726   -1.6436 H   0  0  0  0  0  0  0  0  0  0  0  0
    7.1030    6.1024   -0.6094 H   0  0  0  0  0  0  0  0  0  0  0  0
    7.2579    6.7017    1.0472 H   0  0  0  0  0  0  0  0  0  0  0  0
    9.3657    7.0498   -0.2136 H   0  0  0  0  0  0  0  0  0  0  0  0
    9.4547    5.3154   -0.5476 H   0  0  0  0  0  0  0  0  0  0  0  0
    9.6107    5.9054    1.1123 H   0  0  0  0  0  0  0  0  0  0  0  0
  1  2  1  0  0  0  0
  2  3  1  0  0  0  0
  2  4  2  0  0  0  0
  3  5  1  0  0  0  0
  5  6  1  0  0  0  0
  5  7  1  0  0  0  0
  1  8  1  0  0  0  0
  8  9  1  0  0  0  0
  3 10  1  0  0  0  0
  3 11  1  0  0  0  0
  5 12  1  0  0  0  0
  6 13  1  0  0  0  0
  6 14  1  0  0  0  0
  6 15  1  0  0  0  0
  7 16  1  0  0  0  0
  7 17  1  0  0  0  0
  7 18  1  0  0  0  0
  8 19  1  0  0  0  0
  8 20  1  0  0  0  0
  9 21  1  0  0  0  0
  9 22  1  0  0  0  0
  9 23  1  0  0  0  0
M  END
>  <Alias name>
Ethyl isovalerate

>  <logH>   
-0.1

$$$$
2-Phenylisopropene
  ChemBrain IXL

 19 19  0  0  0  0  0  0  0  0  1 V2000
    2.8083    5.3553    0.5551 C   0  0  0  0  0  0  0  0  0  0  0  0
    2.5086    4.0004    0.4127 C   0  0  0  0  0  0  0  0  0  0  0  0
    3.5354    3.0750    0.2238 C   0  0  0  0  0  0  0  0  0  0  0  0
    4.8617    3.5047    0.1774 C   0  0  0  0  0  0  0  0  0  0  0  0
    5.1614    4.8597    0.3198 C   0  0  0  0  0  0  0  0  0  0  0  0
    4.1346    5.7850    0.5087 C   0  0  0  0  0  0  0  0  0  0  0  0
    6.5686    5.3155    0.2705 C   0  0  0  0  0  0  0  0  0  0  0  0
    6.8552    6.6124    0.4051 C   0  0  0  0  0  0  0  0  0  0  0  0
    7.6580    4.3336    0.0721 C   0  0  0  0  0  0  0  0  0  0  0  0
    2.0112    6.0737    0.7018 H   0  0  0  0  0  0  0  0  0  0  0  0
    1.4789    3.6668    0.4487 H   0  0  0  0  0  0  0  0  0  0  0  0
    3.3027    2.0231    0.1132 H   0  0  0  0  0  0  0  0  0  0  0  0
    5.6588    2.7864    0.0307 H   0  0  0  0  0  0  0  0  0  0  0  0
    4.3673    6.8369    0.6193 H   0  0  0  0  0  0  0  0  0  0  0  0
    6.0580    7.3310    0.5503 H   0  0  0  0  0  0  0  0  0  0  0  0
    7.8849    6.9460    0.3691 H   0  0  0  0  0  0  0  0  0  0  0  0
    8.6108    4.8483    0.0639 H   0  0  0  0  0  0  0  0  0  0  0  0
    7.5157    3.8224   -0.8721 H   0  0  0  0  0  0  0  0  0  0  0  0
    7.6447    3.6116    0.8791 H   0  0  0  0  0  0  0  0  0  0  0  0
  1  2  4  0  0  0  0
  2  3  4  0  0  0  0
  3  4  4  0  0  0  0
  4  5  4  0  0  0  0
  5  6  4  0  0  0  0
  6  1  4  0  0  0  0
  5  7  1  0  0  0  0
  7  8  2  0  0  0  0
  7  9  1  0  0  0  0
  1 10  1  0  0  0  0
  2 11  1  0  0  0  0
  3 12  1  0  0  0  0
  4 13  1  0  0  0  0
  6 14  1  0  0  0  0
  8 15  1  0  0  0  0
  8 16  1  0  0  0  0
  9 17  1  0  0  0  0
  9 18  1  0  0  0  0
  9 19  1  0  0  0  0
M  END
>  <Alias name>
alpha-Methylstyrene

>  <logH>   
-0.099

$$$$
Chlorobenzene
  ChemBrain IXL

 12 12  0  0  0  0  0  0  0  0  1 V2000
    3.4870    3.9078    0.0601 C   0  0  0  0  0  0  0  0  0  0  0  0
    3.4410    5.2905    0.2391 C   0  0  0  0  0  0  0  0  0  0  0  0
    4.6185    6.0378    0.2049 C   0  0  0  0  0  0  0  0  0  0  0  0
    5.8419    5.4023   -0.0082 C   0  0  0  0  0  0  0  0  0  0  0  0
    5.8879    4.0196   -0.1871 C   0  0  0  0  0  0  0  0  0  0  0  0
    4.7104    3.2724   -0.1530 C   0  0  0  0  0  0  0  0  0  0  0  0
    4.7692    1.5041   -0.3819 Cl  0  0  0  0  0  0  0  0  0  0  0  0
    2.5728    3.3277    0.0866 H   0  0  0  0  0  0  0  0  0  0  0  0
    2.4912    5.7839    0.4045 H   0  0  0  0  0  0  0  0  0  0  0  0
    4.5828    7.1112    0.3437 H   0  0  0  0  0  0  0  0  0  0  0  0
    6.7561    5.9824   -0.0346 H   0  0  0  0  0  0  0  0  0  0  0  0
    6.8377    3.5262   -0.3524 H   0  0  0  0  0  0  0  0  0  0  0  0
  1  2  4  0  0  0  0
  2  3  4  0  0  0  0
  3  4  4  0  0  0  0
  4  5  4  0  0  0  0
  5  6  4  0  0  0  0
  6  1  4  0  0  0  0
  6  7  1  0  0  0  0
  1  8  1  0  0  0  0
  2  9  1  0  0  0  0
  3 10  1  0  0  0  0
  4 11  1  0  0  0  0
  5 12  1  0  0  0  0
M  END
>  <Alias name>
Chlorobenzene

>  <logH>   
-0.098

$$$$
1-Decene
  ChemBrain IXL

 30 29  0  0  0  0  0  0  0  0  1 V2000
   11.7168    6.1280   -0.9315 C   0  0  0  0  0  0  0  0  0  0  0  0
   10.5404    7.0918   -0.6813 C   0  0  0  0  0  0  0  0  0  0  0  0
    9.3363    6.3015   -0.1330 C   0  0  0  0  0  0  0  0  0  0  0  0
    8.1602    7.2653    0.1171 C   0  0  0  0  0  0  0  0  0  0  0  0
    6.9560    6.4752    0.6654 C   0  0  0  0  0  0  0  0  0  0  0  0
    5.7801    7.4392    0.9155 C   0  0  0  0  0  0  0  0  0  0  0  0
    4.5756    6.6492    1.4639 C   0  0  0  0  0  0  0  0  0  0  0  0
    3.4457    7.5752    1.7044 C   0  0  0  0  0  0  0  0  0  0  0  0
    2.2794    7.1037    2.1515 C   0  0  0  0  0  0  0  0  0  0  0  0
   12.9208    6.9182   -1.4797 C   0  0  0  0  0  0  0  0  0  0  0  0
   11.4203    5.3759   -1.6521 H   0  0  0  0  0  0  0  0  0  0  0  0
   11.9938    5.6474   -0.0014 H   0  0  0  0  0  0  0  0  0  0  0  0
   10.8369    7.8439    0.0393 H   0  0  0  0  0  0  0  0  0  0  0  0
   10.2634    7.5724   -1.6115 H   0  0  0  0  0  0  0  0  0  0  0  0
    9.0397    5.5494   -0.8537 H   0  0  0  0  0  0  0  0  0  0  0  0
    9.6133    5.8209    0.7971 H   0  0  0  0  0  0  0  0  0  0  0  0
    8.4568    8.0174    0.8377 H   0  0  0  0  0  0  0  0  0  0  0  0
    7.8832    7.7459   -0.8130 H   0  0  0  0  0  0  0  0  0  0  0  0
    6.6593    5.7232   -0.0552 H   0  0  0  0  0  0  0  0  0  0  0  0
    7.2329    5.9946    1.5956 H   0  0  0  0  0  0  0  0  0  0  0  0
    6.0768    8.1912    1.6361 H   0  0  0  0  0  0  0  0  0  0  0  0
    5.5032    7.9198   -0.0147 H   0  0  0  0  0  0  0  0  0  0  0  0
    4.2789    5.8971    0.7433 H   0  0  0  0  0  0  0  0  0  0  0  0
    4.8526    6.1685    2.3941 H   0  0  0  0  0  0  0  0  0  0  0  0
    3.5651    8.6353    1.5176 H   0  0  0  0  0  0  0  0  0  0  0  0
    2.1596    6.0436    2.3384 H   0  0  0  0  0  0  0  0  0  0  0  0
    1.4531    7.7812    2.3272 H   0  0  0  0  0  0  0  0  0  0  0  0
   13.2174    7.6703   -0.7591 H   0  0  0  0  0  0  0  0  0  0  0  0
   12.6439    7.3988   -2.4099 H   0  0  0  0  0  0  0  0  0  0  0  0
   13.7473    6.2409   -1.6554 H   0  0  0  0  0  0  0  0  0  0  0  0
  1  2  1  0  0  0  0
  2  3  1  0  0  0  0
  3  4  1  0  0  0  0
  4  5  1  0  0  0  0
  5  6  1  0  0  0  0
  6  7  1  0  0  0  0
  7  8  1  0  0  0  0
  8  9  2  0  0  0  0
  1 10  1  0  0  0  0
  1 11  1  0  0  0  0
  1 12  1  0  0  0  0
  2 13  1  0  0  0  0
  2 14  1  0  0  0  0
  3 15  1  0  0  0  0
  3 16  1  0  0  0  0
  4 17  1  0  0  0  0
  4 18  1  0  0  0  0
  5 19  1  0  0  0  0
  5 20  1  0  0  0  0
  6 21  1  0  0  0  0
  6 22  1  0  0  0  0
  7 23  1  0  0  0  0
  7 24  1  0  0  0  0
  8 25  1  0  0  0  0
  9 26  1  0  0  0  0
  9 27  1  0  0  0  0
 10 28  1  0  0  0  0
 10 29  1  0  0  0  0
 10 30  1  0  0  0  0
M  END
>  <Alias name>
1-Decene

>  <logH>   
-0.094

$$$$
2-Methylpyridine
  ChemBrain IXL

 14 14  0  0  0  0  0  0  0  0  1 V2000
    2.9971    3.0819   -0.7917 C   0  0  0  0  0  0  0  0  0  0  0  0
    2.8146    4.4452   -0.5619 C   0  0  0  0  0  0  0  0  0  0  0  0
    3.8716    5.2360   -0.2709 N   0  0  0  0  0  0  0  0  0  0  0  0
    5.1215    4.7261   -0.1966 C   0  0  0  0  0  0  0  0  0  0  0  0
    5.3445    3.3687   -0.4198 C   0  0  0  0  0  0  0  0  0  0  0  0
    4.2730    2.5397   -0.7199 C   0  0  0  0  0  0  0  0  0  0  0  0
    6.2593    5.6085    0.1224 C   0  0  0  0  0  0  0  0  0  0  0  0
    2.1491    2.4476   -1.0251 H   0  0  0  0  0  0  0  0  0  0  0  0
    1.8219    4.8701   -0.6171 H   0  0  0  0  0  0  0  0  0  0  0  0
    6.3481    2.9614   -0.3598 H   0  0  0  0  0  0  0  0  0  0  0  0
    4.4309    1.4797   -0.8965 H   0  0  0  0  0  0  0  0  0  0  0  0
    5.8981    6.6134    0.2938 H   0  0  0  0  0  0  0  0  0  0  0  0
    6.9569    5.6112   -0.7060 H   0  0  0  0  0  0  0  0  0  0  0  0
    6.7578    5.2463    1.0132 H   0  0  0  0  0  0  0  0  0  0  0  0
  1  2  4  0  0  0  0
  2  3  4  0  0  0  0
  3  4  4  0  0  0  0
  4  5  4  0  0  0  0
  5  6  4  0  0  0  0
  6  1  4  0  0  0  0
  4  7  1  0  0  0  0
  1  8  1  0  0  0  0
  2  9  1  0  0  0  0
  5 10  1  0  0  0  0
  6 11  1  0  0  0  0
  7 12  1  0  0  0  0
  7 13  1  0  0  0  0
  7 14  1  0  0  0  0
M  END
>  <Alias name>
2-Picoline

>  <logH>   
-0.094

$$$$
o-Xylene
  ChemBrain IXL

 18 18  0  0  0  0  0  0  0  0  1 V2000
    2.6196    3.3365    1.2960 C   0  0  0  0  0  0  0  0  0  0  0  0
    2.6887    4.7285    1.2338 C   0  0  0  0  0  0  0  0  0  0  0  0
    3.7235    5.3447    0.5297 C   0  0  0  0  0  0  0  0  0  0  0  0
    4.6891    4.5691   -0.1124 C   0  0  0  0  0  0  0  0  0  0  0  0
    4.6200    3.1768   -0.0502 C   0  0  0  0  0  0  0  0  0  0  0  0
    3.5851    2.5607    0.6540 C   0  0  0  0  0  0  0  0  0  0  0  0
    5.6864    2.3189   -0.7592 C   0  0  0  0  0  0  0  0  0  0  0  0
    5.8320    5.2506   -0.8901 C   0  0  0  0  0  0  0  0  0  0  0  0
    1.8185    2.8595    1.8411 H   0  0  0  0  0  0  0  0  0  0  0  0
    1.9412    5.3290    1.7308 H   0  0  0  0  0  0  0  0  0  0  0  0
    3.7769    6.4223    0.4816 H   0  0  0  0  0  0  0  0  0  0  0  0
    3.5315    1.4831    0.7022 H   0  0  0  0  0  0  0  0  0  0  0  0
    5.2021    1.5298   -1.3153 H   0  0  0  0  0  0  0  0  0  0  0  0
    6.3483    1.8868   -0.0233 H   0  0  0  0  0  0  0  0  0  0  0  0
    6.2559    2.9387   -1.4357 H   0  0  0  0  0  0  0  0  0  0  0  0
    5.9166    4.8047   -1.8701 H   0  0  0  0  0  0  0  0  0  0  0  0
    6.7603    5.1200   -0.3539 H   0  0  0  0  0  0  0  0  0  0  0  0
    5.6200    6.3047   -0.9914 H   0  0  0  0  0  0  0  0  0  0  0  0
  1  2  4  0  0  0  0
  2  3  4  0  0  0  0
  3  4  4  0  0  0  0
  4  5  4  0  0  0  0
  5  6  4  0  0  0  0
  6  1  4  0  0  0  0
  5  7  1  0  0  0  0
  4  8  1  0  0  0  0
  1  9  1  0  0  0  0
  2 10  1  0  0  0  0
  3 11  1  0  0  0  0
  6 12  1  0  0  0  0
  7 13  1  0  0  0  0
  7 14  1  0  0  0  0
  7 15  1  0  0  0  0
  8 16  1  0  0  0  0
  8 17  1  0  0  0  0
  8 18  1  0  0  0  0
M  END
>  <Alias name>
o-Xylene

>  <logH>   
-0.092

$$$$
Diethylcarbonate
  ChemBrain IXL

 18 17  0  0  0  0  0  0  0  0  1 V2000
    5.7352    3.7552    0.3414 C   0  0  0  0  0  0  0  0  0  0  0  0
    5.6602    2.5747    0.6419 O   0  0  0  0  0  0  0  0  0  0  0  0
    4.6066    4.6611    0.6189 O   0  0  0  0  0  0  0  0  0  0  0  0
    6.9542    4.2721   -0.2984 O   0  0  0  0  0  0  0  0  0  0  0  0
    3.4407    4.0314    1.2592 C   0  0  0  0  0  0  0  0  0  0  0  0
    2.3470    5.0915    1.4903 C   0  0  0  0  0  0  0  0  0  0  0  0
    6.9310    5.7068   -0.6174 C   0  0  0  0  0  0  0  0  0  0  0  0
    8.2640    6.1070   -1.2775 C   0  0  0  0  0  0  0  0  0  0  0  0
    3.0550    3.2488    0.6175 H   0  0  0  0  0  0  0  0  0  0  0  0
    3.7370    3.6054    2.2099 H   0  0  0  0  0  0  0  0  0  0  0  0
    1.4889    4.6281    1.9612 H   0  0  0  0  0  0  0  0  0  0  0  0
    2.7325    5.8738    2.1322 H   0  0  0  0  0  0  0  0  0  0  0  0
    2.0508    5.5176    0.5398 H   0  0  0  0  0  0  0  0  0  0  0  0
    6.1147    5.9120   -1.2989 H   0  0  0  0  0  0  0  0  0  0  0  0
    6.7934    6.2769    0.2930 H   0  0  0  0  0  0  0  0  0  0  0  0
    8.2473    7.1638   -1.5129 H   0  0  0  0  0  0  0  0  0  0  0  0
    8.4016    5.5364   -2.1876 H   0  0  0  0  0  0  0  0  0  0  0  0
    9.0802    5.9017   -0.5959 H   0  0  0  0  0  0  0  0  0  0  0  0
  1  2  2  0  0  0  0
  1  3  1  0  0  0  0
  1  4  1  0  0  0  0
  3  5  1  0  0  0  0
  5  6  1  0  0  0  0
  4  7  1  0  0  0  0
  7  8  1  0  0  0  0
  5  9  1  0  0  0  0
  5 10  1  0  0  0  0
  6 11  1  0  0  0  0
  6 12  1  0  0  0  0
  6 13  1  0  0  0  0
  7 14  1  0  0  0  0
  7 15  1  0  0  0  0
  8 16  1  0  0  0  0
  8 17  1  0  0  0  0
  8 18  1  0  0  0  0
M  END
>  <Alias name>
Diethylcarbonate

>  <logH>   
-0.088

$$$$
1-Bromopentane
  ChemBrain IXL

 17 16  0  0  0  0  0  0  0  0  1 V2000
    3.3128    3.7392    0.3608 C   0  0  0  0  0  0  0  0  0  0  0  0
    4.2252    4.9386    0.0389 C   0  0  0  0  0  0  0  0  0  0  0  0
    5.6874    4.4611   -0.0550 C   0  0  0  0  0  0  0  0  0  0  0  0
    6.5998    5.6605   -0.3770 C   0  0  0  0  0  0  0  0  0  0  0  0
    8.0619    5.1829   -0.4711 C   0  0  0  0  0  0  0  0  0  0  0  0
    1.4825    4.3370    0.4784 Br  0  0  0  0  0  0  0  0  0  0  0  0
    3.6112    3.3020    1.3056 H   0  0  0  0  0  0  0  0  0  0  0  0
    3.4007    2.9979   -0.4238 H   0  0  0  0  0  0  0  0  0  0  0  0
    3.9269    5.3759   -0.9059 H   0  0  0  0  0  0  0  0  0  0  0  0
    4.1373    5.6799    0.8236 H   0  0  0  0  0  0  0  0  0  0  0  0
    5.9858    4.0239    0.8898 H   0  0  0  0  0  0  0  0  0  0  0  0
    5.7753    3.7198   -0.8397 H   0  0  0  0  0  0  0  0  0  0  0  0
    6.3013    6.0977   -1.3218 H   0  0  0  0  0  0  0  0  0  0  0  0
    6.5119    6.4017    0.4077 H   0  0  0  0  0  0  0  0  0  0  0  0
    8.7031    6.0258   -0.6973 H   0  0  0  0  0  0  0  0  0  0  0  0
    8.1498    4.4416   -1.2557 H   0  0  0  0  0  0  0  0  0  0  0  0
    8.3603    4.7457    0.4737 H   0  0  0  0  0  0  0  0  0  0  0  0
  1  2  1  0  0  0  0
  2  3  1  0  0  0  0
  3  4  1  0  0  0  0
  4  5  1  0  0  0  0
  1  6  1  0  0  0  0
  1  7  1  0  0  0  0
  1  8  1  0  0  0  0
  2  9  1  0  0  0  0
  2 10  1  0  0  0  0
  3 11  1  0  0  0  0
  3 12  1  0  0  0  0
  4 13  1  0  0  0  0
  4 14  1  0  0  0  0
  5 15  1  0  0  0  0
  5 16  1  0  0  0  0
  5 17  1  0  0  0  0
M  END
>  <Alias name>
1-Bromopentane

>  <logH>   
-0.0877

$$$$
Tetrahydropyran
  ChemBrain IXL

 16 16  0  0  0  0  0  0  0  0  1 V2000
    3.9022    2.7219   -0.4818 C   0  0  0  0  0  0  0  0  0  0  0  0
    2.5256    3.0594    0.1257 C   0  0  0  0  0  0  0  0  0  0  0  0
    5.0108    3.1818    0.4864 C   0  0  0  0  0  0  0  0  0  0  0  0
    2.4349    4.5794    0.3677 C   0  0  0  0  0  0  0  0  0  0  0  0
    4.8825    4.6999    0.7230 C   0  0  0  0  0  0  0  0  0  0  0  0
    3.5396    4.9982    1.2441 O   0  0  0  0  0  0  0  0  0  0  0  0
    3.9775    1.6530   -0.6376 H   0  0  0  0  0  0  0  0  0  0  0  0
    4.0145    3.2345   -1.4292 H   0  0  0  0  0  0  0  0  0  0  0  0
    1.7425    2.7532   -0.5566 H   0  0  0  0  0  0  0  0  0  0  0  0
    2.4098    2.5370    1.0672 H   0  0  0  0  0  0  0  0  0  0  0  0
    4.9046    2.6598    1.4293 H   0  0  0  0  0  0  0  0  0  0  0  0
    5.9810    2.9619    0.0586 H   0  0  0  0  0  0  0  0  0  0  0  0
    2.5090    5.1003   -0.5790 H   0  0  0  0  0  0  0  0  0  0  0  0
    1.4885    4.8161    0.8376 H   0  0  0  0  0  0  0  0  0  0  0  0
    5.6294    5.0200    1.4387 H   0  0  0  0  0  0  0  0  0  0  0  0
    5.0302    5.2245   -0.2130 H   0  0  0  0  0  0  0  0  0  0  0  0
  1  2  1  0  0  0  0
  1  3  1  0  0  0  0
  2  4  1  0  0  0  0
  3  5  1  0  0  0  0
  4  6  1  0  0  0  0
  5  6  1  0  0  0  0
  1  7  1  0  0  0  0
  1  8  1  0  0  0  0
  2  9  1  0  0  0  0
  2 10  1  0  0  0  0
  3 11  1  0  0  0  0
  3 12  1  0  0  0  0
  4 13  1  0  0  0  0
  4 14  1  0  0  0  0
  5 15  1  0  0  0  0
  5 16  1  0  0  0  0
M  END
>  <Alias name>
Tetrahydropyran

>  <logH>   
-0.083

$$$$
Ethyl 2-methylbutyrate
  ChemBrain IXL

 23 22  0  0  0  0  0  0  0  0  1 V2000
    4.4488    4.7133   -1.2929 C   0  0  0  0  0  0  0  0  0  0  0  0
    5.4255    3.7827   -0.6843 C   0  0  0  0  0  0  0  0  0  0  0  0
    5.2365    2.5787   -0.7387 O   0  0  0  0  0  0  0  0  0  0  0  0
    6.6232    4.3092   -0.0141 O   0  0  0  0  0  0  0  0  0  0  0  0
    3.0832    4.0114   -1.4239 C   0  0  0  0  0  0  0  0  0  0  0  0
    2.4972    3.7619   -0.0207 C   0  0  0  0  0  0  0  0  0  0  0  0
    4.3018    5.9603   -0.3995 C   0  0  0  0  0  0  0  0  0  0  0  0
    6.6517    5.7697    0.1506 C   0  0  0  0  0  0  0  0  0  0  0  0
    7.9632    6.1827    0.8462 C   0  0  0  0  0  0  0  0  0  0  0  0
    4.7971    5.0113   -2.2741 H   0  0  0  0  0  0  0  0  0  0  0  0
    2.4073    4.6396   -1.9909 H   0  0  0  0  0  0  0  0  0  0  0  0
    3.2112    3.0653   -1.9351 H   0  0  0  0  0  0  0  0  0  0  0  0
    3.1910    3.1662    0.5596 H   0  0  0  0  0  0  0  0  0  0  0  0
    2.3328    4.7103    0.4757 H   0  0  0  0  0  0  0  0  0  0  0  0
    1.5560    3.2339   -0.1112 H   0  0  0  0  0  0  0  0  0  0  0  0
    3.4234    6.5181   -0.7000 H   0  0  0  0  0  0  0  0  0  0  0  0
    5.1799    6.5854   -0.5049 H   0  0  0  0  0  0  0  0  0  0  0  0
    4.1987    5.6538    0.6340 H   0  0  0  0  0  0  0  0  0  0  0  0
    6.5937    6.2437   -0.8214 H   0  0  0  0  0  0  0  0  0  0  0  0
    5.8088    6.0813    0.7550 H   0  0  0  0  0  0  0  0  0  0  0  0
    8.0051    7.2620    0.9261 H   0  0  0  0  0  0  0  0  0  0  0  0
    8.8065    5.8308    0.2649 H   0  0  0  0  0  0  0  0  0  0  0  0
    7.9999    5.7457    1.8364 H   0  0  0  0  0  0  0  0  0  0  0  0
  1  2  1  0  0  0  0
  2  3  2  0  0  0  0
  2  4  1  0  0  0  0
  1  5  1  0  0  0  0
  5  6  1  0  0  0  0
  1  7  1  0  0  0  0
  4  8  1  0  0  0  0
  8  9  1  0  0  0  0
  1 10  1  0  0  0  0
  5 11  1  0  0  0  0
  5 12  1  0  0  0  0
  6 13  1  0  0  0  0
  6 14  1  0  0  0  0
  6 15  1  0  0  0  0
  7 16  1  0  0  0  0
  7 17  1  0  0  0  0
  7 18  1  0  0  0  0
  8 19  1  0  0  0  0
  8 20  1  0  0  0  0
  9 21  1  0  0  0  0
  9 22  1  0  0  0  0
  9 23  1  0  0  0  0
M  END
>  <Alias name>
Ethyl 2-methylbutanoate

>  <logH>   
-0.0803

$$$$
n-Propylisobutyrate
  ChemBrain IXL

 23 22  0  0  0  0  0  0  0  0  1 V2000
    3.4698    5.5750    0.1949 C   0  0  0  0  0  0  0  0  0  0  0  0
    4.7550    6.3087    0.1789 C   0  0  0  0  0  0  0  0  0  0  0  0
    4.7698    7.5084   -0.0425 O   0  0  0  0  0  0  0  0  0  0  0  0
    6.0137    5.5920    0.4296 O   0  0  0  0  0  0  0  0  0  0  0  0
    7.2249    6.4225    0.3656 C   0  0  0  0  0  0  0  0  0  0  0  0
    2.4121    6.3744   -0.5906 C   0  0  0  0  0  0  0  0  0  0  0  0
    8.4616    5.5507    0.6578 C   0  0  0  0  0  0  0  0  0  0  0  0
    3.6592    4.1926   -0.4592 C   0  0  0  0  0  0  0  0  0  0  0  0
    9.7317    6.4202    0.5853 C   0  0  0  0  0  0  0  0  0  0  0  0
    3.1394    5.4479    1.2185 H   0  0  0  0  0  0  0  0  0  0  0  0
    7.3139    6.8555   -0.6230 H   0  0  0  0  0  0  0  0  0  0  0  0
    7.1591    7.2140    1.1019 H   0  0  0  0  0  0  0  0  0  0  0  0
    1.4712    5.8383   -0.5775 H   0  0  0  0  0  0  0  0  0  0  0  0
    2.2801    7.3465   -0.1319 H   0  0  0  0  0  0  0  0  0  0  0  0
    2.7417    6.5001   -1.6145 H   0  0  0  0  0  0  0  0  0  0  0  0
    8.5251    4.7569   -0.0761 H   0  0  0  0  0  0  0  0  0  0  0  0
    8.3744    5.1208    1.6480 H   0  0  0  0  0  0  0  0  0  0  0  0
    4.4032    3.6312    0.0924 H   0  0  0  0  0  0  0  0  0  0  0  0
    3.9887    4.3198   -1.4830 H   0  0  0  0  0  0  0  0  0  0  0  0
    2.7190    3.6554   -0.4466 H   0  0  0  0  0  0  0  0  0  0  0  0
    9.6674    7.2151    1.3181 H   0  0  0  0  0  0  0  0  0  0  0  0
    9.8198    6.8488   -0.4054 H   0  0  0  0  0  0  0  0  0  0  0  0
   10.6007    5.8079    0.7923 H   0  0  0  0  0  0  0  0  0  0  0  0
  1  2  1  0  0  0  0
  2  3  2  0  0  0  0
  2  4  1  0  0  0  0
  4  5  1  0  0  0  0
  1  6  1  0  0  0  0
  5  7  1  0  0  0  0
  1  8  1  0  0  0  0
  7  9  1  0  0  0  0
  1 10  1  0  0  0  0
  5 11  1  0  0  0  0
  5 12  1  0  0  0  0
  6 13  1  0  0  0  0
  6 14  1  0  0  0  0
  6 15  1  0  0  0  0
  7 16  1  0  0  0  0
  7 17  1  0  0  0  0
  8 18  1  0  0  0  0
  8 19  1  0  0  0  0
  8 20  1  0  0  0  0
  9 21  1  0  0  0  0
  9 22  1  0  0  0  0
  9 23  1  0  0  0  0
M  END
>  <Alias name>
Propyl isobutanoate

>  <logH>   
-0.08

$$$$
Propyl butanoate
  ChemBrain IXL

 23 22  0  0  0  0  0  0  0  0  1 V2000
    8.5809    6.7785   -0.1175 C   0  0  0  0  0  0  0  0  0  0  0  0
    7.7049    5.5126   -0.0524 C   0  0  0  0  0  0  0  0  0  0  0  0
    5.3395    4.7634   -0.1702 C   0  0  0  0  0  0  0  0  0  0  0  0
    5.7449    3.6251    0.0003 O   0  0  0  0  0  0  0  0  0  0  0  0
    6.2918    5.8852   -0.2198 O   0  0  0  0  0  0  0  0  0  0  0  0
    3.8889    5.0150   -0.3272 C   0  0  0  0  0  0  0  0  0  0  0  0
    3.5329    6.3819    0.2905 C   0  0  0  0  0  0  0  0  0  0  0  0
    2.0225    6.6405    0.1296 C   0  0  0  0  0  0  0  0  0  0  0  0
   10.0617    6.3885    0.0563 C   0  0  0  0  0  0  0  0  0  0  0  0
    8.4454    7.2623   -1.0768 H   0  0  0  0  0  0  0  0  0  0  0  0
    8.2916    7.4587    0.6739 H   0  0  0  0  0  0  0  0  0  0  0  0
    7.8396    5.0294    0.9075 H   0  0  0  0  0  0  0  0  0  0  0  0
    7.9949    4.8317   -0.8432 H   0  0  0  0  0  0  0  0  0  0  0  0
    3.6349    5.0176   -1.3799 H   0  0  0  0  0  0  0  0  0  0  0  0
    3.3311    4.2353    0.1766 H   0  0  0  0  0  0  0  0  0  0  0  0
    3.7887    6.3802    1.3429 H   0  0  0  0  0  0  0  0  0  0  0  0
    4.0886    7.1621   -0.2148 H   0  0  0  0  0  0  0  0  0  0  0  0
    1.4668    5.8612    0.6363 H   0  0  0  0  0  0  0  0  0  0  0  0
    1.7728    7.6014    0.5622 H   0  0  0  0  0  0  0  0  0  0  0  0
    1.7664    6.6408   -0.9226 H   0  0  0  0  0  0  0  0  0  0  0  0
   10.6770    7.2784    0.0111 H   0  0  0  0  0  0  0  0  0  0  0  0
   10.3513    5.7088   -0.7355 H   0  0  0  0  0  0  0  0  0  0  0  0
   10.1973    5.9042    1.0154 H   0  0  0  0  0  0  0  0  0  0  0  0
  1  2  1  0  0  0  0
  3  4  2  0  0  0  0
  3  5  1  0  0  0  0
  5  2  1  0  0  0  0
  3  6  1  0  0  0  0
  6  7  1  0  0  0  0
  7  8  1  0  0  0  0
  1  9  1  0  0  0  0
  1 10  1  0  0  0  0
  1 11  1  0  0  0  0
  2 12  1  0  0  0  0
  2 13  1  0  0  0  0
  6 14  1  0  0  0  0
  6 15  1  0  0  0  0
  7 16  1  0  0  0  0
  7 17  1  0  0  0  0
  8 18  1  0  0  0  0
  8 19  1  0  0  0  0
  8 20  1  0  0  0  0
  9 21  1  0  0  0  0
  9 22  1  0  0  0  0
  9 23  1  0  0  0  0
M  END
>  <Alias name>
Propyl butyrate

>  <logH>   
-0.08

$$$$
Ethylcyclohexane
  ChemBrain IXL

 24 24  0  0  0  0  0  0  0  0  1 V2000
    4.0581    6.0227    0.1288 C   0  0  0  0  0  0  0  0  0  0  0  0
    2.8052    5.5854   -0.6557 C   0  0  0  0  0  0  0  0  0  0  0  0
    2.3807    4.1749   -0.2016 C   0  0  0  0  0  0  0  0  0  0  0  0
    3.5273    3.1808   -0.4723 C   0  0  0  0  0  0  0  0  0  0  0  0
    4.7822    3.6159    0.3113 C   0  0  0  0  0  0  0  0  0  0  0  0
    5.2076    5.0300   -0.1406 C   0  0  0  0  0  0  0  0  0  0  0  0
    6.4608    5.4721    0.6465 C   0  0  0  0  0  0  0  0  0  0  0  0
    7.6240    4.5004    0.3600 C   0  0  0  0  0  0  0  0  0  0  0  0
    3.8339    6.0364    1.1883 H   0  0  0  0  0  0  0  0  0  0  0  0
    4.3554    7.0141   -0.1898 H   0  0  0  0  0  0  0  0  0  0  0  0
    3.0293    5.5715   -1.7152 H   0  0  0  0  0  0  0  0  0  0  0  0
    1.9992    6.2832   -0.4664 H   0  0  0  0  0  0  0  0  0  0  0  0
    1.5000    3.8684   -0.7521 H   0  0  0  0  0  0  0  0  0  0  0  0
    2.1574    4.1887    0.8580 H   0  0  0  0  0  0  0  0  0  0  0  0
    3.7503    3.1671   -1.5320 H   0  0  0  0  0  0  0  0  0  0  0  0
    3.2286    2.1900   -0.1537 H   0  0  0  0  0  0  0  0  0  0  0  0
    4.5600    3.6272    1.3712 H   0  0  0  0  0  0  0  0  0  0  0  0
    5.5861    2.9178    0.1187 H   0  0  0  0  0  0  0  0  0  0  0  0
    5.4326    5.0181   -1.1999 H   0  0  0  0  0  0  0  0  0  0  0  0
    6.2408    5.4692    1.7069 H   0  0  0  0  0  0  0  0  0  0  0  0
    6.7437    6.4715    0.3400 H   0  0  0  0  0  0  0  0  0  0  0  0
    8.5048    4.8231    0.9011 H   0  0  0  0  0  0  0  0  0  0  0  0
    7.8355    4.4937   -0.7022 H   0  0  0  0  0  0  0  0  0  0  0  0
    7.3500    3.5036    0.6799 H   0  0  0  0  0  0  0  0  0  0  0  0
  1  2  1  0  0  0  0
  2  3  1  0  0  0  0
  3  4  1  0  0  0  0
  4  5  1  0  0  0  0
  5  6  1  0  0  0  0
  6  1  1  0  0  0  0
  6  7  1  0  0  0  0
  7  8  1  0  0  0  0
  1  9  1  0  0  0  0
  1 10  1  0  0  0  0
  2 11  1  0  0  0  0
  2 12  1  0  0  0  0
  3 13  1  0  0  0  0
  3 14  1  0  0  0  0
  4 15  1  0  0  0  0
  4 16  1  0  0  0  0
  5 17  1  0  0  0  0
  5 18  1  0  0  0  0
  6 19  1  0  0  0  0
  7 20  1  0  0  0  0
  7 21  1  0  0  0  0
  8 22  1  0  0  0  0
  8 23  1  0  0  0  0
  8 24  1  0  0  0  0
M  END
>  <Alias name>
Ethylcyclohexane

>  <logH>   
-0.074

$$$$
Ethyl valerate
  ChemBrain IXL

 23 22  0  0  0  0  0  0  0  0  1 V2000
    4.5203    5.5816    0.0000 C   0  0  0  0  0  0  0  0  0  0  0  0
    5.9853    6.0368   -0.1630 C   0  0  0  0  0  0  0  0  0  0  0  0
    6.8812    4.8540   -0.1324 C   0  0  0  0  0  0  0  0  0  0  0  0
    8.3390    5.0345   -0.0419 O   0  0  0  0  0  0  0  0  0  0  0  0
    6.4102    3.7293   -0.1826 O   0  0  0  0  0  0  0  0  0  0  0  0
    3.5928    6.8120   -0.0395 C   0  0  0  0  0  0  0  0  0  0  0  0
    2.1290    6.3577    0.1213 C   0  0  0  0  0  0  0  0  0  0  0  0
    8.7945    6.4317    0.0117 C   0  0  0  0  0  0  0  0  0  0  0  0
   10.3320    6.4669    0.0974 C   0  0  0  0  0  0  0  0  0  0  0  0
    4.2599    4.9073   -0.8065 H   0  0  0  0  0  0  0  0  0  0  0  0
    4.4039    5.0720    0.9486 H   0  0  0  0  0  0  0  0  0  0  0  0
    6.2461    6.7078    0.6460 H   0  0  0  0  0  0  0  0  0  0  0  0
    6.0998    6.5511   -1.1091 H   0  0  0  0  0  0  0  0  0  0  0  0
    3.8523    7.4859    0.7675 H   0  0  0  0  0  0  0  0  0  0  0  0
    3.7102    7.3221   -0.9876 H   0  0  0  0  0  0  0  0  0  0  0  0
    1.8697    5.6829   -0.6851 H   0  0  0  0  0  0  0  0  0  0  0  0
    2.0110    5.8489    1.0700 H   0  0  0  0  0  0  0  0  0  0  0  0
    1.4775    7.2223    0.0919 H   0  0  0  0  0  0  0  0  0  0  0  0
    8.4708    6.9516   -0.8814 H   0  0  0  0  0  0  0  0  0  0  0  0
    8.3733    6.9157    0.8841 H   0  0  0  0  0  0  0  0  0  0  0  0
   10.6679    7.4956    0.1355 H   0  0  0  0  0  0  0  0  0  0  0  0
   10.7533    5.9815   -0.7742 H   0  0  0  0  0  0  0  0  0  0  0  0
   10.6557    5.9481    0.9913 H   0  0  0  0  0  0  0  0  0  0  0  0
  1  2  1  0  0  0  0
  2  3  1  0  0  0  0
  3  4  1  0  0  0  0
  3  5  2  0  0  0  0
  1  6  1  0  0  0  0
  6  7  1  0  0  0  0
  4  8  1  0  0  0  0
  8  9  1  0  0  0  0
  1 10  1  0  0  0  0
  1 11  1  0  0  0  0
  2 12  1  0  0  0  0
  2 13  1  0  0  0  0
  6 14  1  0  0  0  0
  6 15  1  0  0  0  0
  7 16  1  0  0  0  0
  7 17  1  0  0  0  0
  7 18  1  0  0  0  0
  8 19  1  0  0  0  0
  8 20  1  0  0  0  0
  9 21  1  0  0  0  0
  9 22  1  0  0  0  0
  9 23  1  0  0  0  0
M  END
>  <Alias name>
Ethyl pentanoate

>  <logH>   
-0.072

$$$$
Propylbenzene
  ChemBrain IXL

 21 21  0  0  0  0  0  0  0  0  1 V2000
    3.8710    3.5040    0.4672 C   0  0  0  0  0  0  0  0  0  0  0  0
    4.8042    4.5304    0.3202 C   0  0  0  0  0  0  0  0  0  0  0  0
    4.5351    5.7972    0.8387 C   0  0  0  0  0  0  0  0  0  0  0  0
    3.3328    6.0376    1.5040 C   0  0  0  0  0  0  0  0  0  0  0  0
    2.3996    5.0112    1.6510 C   0  0  0  0  0  0  0  0  0  0  0  0
    2.6687    3.7444    1.1325 C   0  0  0  0  0  0  0  0  0  0  0  0
    6.0797    4.2754   -0.3858 C   0  0  0  0  0  0  0  0  0  0  0  0
    6.9248    5.5639   -0.4012 C   0  0  0  0  0  0  0  0  0  0  0  0
    8.2533    5.2982   -1.1356 C   0  0  0  0  0  0  0  0  0  0  0  0
    4.0800    2.5204    0.0648 H   0  0  0  0  0  0  0  0  0  0  0  0
    5.2596    6.5941    0.7246 H   0  0  0  0  0  0  0  0  0  0  0  0
    3.1239    7.0211    1.9065 H   0  0  0  0  0  0  0  0  0  0  0  0
    1.4662    5.1978    2.1675 H   0  0  0  0  0  0  0  0  0  0  0  0
    1.9442    2.9475    1.2466 H   0  0  0  0  0  0  0  0  0  0  0  0
    6.6252    3.4921    0.1258 H   0  0  0  0  0  0  0  0  0  0  0  0
    5.8737    3.9666   -1.4032 H   0  0  0  0  0  0  0  0  0  0  0  0
    6.3796    6.3471   -0.9134 H   0  0  0  0  0  0  0  0  0  0  0  0
    7.1303    5.8731    0.6162 H   0  0  0  0  0  0  0  0  0  0  0  0
    8.8472    6.2037   -1.1464 H   0  0  0  0  0  0  0  0  0  0  0  0
    8.0478    4.9890   -2.1530 H   0  0  0  0  0  0  0  0  0  0  0  0
    8.7984    4.5150   -0.6234 H   0  0  0  0  0  0  0  0  0  0  0  0
  1  2  4  0  0  0  0
  2  3  4  0  0  0  0
  3  4  4  0  0  0  0
  4  5  4  0  0  0  0
  5  6  4  0  0  0  0
  6  1  4  0  0  0  0
  2  7  1  0  0  0  0
  7  8  1  0  0  0  0
  8  9  1  0  0  0  0
  1 10  1  0  0  0  0
  3 11  1  0  0  0  0
  4 12  1  0  0  0  0
  5 13  1  0  0  0  0
  6 14  1  0  0  0  0
  7 15  1  0  0  0  0
  7 16  1  0  0  0  0
  8 17  1  0  0  0  0
  8 18  1  0  0  0  0
  9 19  1  0  0  0  0
  9 20  1  0  0  0  0
  9 21  1  0  0  0  0
M  END
>  <Alias name>
Isocumene

>  <logH>   
-0.068

$$$$
1,2-Dichloropropane
  ChemBrain IXL

 11 10  0  0  0  0  0  0  0  0  1 V2000
    3.1477    4.2719    0.4747 C   0  0  0  0  0  0  0  0  0  0  0  0
    4.1306    3.5793   -0.4891 C   0  0  0  0  0  0  0  0  0  0  0  0
    5.5753    3.9573   -0.1086 C   0  0  0  0  0  0  0  0  0  0  0  0
    3.9290    1.8104   -0.3746 Cl  0  0  0  0  0  0  0  0  0  0  0  0
    1.4747    3.8436    0.0270 Cl  0  0  0  0  0  0  0  0  0  0  0  0
    3.3451    3.9450    1.4881 H   0  0  0  0  0  0  0  0  0  0  0  0
    3.2750    5.3454    0.4103 H   0  0  0  0  0  0  0  0  0  0  0  0
    3.9286    3.9008   -1.5034 H   0  0  0  0  0  0  0  0  0  0  0  0
    5.6977    5.0311   -0.1779 H   0  0  0  0  0  0  0  0  0  0  0  0
    6.2661    3.4707   -0.7861 H   0  0  0  0  0  0  0  0  0  0  0  0
    5.7774    3.6356    0.9056 H   0  0  0  0  0  0  0  0  0  0  0  0
  1  2  1  0  0  0  0
  2  3  1  0  0  0  0
  2  4  1  0  0  0  0
  1  5  1  0  0  0  0
  1  6  1  0  0  0  0
  1  7  1  0  0  0  0
  2  8  1  0  0  0  0
  3  9  1  0  0  0  0
  3 10  1  0  0  0  0
  3 11  1  0  0  0  0
M  END
>  <Alias name>
1,2-Dichloropropane

>  <logH>   
-0.063

$$$$
N,N-Dimethylformamide
  ChemBrain IXL

 12 11  0  0  0  0  0  0  0  0  1 V2000
    1.6896    2.8649    0.3673 O   0  0  0  0  0  0  0  0  0  0  0  0
    2.8159    2.5143    0.0561 C   0  0  0  0  0  0  0  0  0  0  0  0
    3.8646    3.4418    0.0625 N   0  0  0  0  0  0  0  0  0  0  0  0
    5.2217    3.0194   -0.3124 C   0  0  0  0  0  0  0  0  0  0  0  0
    3.6085    4.8382    0.4440 C   0  0  0  0  0  0  0  0  0  0  0  0
    3.0046    1.4856   -0.2250 H   0  0  0  0  0  0  0  0  0  0  0  0
    5.8939    3.8661   -0.2486 H   0  0  0  0  0  0  0  0  0  0  0  0
    5.2144    2.6399   -1.3267 H   0  0  0  0  0  0  0  0  0  0  0  0
    5.5567    2.2410    0.3619 H   0  0  0  0  0  0  0  0  0  0  0  0
    2.5598    4.9599    0.6856 H   0  0  0  0  0  0  0  0  0  0  0  0
    4.2098    5.0924    1.3080 H   0  0  0  0  0  0  0  0  0  0  0  0
    3.8671    5.4909   -0.3806 H   0  0  0  0  0  0  0  0  0  0  0  0
  1  2  2  0  0  0  0
  2  3  1  0  0  0  0
  3  4  1  0  0  0  0
  3  5  1  0  0  0  0
  2  6  1  0  0  0  0
  4  7  1  0  0  0  0
  4  8  1  0  0  0  0
  4  9  1  0  0  0  0
  5 10  1  0  0  0  0
  5 11  1  0  0  0  0
  5 12  1  0  0  0  0
M  END
>  <Alias name>
N,N-Dimethylformamide

>  <logH>   
-0.0612

$$$$
1,1,1-Trifluoro-2,3-dichloropropane
  ChemBrain IXL

 11 10  0  0  0  0  0  0  0  0  1 V2000
    2.9909    4.3172    0.2601 C   0  0  0  0  0  0  0  0  0  0  0  0
    4.1982    3.6490   -0.4257 C   0  0  0  0  0  0  0  0  0  0  0  0
    5.5035    4.2226    0.1590 C   0  0  0  0  0  0  0  0  0  0  0  0
    5.5481    3.9762    1.4958 F   0  0  0  0  0  0  0  0  0  0  0  0
    6.5691    3.6331   -0.4465 F   0  0  0  0  0  0  0  0  0  0  0  0
    5.5452    5.5648   -0.0561 F   0  0  0  0  0  0  0  0  0  0  0  0
    1.4798    3.6618   -0.4253 Cl  0  0  0  0  0  0  0  0  0  0  0  0
    4.1433    1.8884   -0.1431 Cl  0  0  0  0  0  0  0  0  0  0  0  0
    3.0223    4.1151    1.3236 H   0  0  0  0  0  0  0  0  0  0  0  0
    3.0281    5.3869    0.0946 H   0  0  0  0  0  0  0  0  0  0  0  0
    4.1628    3.8450   -1.4903 H   0  0  0  0  0  0  0  0  0  0  0  0
  1  2  1  0  0  0  0
  3  4  1  0  0  0  0
  3  5  1  0  0  0  0
  3  6  1  0  0  0  0
  3  2  1  0  0  0  0
  1  7  1  0  0  0  0
  2  8  1  0  0  0  0
  1  9  1  0  0  0  0
  1 10  1  0  0  0  0
  2 11  1  0  0  0  0
M  END
>  <Alias name>
1,1,1-Trifluoro-2,3-dichloropropane

>  <logH>   
-0.061

$$$$
Isopentylacetate
  ChemBrain IXL

 23 22  0  0  0  0  0  0  0  0  1 V2000
    2.5366    5.9792    0.6885 C   0  0  0  0  0  0  0  0  0  0  0  0
    2.6262    4.7357   -0.1121 C   0  0  0  0  0  0  0  0  0  0  0  0
    1.6081    4.1601   -0.4590 O   0  0  0  0  0  0  0  0  0  0  0  0
    3.9419    4.1936   -0.4894 O   0  0  0  0  0  0  0  0  0  0  0  0
    6.4001    4.2873   -0.4805 C   0  0  0  0  0  0  0  0  0  0  0  0
    7.6184    5.0863    0.0320 C   0  0  0  0  0  0  0  0  0  0  0  0
    8.9156    4.3812   -0.4104 C   0  0  0  0  0  0  0  0  0  0  0  0
    7.5867    6.5141   -0.5522 C   0  0  0  0  0  0  0  0  0  0  0  0
    5.0980    4.9711   -0.0169 C   0  0  0  0  0  0  0  0  0  0  0  0
    1.4958    6.2212    0.8644 H   0  0  0  0  0  0  0  0  0  0  0  0
    3.0390    5.8350    1.6371 H   0  0  0  0  0  0  0  0  0  0  0  0
    3.0097    6.7907    0.1493 H   0  0  0  0  0  0  0  0  0  0  0  0
    6.4380    3.2804   -0.0839 H   0  0  0  0  0  0  0  0  0  0  0  0
    6.4224    4.2493   -1.5626 H   0  0  0  0  0  0  0  0  0  0  0  0
    7.5873    5.1380    1.1132 H   0  0  0  0  0  0  0  0  0  0  0  0
    9.7708    4.9395   -0.0503 H   0  0  0  0  0  0  0  0  0  0  0  0
    8.9476    4.3291   -1.4917 H   0  0  0  0  0  0  0  0  0  0  0  0
    8.9398    3.3793    0.0001 H   0  0  0  0  0  0  0  0  0  0  0  0
    6.6838    7.0166   -0.2305 H   0  0  0  0  0  0  0  0  0  0  0  0
    8.4503    7.0660   -0.2024 H   0  0  0  0  0  0  0  0  0  0  0  0
    7.6054    6.4622   -1.6338 H   0  0  0  0  0  0  0  0  0  0  0  0
    5.0499    5.9723   -0.4250 H   0  0  0  0  0  0  0  0  0  0  0  0
    5.0818    5.0207    1.0649 H   0  0  0  0  0  0  0  0  0  0  0  0
  1  2  1  0  0  0  0
  2  3  2  0  0  0  0
  2  4  1  0  0  0  0
  5  6  1  0  0  0  0
  6  7  1  0  0  0  0
  6  8  1  0  0  0  0
  5  9  1  0  0  0  0
  9  4  1  0  0  0  0
  1 10  1  0  0  0  0
  1 11  1  0  0  0  0
  1 12  1  0  0  0  0
  5 13  1  0  0  0  0
  5 14  1  0  0  0  0
  6 15  1  0  0  0  0
  7 16  1  0  0  0  0
  7 17  1  0  0  0  0
  7 18  1  0  0  0  0
  8 19  1  0  0  0  0
  8 20  1  0  0  0  0
  8 21  1  0  0  0  0
  9 22  1  0  0  0  0
  9 23  1  0  0  0  0
M  END
>  <Alias name>
Isoamyl acetate

>  <logH>   
-0.06

$$$$
2-Methyl-1-butanol acetate
  ChemBrain IXL

 23 22  0  0  0  0  0  0  0  0  1 V2000
    6.4462    4.6691   -0.4181 C   0  0  0  0  0  0  0  0  0  0  0  0
    5.7029    5.7630    0.3728 C   0  0  0  0  0  0  0  0  0  0  0  0
    4.2592    5.4869    0.3527 O   0  0  0  0  0  0  0  0  0  0  0  0
    7.9613    4.9480   -0.3809 C   0  0  0  0  0  0  0  0  0  0  0  0
    8.2495    6.3090   -1.0437 C   0  0  0  0  0  0  0  0  0  0  0  0
    6.1614    3.2937    0.2157 C   0  0  0  0  0  0  0  0  0  0  0  0
    1.9616    6.2864    1.1329 C   0  0  0  0  0  0  0  0  0  0  0  0
    3.4308    6.4579    1.0820 C   0  0  0  0  0  0  0  0  0  0  0  0
    3.9543    7.4050    1.6453 O   0  0  0  0  0  0  0  0  0  0  0  0
    6.1039    4.6709   -1.4456 H   0  0  0  0  0  0  0  0  0  0  0  0
    6.0548    5.7702    1.3970 H   0  0  0  0  0  0  0  0  0  0  0  0
    5.8922    6.7281   -0.0807 H   0  0  0  0  0  0  0  0  0  0  0  0
    8.2994    4.9687    0.6478 H   0  0  0  0  0  0  0  0  0  0  0  0
    8.4854    4.1669   -0.9176 H   0  0  0  0  0  0  0  0  0  0  0  0
    7.7420    7.0926   -0.4947 H   0  0  0  0  0  0  0  0  0  0  0  0
    7.8927    6.2954   -2.0662 H   0  0  0  0  0  0  0  0  0  0  0  0
    9.3162    6.4956   -1.0361 H   0  0  0  0  0  0  0  0  0  0  0  0
    6.6813    2.5246   -0.3420 H   0  0  0  0  0  0  0  0  0  0  0  0
    6.5064    3.2909    1.2423 H   0  0  0  0  0  0  0  0  0  0  0  0
    5.0963    3.0990    0.1924 H   0  0  0  0  0  0  0  0  0  0  0  0
    1.7210    5.2305    1.1277 H   0  0  0  0  0  0  0  0  0  0  0  0
    1.5764    6.7400    2.0377 H   0  0  0  0  0  0  0  0  0  0  0  0
    1.5124    6.7633    0.2705 H   0  0  0  0  0  0  0  0  0  0  0  0
  1  2  1  0  0  0  0
  2  3  1  0  0  0  0
  1  4  1  0  0  0  0
  4  5  1  0  0  0  0
  1  6  1  0  0  0  0
  7  8  1  0  0  0  0
  8  9  2  0  0  0  0
  8  3  1  0  0  0  0
  1 10  1  0  0  0  0
  2 11  1  0  0  0  0
  2 12  1  0  0  0  0
  4 13  1  0  0  0  0
  4 14  1  0  0  0  0
  5 15  1  0  0  0  0
  5 16  1  0  0  0  0
  5 17  1  0  0  0  0
  6 18  1  0  0  0  0
  6 19  1  0  0  0  0
  6 20  1  0  0  0  0
  7 21  1  0  0  0  0
  7 22  1  0  0  0  0
  7 23  1  0  0  0  0
M  END
>  <Alias name>
2-Methyl-1-butyl acetate

>  <logH>   
-0.059

$$$$
1-Iodo-2-methylpropane
  ChemBrain IXL

 14 13  0  0  0  0  0  0  0  0  1 V2000
    4.4721    3.7921   -0.3138 C   0  0  0  0  0  0  0  0  0  0  0  0
    4.2471    2.3754    0.2490 C   0  0  0  0  0  0  0  0  0  0  0  0
    3.4559    4.7632    0.3179 C   0  0  0  0  0  0  0  0  0  0  0  0
    1.4886    4.1502   -0.1806 I   0  0  0  0  0  0  0  0  0  0  0  0
    5.9028    4.2565    0.0208 C   0  0  0  0  0  0  0  0  0  0  0  0
    4.3389    3.7790   -1.3885 H   0  0  0  0  0  0  0  0  0  0  0  0
    4.9671    1.6947   -0.1881 H   0  0  0  0  0  0  0  0  0  0  0  0
    4.3714    2.3903    1.3247 H   0  0  0  0  0  0  0  0  0  0  0  0
    3.2446    2.0454    0.0060 H   0  0  0  0  0  0  0  0  0  0  0  0
    3.5735    4.7588    1.3945 H   0  0  0  0  0  0  0  0  0  0  0  0
    3.6291    5.7632   -0.0601 H   0  0  0  0  0  0  0  0  0  0  0  0
    6.0610    5.2522   -0.3748 H   0  0  0  0  0  0  0  0  0  0  0  0
    6.6170    3.5741   -0.4231 H   0  0  0  0  0  0  0  0  0  0  0  0
    6.0360    4.2697    1.0955 H   0  0  0  0  0  0  0  0  0  0  0  0
  1  2  1  0  0  0  0
  1  3  1  0  0  0  0
  3  4  1  0  0  0  0
  1  5  1  0  0  0  0
  1  6  1  0  0  0  0
  2  7  1  0  0  0  0
  2  8  1  0  0  0  0
  2  9  1  0  0  0  0
  3 10  1  0  0  0  0
  3 11  1  0  0  0  0
  5 12  1  0  0  0  0
  5 13  1  0  0  0  0
  5 14  1  0  0  0  0
M  END
>  <Alias name>
Isobutyl iodide

>  <logH>   
-0.058

$$$$
t-Butyliodide
  ChemBrain IXL

 14 13  0  0  0  0  0  0  0  0  1 V2000
    2.8293    2.4727    1.0224 C   0  0  0  0  0  0  0  0  0  0  0  0
    3.5951    3.3932    0.0524 C   0  0  0  0  0  0  0  0  0  0  0  0
    3.8185    5.3116    0.9267 I   0  0  0  0  0  0  0  0  0  0  0  0
    4.9857    2.7943   -0.2343 C   0  0  0  0  0  0  0  0  0  0  0  0
    2.8079    3.5184   -1.2664 C   0  0  0  0  0  0  0  0  0  0  0  0
    2.7151    1.4927    0.5757 H   0  0  0  0  0  0  0  0  0  0  0  0
    3.3826    2.3847    1.9492 H   0  0  0  0  0  0  0  0  0  0  0  0
    1.8520    2.8936    1.2239 H   0  0  0  0  0  0  0  0  0  0  0  0
    5.5239    3.4412   -0.9160 H   0  0  0  0  0  0  0  0  0  0  0  0
    4.8715    1.8143   -0.6810 H   0  0  0  0  0  0  0  0  0  0  0  0
    5.5389    2.7063    0.6926 H   0  0  0  0  0  0  0  0  0  0  0  0
    3.3460    4.1654   -1.9481 H   0  0  0  0  0  0  0  0  0  0  0  0
    1.8305    3.9393   -1.0649 H   0  0  0  0  0  0  0  0  0  0  0  0
    2.6938    2.5384   -1.7131 H   0  0  0  0  0  0  0  0  0  0  0  0
  1  2  1  0  0  0  0
  2  3  1  0  0  0  0
  2  4  1  0  0  0  0
  2  5  1  0  0  0  0
  1  6  1  0  0  0  0
  1  7  1  0  0  0  0
  1  8  1  0  0  0  0
  4  9  1  0  0  0  0
  4 10  1  0  0  0  0
  4 11  1  0  0  0  0
  5 12  1  0  0  0  0
  5 13  1  0  0  0  0
  5 14  1  0  0  0  0
M  END
>  <Alias name>
2-Iodo-2-methylpropane

>  <logH>   
-0.058

$$$$
Tetrachloroethylene
  ChemBrain IXL

  6  5  0  0  0  0  0  0  0  0  1 V2000
    2.6379    3.0422    0.0000 C   0  0  0  0  0  0  0  0  0  0  0  0
    3.9729    3.0541   -0.0057 C   0  0  0  0  0  0  0  0  0  0  0  0
    1.7323    4.5789    0.0274 Cl  0  0  0  0  0  0  0  0  0  0  0  0
    1.7597    1.4894   -0.0198 Cl  0  0  0  0  0  0  0  0  0  0  0  0
    4.8511    4.6068    0.0142 Cl  0  0  0  0  0  0  0  0  0  0  0  0
    4.8786    1.5173   -0.0331 Cl  0  0  0  0  0  0  0  0  0  0  0  0
  1  2  2  0  0  0  0
  1  3  1  0  0  0  0
  1  4  1  0  0  0  0
  2  5  1  0  0  0  0
  2  6  1  0  0  0  0
M  END
>  <Alias name>
Tetrachloroethylene

>  <logH>   
-0.053

$$$$
Butylcyclopentane
  ChemBrain IXL

 27 27  0  0  0  0  0  0  0  0  1 V2000
    3.8438    5.9868   -0.4762 C   0  0  0  0  0  0  0  0  0  0  0  0
    2.6737    5.2091    0.1208 C   0  0  0  0  0  0  0  0  0  0  0  0
    2.3829    4.0549   -0.8950 C   0  0  0  0  0  0  0  0  0  0  0  0
    3.6028    4.0400   -1.8751 C   0  0  0  0  0  0  0  0  0  0  0  0
    4.6545    4.9350   -1.2242 C   0  0  0  0  0  0  0  0  0  0  0  0
    5.4864    4.1050   -0.2194 C   0  0  0  0  0  0  0  0  0  0  0  0
    6.5360    5.0093    0.4603 C   0  0  0  0  0  0  0  0  0  0  0  0
    7.3776    4.1703    1.4415 C   0  0  0  0  0  0  0  0  0  0  0  0
    8.4265    5.0724    2.1203 C   0  0  0  0  0  0  0  0  0  0  0  0
    3.4691    6.7190   -1.1807 H   0  0  0  0  0  0  0  0  0  0  0  0
    4.4301    6.4698    0.2931 H   0  0  0  0  0  0  0  0  0  0  0  0
    2.9924    4.7758    1.0608 H   0  0  0  0  0  0  0  0  0  0  0  0
    1.8043    5.8361    0.2747 H   0  0  0  0  0  0  0  0  0  0  0  0
    2.3019    3.1169   -0.3600 H   0  0  0  0  0  0  0  0  0  0  0  0
    1.4752    4.2473   -1.4534 H   0  0  0  0  0  0  0  0  0  0  0  0
    3.9702    3.0351   -2.0426 H   0  0  0  0  0  0  0  0  0  0  0  0
    3.3025    4.4889   -2.8137 H   0  0  0  0  0  0  0  0  0  0  0  0
    5.3008    5.3862   -1.9666 H   0  0  0  0  0  0  0  0  0  0  0  0
    4.8304    3.6843    0.5326 H   0  0  0  0  0  0  0  0  0  0  0  0
    5.9904    3.3041   -0.7462 H   0  0  0  0  0  0  0  0  0  0  0  0
    7.1836    5.4400   -0.2933 H   0  0  0  0  0  0  0  0  0  0  0  0
    6.0360    5.8011    1.0015 H   0  0  0  0  0  0  0  0  0  0  0  0
    6.7303    3.7394    2.1952 H   0  0  0  0  0  0  0  0  0  0  0  0
    7.8793    3.3776    0.9004 H   0  0  0  0  0  0  0  0  0  0  0  0
    9.0740    5.5033    1.3667 H   0  0  0  0  0  0  0  0  0  0  0  0
    9.0178    4.4827    2.8098 H   0  0  0  0  0  0  0  0  0  0  0  0
    7.9250    5.8651    2.6615 H   0  0  0  0  0  0  0  0  0  0  0  0
  1  2  1  0  0  0  0
  2  3  1  0  0  0  0
  3  4  1  0  0  0  0
  4  5  1  0  0  0  0
  5  1  1  0  0  0  0
  5  6  1  0  0  0  0
  6  7  1  0  0  0  0
  7  8  1  0  0  0  0
  8  9  1  0  0  0  0
  1 10  1  0  0  0  0
  1 11  1  0  0  0  0
  2 12  1  0  0  0  0
  2 13  1  0  0  0  0
  3 14  1  0  0  0  0
  3 15  1  0  0  0  0
  4 16  1  0  0  0  0
  4 17  1  0  0  0  0
  5 18  1  0  0  0  0
  6 19  1  0  0  0  0
  6 20  1  0  0  0  0
  7 21  1  0  0  0  0
  7 22  1  0  0  0  0
  8 23  1  0  0  0  0
  8 24  1  0  0  0  0
  9 25  1  0  0  0  0
  9 26  1  0  0  0  0
  9 27  1  0  0  0  0
M  END
>  <Alias name>
Butylcyclopentane

>  <logH>   
-0.052

$$$$
4-Chlorotoluene
  ChemBrain IXL

 15 15  0  0  0  0  0  0  0  0  1 V2000
    3.9503    3.8515   -0.0329 C   0  0  0  0  0  0  0  0  0  0  0  0
    3.8455    5.2424   -0.0132 C   0  0  0  0  0  0  0  0  0  0  0  0
    4.9974    6.0290   -0.0343 C   0  0  0  0  0  0  0  0  0  0  0  0
    6.2540    5.4247   -0.0751 C   0  0  0  0  0  0  0  0  0  0  0  0
    6.3588    4.0338   -0.0947 C   0  0  0  0  0  0  0  0  0  0  0  0
    5.2069    3.2472   -0.0737 C   0  0  0  0  0  0  0  0  0  0  0  0
    5.3409    1.4684   -0.0988 Cl  0  0  0  0  0  0  0  0  0  0  0  0
    4.8862    7.5047   -0.0134 C   0  0  0  0  0  0  0  0  0  0  0  0
    3.0560    3.2408   -0.0166 H   0  0  0  0  0  0  0  0  0  0  0  0
    2.8699    5.7116    0.0184 H   0  0  0  0  0  0  0  0  0  0  0  0
    7.1483    6.0354   -0.0914 H   0  0  0  0  0  0  0  0  0  0  0  0
    7.3344    3.5647   -0.1264 H   0  0  0  0  0  0  0  0  0  0  0  0
    3.8409    7.7880   -0.0084 H   0  0  0  0  0  0  0  0  0  0  0  0
    5.3691    7.8906    0.8759 H   0  0  0  0  0  0  0  0  0  0  0  0
    5.3673    7.9155   -0.8925 H   0  0  0  0  0  0  0  0  0  0  0  0
  1  2  4  0  0  0  0
  2  3  4  0  0  0  0
  3  4  4  0  0  0  0
  4  5  4  0  0  0  0
  5  6  4  0  0  0  0
  6  1  4  0  0  0  0
  6  7  1  0  0  0  0
  3  8  1  0  0  0  0
  1  9  1  0  0  0  0
  2 10  1  0  0  0  0
  4 11  1  0  0  0  0
  5 12  1  0  0  0  0
  8 13  1  0  0  0  0
  8 14  1  0  0  0  0
  8 15  1  0  0  0  0
M  END
>  <Alias name>
4-Chlorotoluene

>  <logH>   
-0.0509

$$$$
cis-3-Hexenyl acetate
  ChemBrain IXL

 24 23  0  0  0  0  0  0  0  0  1 V2000
    9.9790    6.5135    0.0835 C   0  0  0  0  0  0  0  0  0  0  0  0
   10.8341    7.3822    0.0344 O   0  0  0  0  0  0  0  0  0  0  0  0
    8.5545    6.8843    0.0974 O   0  0  0  0  0  0  0  0  0  0  0  0
    7.6139    5.7545    0.1581 C   0  0  0  0  0  0  0  0  0  0  0  0
    6.1693    6.2900    0.1656 C   0  0  0  0  0  0  0  0  0  0  0  0
    5.2199    5.1535    0.2268 C   0  0  0  0  0  0  0  0  0  0  0  0
    3.9062    5.3708    0.1108 C   0  0  0  0  0  0  0  0  0  0  0  0
    3.3947    6.7489   -0.0794 C   0  0  0  0  0  0  0  0  0  0  0  0
    1.8630    6.7571    0.0884 C   0  0  0  0  0  0  0  0  0  0  0  0
   10.3760    5.0868    0.1291 C   0  0  0  0  0  0  0  0  0  0  0  0
    7.7922    5.1842    1.0614 H   0  0  0  0  0  0  0  0  0  0  0  0
    7.7583    5.1173   -0.7057 H   0  0  0  0  0  0  0  0  0  0  0  0
    5.9916    6.8606   -0.7376 H   0  0  0  0  0  0  0  0  0  0  0  0
    6.0254    6.9273    1.0293 H   0  0  0  0  0  0  0  0  0  0  0  0
    5.5909    4.1456    0.3657 H   0  0  0  0  0  0  0  0  0  0  0  0
    3.2147    4.5386    0.1558 H   0  0  0  0  0  0  0  0  0  0  0  0
    3.8417    7.4049    0.6573 H   0  0  0  0  0  0  0  0  0  0  0  0
    3.6506    7.0948   -1.0733 H   0  0  0  0  0  0  0  0  0  0  0  0
    1.4155    6.1014   -0.6482 H   0  0  0  0  0  0  0  0  0  0  0  0
    1.6069    6.4116    1.0824 H   0  0  0  0  0  0  0  0  0  0  0  0
    1.4901    7.7642   -0.0508 H   0  0  0  0  0  0  0  0  0  0  0  0
   11.4563    5.0121    0.1204 H   0  0  0  0  0  0  0  0  0  0  0  0
    9.9717    4.5717   -0.7336 H   0  0  0  0  0  0  0  0  0  0  0  0
    9.9901    4.6333    1.0338 H   0  0  0  0  0  0  0  0  0  0  0  0
  1  2  2  0  0  0  0
  1  3  1  0  0  0  0
  3  4  1  0  0  0  0
  4  5  1  0  0  0  0
  5  6  1  0  0  0  0
  6  7  2  0  0  0  0
  7  8  1  0  0  0  0
  8  9  1  0  0  0  0
  1 10  1  0  0  0  0
  4 11  1  0  0  0  0
  4 12  1  0  0  0  0
  5 13  1  0  0  0  0
  5 14  1  0  0  0  0
  6 15  1  0  0  0  0
  7 16  1  0  0  0  0
  8 17  1  0  0  0  0
  8 18  1  0  0  0  0
  9 19  1  0  0  0  0
  9 20  1  0  0  0  0
  9 21  1  0  0  0  0
 10 22  1  0  0  0  0
 10 23  1  0  0  0  0
 10 24  1  0  0  0  0
M  END
>  <Alias name>
cis-3-Hexenyl acetate

>  <logH>   
-0.0491

$$$$
Caproic acid methylester
  ChemBrain IXL

 23 22  0  0  0  0  0  0  0  0  1 V2000
    5.7063    5.5922    0.1141 C   0  0  0  0  0  0  0  0  0  0  0  0
    6.4756    4.2700   -0.0723 C   0  0  0  0  0  0  0  0  0  0  0  0
    7.8785    4.5633   -0.4415 C   0  0  0  0  0  0  0  0  0  0  0  0
    8.2841    5.9419   -0.7514 O   0  0  0  0  0  0  0  0  0  0  0  0
    8.6983    3.6611   -0.4885 O   0  0  0  0  0  0  0  0  0  0  0  0
    4.2454    5.2868    0.4978 C   0  0  0  0  0  0  0  0  0  0  0  0
    3.4756    6.6089    0.6819 C   0  0  0  0  0  0  0  0  0  0  0  0
    2.0143    6.3035    1.0641 C   0  0  0  0  0  0  0  0  0  0  0  0
    9.7016    6.1080   -1.1038 C   0  0  0  0  0  0  0  0  0  0  0  0
    6.1722    6.1731    0.9005 H   0  0  0  0  0  0  0  0  0  0  0  0
    5.7265    6.1551   -0.8108 H   0  0  0  0  0  0  0  0  0  0  0  0
    6.0094    3.6889   -0.8584 H   0  0  0  0  0  0  0  0  0  0  0  0
    6.4558    3.7073    0.8528 H   0  0  0  0  0  0  0  0  0  0  0  0
    3.7801    4.7045   -0.2879 H   0  0  0  0  0  0  0  0  0  0  0  0
    4.2252    4.7253    1.4236 H   0  0  0  0  0  0  0  0  0  0  0  0
    3.9403    7.1908    1.4683 H   0  0  0  0  0  0  0  0  0  0  0  0
    3.4967    7.1709   -0.2436 H   0  0  0  0  0  0  0  0  0  0  0  0
    1.9931    5.7418    1.9898 H   0  0  0  0  0  0  0  0  0  0  0  0
    1.4731    7.2327    1.1932 H   0  0  0  0  0  0  0  0  0  0  0  0
    1.5496    5.7214    0.2779 H   0  0  0  0  0  0  0  0  0  0  0  0
    9.9016    7.1517   -1.3129 H   0  0  0  0  0  0  0  0  0  0  0  0
    9.9275    5.5144   -1.9809 H   0  0  0  0  0  0  0  0  0  0  0  0
   10.3199    5.7805   -0.2771 H   0  0  0  0  0  0  0  0  0  0  0  0
  1  2  1  0  0  0  0
  2  3  1  0  0  0  0
  3  4  1  0  0  0  0
  3  5  2  0  0  0  0
  1  6  1  0  0  0  0
  6  7  1  0  0  0  0
  7  8  1  0  0  0  0
  4  9  1  0  0  0  0
  1 10  1  0  0  0  0
  1 11  1  0  0  0  0
  2 12  1  0  0  0  0
  2 13  1  0  0  0  0
  6 14  1  0  0  0  0
  6 15  1  0  0  0  0
  7 16  1  0  0  0  0
  7 17  1  0  0  0  0
  8 18  1  0  0  0  0
  8 19  1  0  0  0  0
  8 20  1  0  0  0  0
  9 21  1  0  0  0  0
  9 22  1  0  0  0  0
  9 23  1  0  0  0  0
M  END
>  <Alias name>
Methyl hexanoate

>  <logH>   
-0.048

$$$$
n-Butylacrylate
  ChemBrain IXL

 21 20  0  0  0  0  0  0  0  0  1 V2000
    3.4460    5.0907    0.0392 C   0  0  0  0  0  0  0  0  0  0  0  0
    4.0011    6.4499    0.2261 C   0  0  0  0  0  0  0  0  0  0  0  0
    3.2505    7.4016    0.3644 O   0  0  0  0  0  0  0  0  0  0  0  0
    5.4569    6.6531    0.2452 O   0  0  0  0  0  0  0  0  0  0  0  0
    2.1239    4.9064    0.0201 C   0  0  0  0  0  0  0  0  0  0  0  0
    6.2569    5.4326    0.0682 C   0  0  0  0  0  0  0  0  0  0  0  0
    7.7553    5.7902    0.1091 C   0  0  0  0  0  0  0  0  0  0  0  0
    8.5939    4.5108   -0.0766 C   0  0  0  0  0  0  0  0  0  0  0  0
   10.0923    4.8683   -0.0353 C   0  0  0  0  0  0  0  0  0  0  0  0
    4.1124    4.2456   -0.0822 H   0  0  0  0  0  0  0  0  0  0  0  0
    1.7178    3.9119   -0.1167 H   0  0  0  0  0  0  0  0  0  0  0  0
    1.4576    5.7515    0.1415 H   0  0  0  0  0  0  0  0  0  0  0  0
    6.0195    4.9807   -0.8870 H   0  0  0  0  0  0  0  0  0  0  0  0
    6.0306    4.7340    0.8642 H   0  0  0  0  0  0  0  0  0  0  0  0
    7.9926    6.2419    1.0644 H   0  0  0  0  0  0  0  0  0  0  0  0
    7.9816    6.4888   -0.6868 H   0  0  0  0  0  0  0  0  0  0  0  0
    8.3567    4.0591   -1.0320 H   0  0  0  0  0  0  0  0  0  0  0  0
    8.3674    3.8120    0.7192 H   0  0  0  0  0  0  0  0  0  0  0  0
   10.3188    5.5671   -0.8311 H   0  0  0  0  0  0  0  0  0  0  0  0
   10.6817    3.9691   -0.1659 H   0  0  0  0  0  0  0  0  0  0  0  0
   10.3295    5.3198    0.9201 H   0  0  0  0  0  0  0  0  0  0  0  0
  1  2  1  0  0  0  0
  2  3  2  0  0  0  0
  2  4  1  0  0  0  0
  1  5  2  0  0  0  0
  4  6  1  0  0  0  0
  6  7  1  0  0  0  0
  7  8  1  0  0  0  0
  8  9  1  0  0  0  0
  1 10  1  0  0  0  0
  5 11  1  0  0  0  0
  5 12  1  0  0  0  0
  6 13  1  0  0  0  0
  6 14  1  0  0  0  0
  7 15  1  0  0  0  0
  7 16  1  0  0  0  0
  8 17  1  0  0  0  0
  8 18  1  0  0  0  0
  9 19  1  0  0  0  0
  9 20  1  0  0  0  0
  9 21  1  0  0  0  0
M  END
>  <Alias name>
n-Butyl acrylate

>  <logH>   
-0.046

$$$$
trans-3-Hexenyl formate
  ChemBrain IXL

 21 20  0  0  0  0  0  0  0  0  1 V2000
   11.0359    6.0435    0.0000 C   0  0  0  0  0  0  0  0  0  0  0  0
   12.0917    6.6546   -0.0012 O   0  0  0  0  0  0  0  0  0  0  0  0
    9.7620    6.7772   -0.0011 O   0  0  0  0  0  0  0  0  0  0  0  0
    8.5585    5.9332    0.0005 C   0  0  0  0  0  0  0  0  0  0  0  0
    7.3039    6.8281   -0.0009 C   0  0  0  0  0  0  0  0  0  0  0  0
    6.0912    5.9788    0.0007 C   0  0  0  0  0  0  0  0  0  0  0  0
    4.8809    6.5428   -0.0028 C   0  0  0  0  0  0  0  0  0  0  0  0
    3.6682    5.6934   -0.0012 C   0  0  0  0  0  0  0  0  0  0  0  0
    2.4135    6.5883   -0.0018 C   0  0  0  0  0  0  0  0  0  0  0  0
   11.0371    4.9604    0.0019 H   0  0  0  0  0  0  0  0  0  0  0  0
    8.5561    5.3095    0.8859 H   0  0  0  0  0  0  0  0  0  0  0  0
    8.5559    5.3064   -0.8828 H   0  0  0  0  0  0  0  0  0  0  0  0
    7.3065    7.4518   -0.8863 H   0  0  0  0  0  0  0  0  0  0  0  0
    7.3068    7.4549    0.8822 H   0  0  0  0  0  0  0  0  0  0  0  0
    6.1857    4.8997    0.0048 H   0  0  0  0  0  0  0  0  0  0  0  0
    4.7864    7.6218   -0.0069 H   0  0  0  0  0  0  0  0  0  0  0  0
    3.6659    5.0693    0.8839 H   0  0  0  0  0  0  0  0  0  0  0  0
    3.6651    5.0670   -0.8846 H   0  0  0  0  0  0  0  0  0  0  0  0
    1.5268    5.9667   -0.0006 H   0  0  0  0  0  0  0  0  0  0  0  0
    2.4163    7.2148    0.8817 H   0  0  0  0  0  0  0  0  0  0  0  0
    2.4155    7.2125   -0.8869 H   0  0  0  0  0  0  0  0  0  0  0  0
  1  2  2  0  0  0  0
  1  3  1  0  0  0  0
  3  4  1  0  0  0  0
  4  5  1  0  0  0  0
  5  6  1  0  0  0  0
  6  7  2  0  0  0  0
  7  8  1  0  0  0  0
  8  9  1  0  0  0  0
  1 10  1  0  0  0  0
  4 11  1  0  0  0  0
  4 12  1  0  0  0  0
  5 13  1  0  0  0  0
  5 14  1  0  0  0  0
  6 15  1  0  0  0  0
  7 16  1  0  0  0  0
  8 17  1  0  0  0  0
  8 18  1  0  0  0  0
  9 19  1  0  0  0  0
  9 20  1  0  0  0  0
  9 21  1  0  0  0  0
M  END
>  <Alias name>
trans-3-Hexenyl formate

>  <logH>   
-0.0452

$$$$
gamma-Picoline
  ChemBrain IXL

 14 14  0  0  0  0  0  0  0  0  1 V2000
    4.6758    2.5430    0.0000 C   0  0  0  0  0  0  0  0  0  0  0  0
    3.5815    3.3980    0.0419 C   0  0  0  0  0  0  0  0  0  0  0  0
    5.9663    3.0723    0.0370 C   0  0  0  0  0  0  0  0  0  0  0  0
    3.7984    4.7680    0.1202 C   0  0  0  0  0  0  0  0  0  0  0  0
    2.1943    2.8532    0.0035 C   0  0  0  0  0  0  0  0  0  0  0  0
    6.1549    4.4088    0.1132 N   0  0  0  0  0  0  0  0  0  0  0  0
    5.1042    5.2585    0.1550 C   0  0  0  0  0  0  0  0  0  0  0  0
    4.5262    1.4708   -0.0611 H   0  0  0  0  0  0  0  0  0  0  0  0
    6.8196    2.4083    0.0044 H   0  0  0  0  0  0  0  0  0  0  0  0
    2.9568    5.4508    0.1538 H   0  0  0  0  0  0  0  0  0  0  0  0
    2.2305    1.7700   -0.0056 H   0  0  0  0  0  0  0  0  0  0  0  0
    1.6492    3.1879    0.8785 H   0  0  0  0  0  0  0  0  0  0  0  0
    1.6917    3.2043   -0.8902 H   0  0  0  0  0  0  0  0  0  0  0  0
    5.2752    6.3249    0.2160 H   0  0  0  0  0  0  0  0  0  0  0  0
  1  2  4  0  0  0  0
  1  3  4  0  0  0  0
  2  4  4  0  0  0  0
  2  5  1  0  0  0  0
  3  6  4  0  0  0  0
  4  7  4  0  0  0  0
  6  7  4  0  0  0  0
  1  8  1  0  0  0  0
  3  9  1  0  0  0  0
  4 10  1  0  0  0  0
  5 11  1  0  0  0  0
  5 12  1  0  0  0  0
  5 13  1  0  0  0  0
  7 14  1  0  0  0  0
M  END
>  <Alias name>
4-Methylpyridine

>  <logH>   
-0.045

$$$$
Tuaminoheptane
  ChemBrain IXL

 25 24  0  0  0  0  0  0  0  0  1 V2000
    6.8136    5.9854    0.0376 C   0  0  0  0  0  0  0  0  0  0  0  0
    5.9141    4.7657   -0.2429 C   0  0  0  0  0  0  0  0  0  0  0  0
    8.2651    5.6577   -0.3653 C   0  0  0  0  0  0  0  0  0  0  0  0
    4.4633    5.0934    0.1604 C   0  0  0  0  0  0  0  0  0  0  0  0
    9.1637    6.8788   -0.0871 C   0  0  0  0  0  0  0  0  0  0  0  0
    8.7439    4.5080    0.4169 N   0  0  0  0  0  0  0  0  0  0  0  0
    3.5639    3.8737   -0.1201 C   0  0  0  0  0  0  0  0  0  0  0  0
    2.1131    4.2014    0.2831 C   0  0  0  0  0  0  0  0  0  0  0  0
    9.6937    4.2934    0.1527 H   0  0  0  0  0  0  0  0  0  0  0  0
    8.7107    4.7327    1.4001 H   0  0  0  0  0  0  0  0  0  0  0  0
    6.4619    6.8330   -0.5375 H   0  0  0  0  0  0  0  0  0  0  0  0
    6.7774    6.2254    1.0931 H   0  0  0  0  0  0  0  0  0  0  0  0
    6.2658    3.9179    0.3320 H   0  0  0  0  0  0  0  0  0  0  0  0
    5.9500    4.5259   -1.2985 H   0  0  0  0  0  0  0  0  0  0  0  0
    8.3010    5.4164   -1.4204 H   0  0  0  0  0  0  0  0  0  0  0  0
    4.1115    5.9411   -0.4146 H   0  0  0  0  0  0  0  0  0  0  0  0
    4.4275    5.3333    1.2159 H   0  0  0  0  0  0  0  0  0  0  0  0
    8.8112    7.7253   -0.6633 H   0  0  0  0  0  0  0  0  0  0  0  0
   10.1833    6.6486   -0.3704 H   0  0  0  0  0  0  0  0  0  0  0  0
    9.1280    7.1203    0.9681 H   0  0  0  0  0  0  0  0  0  0  0  0
    3.9156    3.0260    0.4549 H   0  0  0  0  0  0  0  0  0  0  0  0
    3.5997    3.6338   -1.1756 H   0  0  0  0  0  0  0  0  0  0  0  0
    1.4814    3.3442    0.0860 H   0  0  0  0  0  0  0  0  0  0  0  0
    2.0771    4.4412    1.3386 H   0  0  0  0  0  0  0  0  0  0  0  0
    1.7613    5.0490   -0.2919 H   0  0  0  0  0  0  0  0  0  0  0  0
  1  2  1  0  0  0  0
  1  3  1  0  0  0  0
  2  4  1  0  0  0  0
  3  5  1  0  0  0  0
  3  6  1  0  0  0  0
  4  7  1  0  0  0  0
  7  8  1  0  0  0  0
  6  9  1  0  0  0  0
  6 10  1  0  0  0  0
  1 11  1  0  0  0  0
  1 12  1  0  0  0  0
  2 13  1  0  0  0  0
  2 14  1  0  0  0  0
  3 15  1  0  0  0  0
  4 16  1  0  0  0  0
  4 17  1  0  0  0  0
  5 18  1  0  0  0  0
  5 19  1  0  0  0  0
  5 20  1  0  0  0  0
  7 21  1  0  0  0  0
  7 22  1  0  0  0  0
  8 23  1  0  0  0  0
  8 24  1  0  0  0  0
  8 25  1  0  0  0  0
M  END
>  <Alias name>
2-Heptanamine

>  <logH>   
-0.0443

$$$$
Acetic anhydride
  ChemBrain IXL

 13 12  0  0  0  0  0  0  0  0  1 V2000
    6.4758    4.9504   -1.0937 C   0  0  0  0  0  0  0  0  0  0  0  0
    5.4586    3.9912   -0.6082 C   0  0  0  0  0  0  0  0  0  0  0  0
    5.6161    2.7942   -0.7835 O   0  0  0  0  0  0  0  0  0  0  0  0
    4.2584    4.4809    0.0852 O   0  0  0  0  0  0  0  0  0  0  0  0
    2.0765    3.8044    1.2291 C   0  0  0  0  0  0  0  0  0  0  0  0
    3.3218    3.4346    0.5200 C   0  0  0  0  0  0  0  0  0  0  0  0
    3.5711    2.2615    0.2964 O   0  0  0  0  0  0  0  0  0  0  0  0
    6.1671    5.9590   -0.8482 H   0  0  0  0  0  0  0  0  0  0  0  0
    6.5780    4.8554   -2.1677 H   0  0  0  0  0  0  0  0  0  0  0  0
    7.4266    4.7386   -0.6204 H   0  0  0  0  0  0  0  0  0  0  0  0
    1.5169    2.9083    1.4670 H   0  0  0  0  0  0  0  0  0  0  0  0
    2.3240    4.3290    2.1436 H   0  0  0  0  0  0  0  0  0  0  0  0
    1.4773    4.4466    0.5954 H   0  0  0  0  0  0  0  0  0  0  0  0
  1  2  1  0  0  0  0
  2  3  2  0  0  0  0
  2  4  1  0  0  0  0
  5  6  1  0  0  0  0
  6  7  2  0  0  0  0
  6  4  1  0  0  0  0
  1  8  1  0  0  0  0
  1  9  1  0  0  0  0
  1 10  1  0  0  0  0
  5 11  1  0  0  0  0
  5 12  1  0  0  0  0
  5 13  1  0  0  0  0
M  END
>  <Alias name>
Acetic anhydride

>  <logH>   
-0.042

$$$$
t-Butylacrylate
  ChemBrain IXL

 21 20  0  0  0  0  0  0  0  0  1 V2000
    5.8861    4.0743   -0.3161 C   0  0  0  0  0  0  0  0  0  0  0  0
    5.6313    2.8851   -0.2128 O   0  0  0  0  0  0  0  0  0  0  0  0
    4.8860    5.0848    0.0825 O   0  0  0  0  0  0  0  0  0  0  0  0
    7.2022    4.5007   -0.8429 C   0  0  0  0  0  0  0  0  0  0  0  0
    7.4868    5.8000   -0.9583 C   0  0  0  0  0  0  0  0  0  0  0  0
    3.6088    4.5487    0.5937 C   0  0  0  0  0  0  0  0  0  0  0  0
    2.6756    5.7174    0.9654 C   0  0  0  0  0  0  0  0  0  0  0  0
    2.9386    3.6841   -0.4943 C   0  0  0  0  0  0  0  0  0  0  0  0
    3.8740    3.6868    1.8456 C   0  0  0  0  0  0  0  0  0  0  0  0
    7.9346    3.7582   -1.1347 H   0  0  0  0  0  0  0  0  0  0  0  0
    6.7547    6.5429   -0.6666 H   0  0  0  0  0  0  0  0  0  0  0  0
    8.4498    6.1110   -1.3438 H   0  0  0  0  0  0  0  0  0  0  0  0
    1.7381    5.3255    1.3406 H   0  0  0  0  0  0  0  0  0  0  0  0
    3.1445    6.3248    1.7295 H   0  0  0  0  0  0  0  0  0  0  0  0
    2.4881    6.3229    0.0874 H   0  0  0  0  0  0  0  0  0  0  0  0
    3.5924    2.8612   -0.7553 H   0  0  0  0  0  0  0  0  0  0  0  0
    2.0004    3.2944   -0.1186 H   0  0  0  0  0  0  0  0  0  0  0  0
    2.7522    4.2896   -1.3725 H   0  0  0  0  0  0  0  0  0  0  0  0
    4.5282    2.8639    1.5857 H   0  0  0  0  0  0  0  0  0  0  0  0
    4.3439    4.2942    2.6091 H   0  0  0  0  0  0  0  0  0  0  0  0
    2.9357    3.2971    2.2210 H   0  0  0  0  0  0  0  0  0  0  0  0
  1  2  2  0  0  0  0
  1  3  1  0  0  0  0
  1  4  1  0  0  0  0
  4  5  2  0  0  0  0
  3  6  1  0  0  0  0
  6  7  1  0  0  0  0
  6  8  1  0  0  0  0
  6  9  1  0  0  0  0
  4 10  1  0  0  0  0
  5 11  1  0  0  0  0
  5 12  1  0  0  0  0
  7 13  1  0  0  0  0
  7 14  1  0  0  0  0
  7 15  1  0  0  0  0
  8 16  1  0  0  0  0
  8 17  1  0  0  0  0
  8 18  1  0  0  0  0
  9 19  1  0  0  0  0
  9 20  1  0  0  0  0
  9 21  1  0  0  0  0
M  END
>  <Alias name>
t-Butyl acrylate

>  <logH>   
-0.042

$$$$
n-Pentylacetate
  ChemBrain IXL

 23 22  0  0  0  0  0  0  0  0  1 V2000
    2.5014    6.0970    1.2898 C   0  0  0  0  0  0  0  0  0  0  0  0
    2.8958    4.6706    1.2968 C   0  0  0  0  0  0  0  0  0  0  0  0
    2.0969    3.8185    1.6489 O   0  0  0  0  0  0  0  0  0  0  0  0
    4.2503    4.2805    0.8796 O   0  0  0  0  0  0  0  0  0  0  0  0
    5.1216    5.3943    0.4778 C   0  0  0  0  0  0  0  0  0  0  0  0
    6.5027    4.8451    0.0710 C   0  0  0  0  0  0  0  0  0  0  0  0
    7.4167    6.0128   -0.3481 C   0  0  0  0  0  0  0  0  0  0  0  0
    8.7986    5.4638   -0.7527 C   0  0  0  0  0  0  0  0  0  0  0  0
    9.7132    6.6316   -1.1703 C   0  0  0  0  0  0  0  0  0  0  0  0
    1.4707    6.1881    1.6096 H   0  0  0  0  0  0  0  0  0  0  0  0
    3.1397    6.6515    1.9665 H   0  0  0  0  0  0  0  0  0  0  0  0
    2.6050    6.4953    0.2880 H   0  0  0  0  0  0  0  0  0  0  0  0
    4.6782    5.9144   -0.3623 H   0  0  0  0  0  0  0  0  0  0  0  0
    5.2361    6.0806    1.3077 H   0  0  0  0  0  0  0  0  0  0  0  0
    6.9454    4.3236    0.9107 H   0  0  0  0  0  0  0  0  0  0  0  0
    6.3884    4.1599   -0.7598 H   0  0  0  0  0  0  0  0  0  0  0  0
    6.9749    6.5333   -1.1888 H   0  0  0  0  0  0  0  0  0  0  0  0
    7.5298    6.6988    0.4822 H   0  0  0  0  0  0  0  0  0  0  0  0
    9.2400    4.9423    0.0876 H   0  0  0  0  0  0  0  0  0  0  0  0
    8.6857    4.7787   -1.5838 H   0  0  0  0  0  0  0  0  0  0  0  0
    9.8259    7.3169   -0.3393 H   0  0  0  0  0  0  0  0  0  0  0  0
    9.2719    7.1529   -2.0108 H   0  0  0  0  0  0  0  0  0  0  0  0
   10.6844    6.2458   -1.4544 H   0  0  0  0  0  0  0  0  0  0  0  0
  1  2  1  0  0  0  0
  2  3  2  0  0  0  0
  2  4  1  0  0  0  0
  4  5  1  0  0  0  0
  5  6  1  0  0  0  0
  6  7  1  0  0  0  0
  7  8  1  0  0  0  0
  8  9  1  0  0  0  0
  1 10  1  0  0  0  0
  1 11  1  0  0  0  0
  1 12  1  0  0  0  0
  5 13  1  0  0  0  0
  5 14  1  0  0  0  0
  6 15  1  0  0  0  0
  6 16  1  0  0  0  0
  7 17  1  0  0  0  0
  7 18  1  0  0  0  0
  8 19  1  0  0  0  0
  8 20  1  0  0  0  0
  9 21  1  0  0  0  0
  9 22  1  0  0  0  0
  9 23  1  0  0  0  0
M  END
>  <Alias name>
Amyl acetate

>  <logH>   
-0.034

$$$$
Decane
  ChemBrain IXL

 32 31  0  0  0  0  0  0  0  0  1 V2000
   10.4215    6.6557   -2.4959 C   0  0  0  0  0  0  0  0  0  0  0  0
    9.1928    7.2828   -1.8089 C   0  0  0  0  0  0  0  0  0  0  0  0
    8.3991    6.1851   -1.0741 C   0  0  0  0  0  0  0  0  0  0  0  0
    7.1707    6.8122   -0.3865 C   0  0  0  0  0  0  0  0  0  0  0  0
    6.3776    5.7146    0.3492 C   0  0  0  0  0  0  0  0  0  0  0  0
    5.1497    6.3419    1.0374 C   0  0  0  0  0  0  0  0  0  0  0  0
    4.3573    5.2446    1.7741 C   0  0  0  0  0  0  0  0  0  0  0  0
    3.1297    5.8720    2.4628 C   0  0  0  0  0  0  0  0  0  0  0  0
    2.3376    4.7747    3.2000 C   0  0  0  0  0  0  0  0  0  0  0  0
   11.2155    7.7535   -3.2302 C   0  0  0  0  0  0  0  0  0  0  0  0
   10.0954    5.9108   -3.2067 H   0  0  0  0  0  0  0  0  0  0  0  0
   11.0522    6.1918   -1.7520 H   0  0  0  0  0  0  0  0  0  0  0  0
    8.5619    7.7464   -2.5528 H   0  0  0  0  0  0  0  0  0  0  0  0
    9.5189    8.0280   -1.0984 H   0  0  0  0  0  0  0  0  0  0  0  0
    8.0727    5.4400   -1.7846 H   0  0  0  0  0  0  0  0  0  0  0  0
    9.0301    5.7212   -0.3304 H   0  0  0  0  0  0  0  0  0  0  0  0
    7.4971    7.5577    0.3235 H   0  0  0  0  0  0  0  0  0  0  0  0
    6.5393    7.2754   -1.1303 H   0  0  0  0  0  0  0  0  0  0  0  0
    6.0508    4.9693   -0.3608 H   0  0  0  0  0  0  0  0  0  0  0  0
    7.0093    5.2511    1.0926 H   0  0  0  0  0  0  0  0  0  0  0  0
    4.5177    6.8049    0.2940 H   0  0  0  0  0  0  0  0  0  0  0  0
    5.4766    7.0877    1.7469 H   0  0  0  0  0  0  0  0  0  0  0  0
    4.0301    4.4989    1.0646 H   0  0  0  0  0  0  0  0  0  0  0  0
    4.9894    4.7814    2.5173 H   0  0  0  0  0  0  0  0  0  0  0  0
    2.4973    6.3348    1.7197 H   0  0  0  0  0  0  0  0  0  0  0  0
    3.4569    6.6178    3.1721 H   0  0  0  0  0  0  0  0  0  0  0  0
    2.9699    4.3119    3.9432 H   0  0  0  0  0  0  0  0  0  0  0  0
    2.0104    4.0288    2.4908 H   0  0  0  0  0  0  0  0  0  0  0  0
    1.4773    5.2144    3.6827 H   0  0  0  0  0  0  0  0  0  0  0  0
   11.5416    8.4985   -2.5194 H   0  0  0  0  0  0  0  0  0  0  0  0
   12.0766    7.3140   -3.7116 H   0  0  0  0  0  0  0  0  0  0  0  0
   10.5848    8.2175   -3.9741 H   0  0  0  0  0  0  0  0  0  0  0  0
  1  2  1  0  0  0  0
  2  3  1  0  0  0  0
  3  4  1  0  0  0  0
  4  5  1  0  0  0  0
  5  6  1  0  0  0  0
  6  7  1  0  0  0  0
  7  8  1  0  0  0  0
  8  9  1  0  0  0  0
  1 11  1  0  0  0  0
  1 12  1  0  0  0  0
  1 10  1  0  0  0  0
  2 13  1  0  0  0  0
  2 14  1  0  0  0  0
  3 15  1  0  0  0  0
  3 16  1  0  0  0  0
  4 17  1  0  0  0  0
  4 18  1  0  0  0  0
  5 19  1  0  0  0  0
  5 20  1  0  0  0  0
  6 21  1  0  0  0  0
  6 22  1  0  0  0  0
  7 23  1  0  0  0  0
  7 24  1  0  0  0  0
  8 25  1  0  0  0  0
  8 26  1  0  0  0  0
  9 27  1  0  0  0  0
  9 28  1  0  0  0  0
  9 29  1  0  0  0  0
 10 30  1  0  0  0  0
 10 31  1  0  0  0  0
 10 32  1  0  0  0  0
M  END
>  <Alias name>
Decane

>  <logH>   
-0.033

$$$$
Trifluoroacetic acid
  ChemBrain IXL

  8  7  0  0  0  0  0  0  0  0  1 V2000
    3.5903    2.9567    0.2112 C   0  0  0  0  0  0  0  0  0  0  0  0
    4.3578    3.7037   -0.3731 O   0  0  0  0  0  0  0  0  0  0  0  0
    4.0951    1.7242    0.8332 O   0  0  0  0  0  0  0  0  0  0  0  0
    2.1510    3.2915    0.2938 C   0  0  0  0  0  0  0  0  0  0  0  0
    1.4975    2.3165    0.9807 F   0  0  0  0  0  0  0  0  0  0  0  0
    1.9982    4.4798    0.9375 F   0  0  0  0  0  0  0  0  0  0  0  0
    1.6348    3.3860   -0.9609 F   0  0  0  0  0  0  0  0  0  0  0  0
    5.0615    1.5744    0.7339 H   0  0  0  0  0  0  0  0  0  0  0  0
  1  2  2  0  0  0  0
  1  3  1  0  0  0  0
  4  5  1  0  0  0  0
  4  6  1  0  0  0  0
  4  7  1  0  0  0  0
  4  1  1  0  0  0  0
  3  8  1  0  0  0  0
M  END
>  <Alias name>
Trifluoroacetic acid

>  <logH>   
-0.033

$$$$
Limonene
  ChemBrain IXL

 28 28  0  0  0  0  0  0  0  0  1 V2000
    5.8594    4.5152   -0.4136 C   0  0  0  0  0  0  0  0  0  0  0  0
    4.7919    3.5797    0.0928 C   0  0  0  0  0  0  0  0  0  0  0  0
    3.4475    4.2994    0.0269 C   0  0  0  0  0  0  0  0  0  0  0  0
    3.5149    5.6207    0.7523 C   0  0  0  0  0  0  0  0  0  0  0  0
    4.7034    6.2443    1.0207 C   0  0  0  0  0  0  0  0  0  0  0  0
    6.0462    5.6495    0.6139 C   0  0  0  0  0  0  0  0  0  0  0  0
    2.2546    6.2545    1.1809 C   0  0  0  0  0  0  0  0  0  0  0  0
    7.1939    3.7305   -0.6053 C   0  0  0  0  0  0  0  0  0  0  0  0
    8.2727    4.6678   -1.1869 C   0  0  0  0  0  0  0  0  0  0  0  0
    7.6763    3.1733    0.7507 C   0  0  0  0  0  0  0  0  0  0  0  0
    5.5488    4.9332   -1.3641 H   0  0  0  0  0  0  0  0  0  0  0  0
    5.0087    3.2996    1.1167 H   0  0  0  0  0  0  0  0  0  0  0  0
    4.7607    2.6913   -0.5288 H   0  0  0  0  0  0  0  0  0  0  0  0
    3.1895    4.4746   -1.0096 H   0  0  0  0  0  0  0  0  0  0  0  0
    2.6873    3.6777    0.4840 H   0  0  0  0  0  0  0  0  0  0  0  0
    4.6886    7.1921    1.5414 H   0  0  0  0  0  0  0  0  0  0  0  0
    6.5387    5.2550    1.4911 H   0  0  0  0  0  0  0  0  0  0  0  0
    6.6631    6.4265    0.1780 H   0  0  0  0  0  0  0  0  0  0  0  0
    1.9609    5.8572    2.1442 H   0  0  0  0  0  0  0  0  0  0  0  0
    2.3956    7.3234    1.2580 H   0  0  0  0  0  0  0  0  0  0  0  0
    1.4803    6.0431    0.4522 H   0  0  0  0  0  0  0  0  0  0  0  0
    7.0302    2.9075   -1.2912 H   0  0  0  0  0  0  0  0  0  0  0  0
    8.4322    5.4984   -0.5121 H   0  0  0  0  0  0  0  0  0  0  0  0
    7.9462    5.0413   -2.1494 H   0  0  0  0  0  0  0  0  0  0  0  0
    9.1999    4.1185   -1.3089 H   0  0  0  0  0  0  0  0  0  0  0  0
    8.5938    2.6138    0.6046 H   0  0  0  0  0  0  0  0  0  0  0  0
    7.8589    3.9920    1.4340 H   0  0  0  0  0  0  0  0  0  0  0  0
    6.9183    2.5200    1.1632 H   0  0  0  0  0  0  0  0  0  0  0  0
  1  2  1  0  0  0  0
  2  3  1  0  0  0  0
  3  4  1  0  0  0  0
  4  5  2  0  0  0  0
  5  6  1  0  0  0  0
  6  1  1  0  0  0  0
  4  7  1  0  0  0  0
  1  8  1  0  0  0  0
  8  9  1  0  0  0  0
  8 10  1  0  0  0  0
  1 11  1  0  0  0  0
  2 12  1  0  0  0  0
  2 13  1  0  0  0  0
  3 14  1  0  0  0  0
  3 15  1  0  0  0  0
  5 16  1  0  0  0  0
  6 17  1  0  0  0  0
  6 18  1  0  0  0  0
  7 19  1  0  0  0  0
  7 20  1  0  0  0  0
  7 21  1  0  0  0  0
  8 22  1  0  0  0  0
  9 23  1  0  0  0  0
  9 24  1  0  0  0  0
  9 25  1  0  0  0  0
 10 26  1  0  0  0  0
 10 27  1  0  0  0  0
 10 28  1  0  0  0  0
M  END
>  <Alias name>
1-Methyl-4-isopropylcyclohexene

>  <logH>   
-0.0305

$$$$
1-Chloroheptane
  ChemBrain IXL

 23 22  0  0  0  0  0  0  0  0  1 V2000
    2.1561    5.3184    2.1561 C   0  0  0  0  0  0  0  0  0  0  0  0
    3.2834    4.5097    1.4852 C   0  0  0  0  0  0  0  0  0  0  0  0
    4.2308    5.4698    0.7400 C   0  0  0  0  0  0  0  0  0  0  0  0
    5.3580    4.6612    0.0691 C   0  0  0  0  0  0  0  0  0  0  0  0
    6.3056    5.6213   -0.6759 C   0  0  0  0  0  0  0  0  0  0  0  0
    7.4329    4.8126   -1.3467 C   0  0  0  0  0  0  0  0  0  0  0  0
    8.3805    5.7727   -2.0916 C   0  0  0  0  0  0  0  0  0  0  0  0
    9.6856    4.8365   -2.8681 Cl  0  0  0  0  0  0  0  0  0  0  0  0
    1.4903    4.6436    2.6799 H   0  0  0  0  0  0  0  0  0  0  0  0
    2.5853    6.0207    2.8599 H   0  0  0  0  0  0  0  0  0  0  0  0
    1.6004    5.8591    1.3999 H   0  0  0  0  0  0  0  0  0  0  0  0
    3.8390    3.9690    2.2414 H   0  0  0  0  0  0  0  0  0  0  0  0
    2.8542    3.8074    0.7813 H   0  0  0  0  0  0  0  0  0  0  0  0
    3.6752    6.0106   -0.0162 H   0  0  0  0  0  0  0  0  0  0  0  0
    4.6599    6.1721    1.4439 H   0  0  0  0  0  0  0  0  0  0  0  0
    5.9135    4.1203    0.8253 H   0  0  0  0  0  0  0  0  0  0  0  0
    4.9288    3.9590   -0.6349 H   0  0  0  0  0  0  0  0  0  0  0  0
    5.7501    6.1621   -1.4321 H   0  0  0  0  0  0  0  0  0  0  0  0
    6.7347    6.3234    0.0281 H   0  0  0  0  0  0  0  0  0  0  0  0
    7.9883    4.2717   -0.5905 H   0  0  0  0  0  0  0  0  0  0  0  0
    7.0037    4.1105   -2.0508 H   0  0  0  0  0  0  0  0  0  0  0  0
    7.8251    6.3136   -2.8478 H   0  0  0  0  0  0  0  0  0  0  0  0
    8.8096    6.4748   -1.3875 H   0  0  0  0  0  0  0  0  0  0  0  0
  1  2  1  0  0  0  0
  2  3  1  0  0  0  0
  3  4  1  0  0  0  0
  4  5  1  0  0  0  0
  5  6  1  0  0  0  0
  6  7  1  0  0  0  0
  7  8  1  0  0  0  0
  1  9  1  0  0  0  0
  1 10  1  0  0  0  0
  1 11  1  0  0  0  0
  2 12  1  0  0  0  0
  2 13  1  0  0  0  0
  3 14  1  0  0  0  0
  3 15  1  0  0  0  0
  4 16  1  0  0  0  0
  4 17  1  0  0  0  0
  5 18  1  0  0  0  0
  5 19  1  0  0  0  0
  6 20  1  0  0  0  0
  6 21  1  0  0  0  0
  7 22  1  0  0  0  0
  7 23  1  0  0  0  0
M  END
>  <Alias name>
1-Chloroheptane

>  <logH>   
-0.024

$$$$
n-Heptylmercaptan
  ChemBrain IXL

 24 23  0  0  0  0  0  0  0  0  1 V2000
    2.2989    6.5930    0.9542 C   0  0  0  0  0  0  0  0  0  0  0  0
    3.5913    5.7559    0.8951 C   0  0  0  0  0  0  0  0  0  0  0  0
    4.7412    6.6237    0.3471 C   0  0  0  0  0  0  0  0  0  0  0  0
    6.0337    5.7864    0.2880 C   0  0  0  0  0  0  0  0  0  0  0  0
    7.1834    6.6542   -0.2599 C   0  0  0  0  0  0  0  0  0  0  0  0
    8.4760    5.8170   -0.3189 C   0  0  0  0  0  0  0  0  0  0  0  0
    9.6256    6.6848   -0.8668 C   0  0  0  0  0  0  0  0  0  0  0  0
   11.1493    5.6978   -0.9363 S   0  0  0  0  0  0  0  0  0  0  0  0
   11.9621    6.6439   -1.4258 H   0  0  0  0  0  0  0  0  0  0  0  0
    1.4911    5.9830    1.3393 H   0  0  0  0  0  0  0  0  0  0  0  0
    2.4500    7.4449    1.6056 H   0  0  0  0  0  0  0  0  0  0  0  0
    2.0472    6.9392   -0.0406 H   0  0  0  0  0  0  0  0  0  0  0  0
    3.8429    5.4096    1.8899 H   0  0  0  0  0  0  0  0  0  0  0  0
    3.4401    4.9039    0.2439 H   0  0  0  0  0  0  0  0  0  0  0  0
    4.4896    6.9699   -0.6477 H   0  0  0  0  0  0  0  0  0  0  0  0
    4.8924    7.4756    0.9984 H   0  0  0  0  0  0  0  0  0  0  0  0
    6.2853    5.4402    1.2829 H   0  0  0  0  0  0  0  0  0  0  0  0
    5.8825    4.9345   -0.3632 H   0  0  0  0  0  0  0  0  0  0  0  0
    6.9318    7.0004   -1.2547 H   0  0  0  0  0  0  0  0  0  0  0  0
    7.3346    7.5062    0.3914 H   0  0  0  0  0  0  0  0  0  0  0  0
    8.7275    5.4707    0.6759 H   0  0  0  0  0  0  0  0  0  0  0  0
    8.3248    4.9651   -0.9702 H   0  0  0  0  0  0  0  0  0  0  0  0
    9.3741    7.0310   -1.8616 H   0  0  0  0  0  0  0  0  0  0  0  0
    9.7768    7.5367   -0.2155 H   0  0  0  0  0  0  0  0  0  0  0  0
  1  2  1  0  0  0  0
  2  3  1  0  0  0  0
  3  4  1  0  0  0  0
  4  5  1  0  0  0  0
  5  6  1  0  0  0  0
  6  7  1  0  0  0  0
  7  8  1  0  0  0  0
  8  9  1  0  0  0  0
  1 10  1  0  0  0  0
  1 11  1  0  0  0  0
  1 12  1  0  0  0  0
  2 13  1  0  0  0  0
  2 14  1  0  0  0  0
  3 15  1  0  0  0  0
  3 16  1  0  0  0  0
  4 17  1  0  0  0  0
  4 18  1  0  0  0  0
  5 19  1  0  0  0  0
  5 20  1  0  0  0  0
  6 21  1  0  0  0  0
  6 22  1  0  0  0  0
  7 23  1  0  0  0  0
  7 24  1  0  0  0  0
M  END
>  <Alias name>
1-Heptanethiol

>  <logH>   
-0.02

$$$$
Hexanenitrile
  ChemBrain IXL

 18 17  0  0  0  0  0  0  0  0  1 V2000
    2.1744    4.7285    0.7938 C   0  0  0  0  0  0  0  0  0  0  0  0
    3.5221    4.1119    0.3718 C   0  0  0  0  0  0  0  0  0  0  0  0
    4.5076    5.2366   -0.0004 C   0  0  0  0  0  0  0  0  0  0  0  0
    5.8553    4.6199   -0.4225 C   0  0  0  0  0  0  0  0  0  0  0  0
    6.8407    5.7447   -0.7947 C   0  0  0  0  0  0  0  0  0  0  0  0
    8.1884    5.1280   -1.2168 C   0  0  0  0  0  0  0  0  0  0  0  0
    9.2011    4.6646   -1.5339 N   0  0  0  0  0  0  0  0  0  0  0  0
    1.4819    3.9381    1.0555 H   0  0  0  0  0  0  0  0  0  0  0  0
    2.3253    5.3743    1.6500 H   0  0  0  0  0  0  0  0  0  0  0  0
    1.7690    5.3066   -0.0274 H   0  0  0  0  0  0  0  0  0  0  0  0
    3.9276    3.5338    1.1930 H   0  0  0  0  0  0  0  0  0  0  0  0
    3.3713    3.4661   -0.4844 H   0  0  0  0  0  0  0  0  0  0  0  0
    4.1021    5.8147   -0.8216 H   0  0  0  0  0  0  0  0  0  0  0  0
    4.6584    5.8824    0.8557 H   0  0  0  0  0  0  0  0  0  0  0  0
    6.2607    4.0419    0.3987 H   0  0  0  0  0  0  0  0  0  0  0  0
    5.7044    3.9741   -1.2787 H   0  0  0  0  0  0  0  0  0  0  0  0
    6.4352    6.3227   -1.6159 H   0  0  0  0  0  0  0  0  0  0  0  0
    6.9915    6.3905    0.0615 H   0  0  0  0  0  0  0  0  0  0  0  0
  1  2  1  0  0  0  0
  2  3  1  0  0  0  0
  3  4  1  0  0  0  0
  4  5  1  0  0  0  0
  5  6  1  0  0  0  0
  6  7  3  0  0  0  0
  1  8  1  0  0  0  0
  1  9  1  0  0  0  0
  1 10  1  0  0  0  0
  2 11  1  0  0  0  0
  2 12  1  0  0  0  0
  3 13  1  0  0  0  0
  3 14  1  0  0  0  0
  4 15  1  0  0  0  0
  4 16  1  0  0  0  0
  5 17  1  0  0  0  0
  5 18  1  0  0  0  0
M  END
>  <Alias name>
Hexanenitrile

>  <logH>   
-0.016

$$$$
Carbon tetrachloride
  ChemBrain IXL

  5  4  0  0  0  0  0  0  0  0  1 V2000
    2.7206    2.6305    0.0541 C   0  0  0  0  0  0  0  0  0  0  0  0
    3.8851    3.6436   -0.8406 Cl  0  0  0  0  0  0  0  0  0  0  0  0
    1.6862    3.6697    1.0703 Cl  0  0  0  0  0  0  0  0  0  0  0  0
    1.7045    1.7296   -1.1029 Cl  0  0  0  0  0  0  0  0  0  0  0  0
    3.6067    1.4791    1.0893 Cl  0  0  0  0  0  0  0  0  0  0  0  0
  1  2  1  0  0  0  0
  1  3  1  0  0  0  0
  1  4  1  0  0  0  0
  1  5  1  0  0  0  0
M  END
>  <Alias name>
Tetrachloromethane

>  <logH>   
-0.014

$$$$
1-Iodopropane
  ChemBrain IXL

 11 10  0  0  0  0  0  0  0  0  1 V2000
    3.4851    4.2914   -0.1560 C   0  0  0  0  0  0  0  0  0  0  0  0
    4.4443    3.1246    0.1504 C   0  0  0  0  0  0  0  0  0  0  0  0
    5.9009    3.6187    0.0568 C   0  0  0  0  0  0  0  0  0  0  0  0
    1.4814    3.6113   -0.0273 I   0  0  0  0  0  0  0  0  0  0  0  0
    3.6432    5.0867    0.5618 H   0  0  0  0  0  0  0  0  0  0  0  0
    3.6766    4.6633   -1.1550 H   0  0  0  0  0  0  0  0  0  0  0  0
    4.2861    2.3293   -0.5674 H   0  0  0  0  0  0  0  0  0  0  0  0
    4.2528    2.7527    1.1493 H   0  0  0  0  0  0  0  0  0  0  0  0
    6.0592    4.4140    0.7747 H   0  0  0  0  0  0  0  0  0  0  0  0
    6.0926    3.9905   -0.9421 H   0  0  0  0  0  0  0  0  0  0  0  0
    6.5747    2.7987    0.2722 H   0  0  0  0  0  0  0  0  0  0  0  0
  1  2  1  0  0  0  0
  2  3  1  0  0  0  0
  1  4  1  0  0  0  0
  1  5  1  0  0  0  0
  1  6  1  0  0  0  0
  2  7  1  0  0  0  0
  2  8  1  0  0  0  0
  3  9  1  0  0  0  0
  3 10  1  0  0  0  0
  3 11  1  0  0  0  0
M  END
>  <Alias name>
1-Iodopropane

>  <logH>   
-0.011

$$$$
Pyridine
  ChemBrain IXL

 11 11  0  0  0  0  0  0  0  0  1 V2000
    2.4994    3.2611    0.0238 C   0  0  0  0  0  0  0  0  0  0  0  0
    2.5146    4.6548   -0.0352 C   0  0  0  0  0  0  0  0  0  0  0  0
    3.6879    5.3251   -0.0746 N   0  0  0  0  0  0  0  0  0  0  0  0
    4.8674    4.6647   -0.0579 C   0  0  0  0  0  0  0  0  0  0  0  0
    4.8954    3.2713    0.0006 C   0  0  0  0  0  0  0  0  0  0  0  0
    3.7007    2.5632    0.0419 C   0  0  0  0  0  0  0  0  0  0  0  0
    1.5603    2.7277    0.0552 H   0  0  0  0  0  0  0  0  0  0  0  0
    1.5833    5.2010   -0.0494 H   0  0  0  0  0  0  0  0  0  0  0  0
    5.7935    5.2188   -0.0901 H   0  0  0  0  0  0  0  0  0  0  0  0
    5.8394    2.7458    0.0139 H   0  0  0  0  0  0  0  0  0  0  0  0
    3.7057    1.4833    0.0874 H   0  0  0  0  0  0  0  0  0  0  0  0
  1  2  4  0  0  0  0
  2  3  4  0  0  0  0
  3  4  4  0  0  0  0
  4  5  4  0  0  0  0
  5  6  4  0  0  0  0
  6  1  4  0  0  0  0
  1  7  1  0  0  0  0
  2  8  1  0  0  0  0
  4  9  1  0  0  0  0
  5 10  1  0  0  0  0
  6 11  1  0  0  0  0
M  END
>  <Alias name>
Pyridine

>  <logH>   
-0.011

$$$$
4-Methylpentanenitrile
  ChemBrain IXL

 18 17  0  0  0  0  0  0  0  0  1 V2000
    3.4792    3.2558   -0.3830 C   0  0  0  0  0  0  0  0  0  0  0  0
    3.5714    4.6655    0.2372 C   0  0  0  0  0  0  0  0  0  0  0  0
    4.9050    5.3281   -0.1729 C   0  0  0  0  0  0  0  0  0  0  0  0
    6.0864    4.4874    0.3538 C   0  0  0  0  0  0  0  0  0  0  0  0
    7.4135    5.1643   -0.0397 C   0  0  0  0  0  0  0  0  0  0  0  0
    8.4109    5.6730   -0.3354 N   0  0  0  0  0  0  0  0  0  0  0  0
    2.3962    5.5250   -0.2686 C   0  0  0  0  0  0  0  0  0  0  0  0
    4.2948    2.6456   -0.0174 H   0  0  0  0  0  0  0  0  0  0  0  0
    2.5365    2.8008   -0.1056 H   0  0  0  0  0  0  0  0  0  0  0  0
    3.5399    3.3312   -1.4617 H   0  0  0  0  0  0  0  0  0  0  0  0
    3.5233    4.5889    1.3163 H   0  0  0  0  0  0  0  0  0  0  0  0
    4.9562    6.3241    0.2492 H   0  0  0  0  0  0  0  0  0  0  0  0
    4.9597    5.3911   -1.2528 H   0  0  0  0  0  0  0  0  0  0  0  0
    6.0460    3.4960   -0.0782 H   0  0  0  0  0  0  0  0  0  0  0  0
    6.0247    4.4141    1.4325 H   0  0  0  0  0  0  0  0  0  0  0  0
    1.4604    5.0623    0.0196 H   0  0  0  0  0  0  0  0  0  0  0  0
    2.4589    6.5144    0.1672 H   0  0  0  0  0  0  0  0  0  0  0  0
    2.4435    5.6021   -1.3478 H   0  0  0  0  0  0  0  0  0  0  0  0
  1  2  1  0  0  0  0
  2  3  1  0  0  0  0
  3  4  1  0  0  0  0
  4  5  1  0  0  0  0
  5  6  3  0  0  0  0
  2  7  1  0  0  0  0
  1  8  1  0  0  0  0
  1  9  1  0  0  0  0
  1 10  1  0  0  0  0
  2 11  1  0  0  0  0
  3 12  1  0  0  0  0
  3 13  1  0  0  0  0
  4 14  1  0  0  0  0
  4 15  1  0  0  0  0
  7 16  1  0  0  0  0
  7 17  1  0  0  0  0
  7 18  1  0  0  0  0
M  END
>  <Alias name>
4-Methylvaleronitrile

>  <logH>   
-0.009

$$$$
Cyclohexane
  ChemBrain IXL

 18 18  0  0  0  0  0  0  0  0  1 V2000
    2.8888    2.9404   -0.6190 C   0  0  0  0  0  0  0  0  0  0  0  0
    2.6183    4.0649    0.3995 C   0  0  0  0  0  0  0  0  0  0  0  0
    3.7442    5.1141    0.3174 C   0  0  0  0  0  0  0  0  0  0  0  0
    5.0948    4.4446    0.6379 C   0  0  0  0  0  0  0  0  0  0  0  0
    5.3653    3.3201   -0.3807 C   0  0  0  0  0  0  0  0  0  0  0  0
    4.2394    2.2709   -0.2986 C   0  0  0  0  0  0  0  0  0  0  0  0
    2.9207    3.3568   -1.6150 H   0  0  0  0  0  0  0  0  0  0  0  0
    2.0999    2.2051   -0.5614 H   0  0  0  0  0  0  0  0  0  0  0  0
    2.5862    3.6485    1.3955 H   0  0  0  0  0  0  0  0  0  0  0  0
    1.6719    4.5341    0.1748 H   0  0  0  0  0  0  0  0  0  0  0  0
    3.5546    5.9021    1.0313 H   0  0  0  0  0  0  0  0  0  0  0  0
    3.7762    5.5307   -0.6785 H   0  0  0  0  0  0  0  0  0  0  0  0
    5.8837    5.1799    0.5803 H   0  0  0  0  0  0  0  0  0  0  0  0
    5.0629    4.0282    1.6339 H   0  0  0  0  0  0  0  0  0  0  0  0
    5.3974    3.7366   -1.3766 H   0  0  0  0  0  0  0  0  0  0  0  0
    6.3117    2.8509   -0.1560 H   0  0  0  0  0  0  0  0  0  0  0  0
    4.4290    1.4829   -1.0124 H   0  0  0  0  0  0  0  0  0  0  0  0
    4.2074    1.8543    0.6973 H   0  0  0  0  0  0  0  0  0  0  0  0
  1  2  1  0  0  0  0
  2  3  1  0  0  0  0
  3  4  1  0  0  0  0
  4  5  1  0  0  0  0
  5  6  1  0  0  0  0
  6  1  1  0  0  0  0
  1  7  1  0  0  0  0
  1  8  1  0  0  0  0
  2  9  1  0  0  0  0
  2 10  1  0  0  0  0
  3 11  1  0  0  0  0
  3 12  1  0  0  0  0
  4 13  1  0  0  0  0
  4 14  1  0  0  0  0
  5 15  1  0  0  0  0
  5 16  1  0  0  0  0
  6 17  1  0  0  0  0
  6 18  1  0  0  0  0
M  END
>  <Alias name>
Cyclohexane

>  <logH>   
-0.009

$$$$
n-Hexylamine
  ChemBrain IXL

 22 21  0  0  0  0  0  0  0  0  1 V2000
    2.2789    4.3701    3.1368 C   0  0  0  0  0  0  0  0  0  0  0  0
    2.6053    4.7456    1.6783 C   0  0  0  0  0  0  0  0  0  0  0  0
    3.7407    3.8431    1.1570 C   0  0  0  0  0  0  0  0  0  0  0  0
    4.0671    4.2186   -0.3016 C   0  0  0  0  0  0  0  0  0  0  0  0
    5.2023    3.3160   -0.8229 C   0  0  0  0  0  0  0  0  0  0  0  0
    5.5287    3.6914   -2.2816 C   0  0  0  0  0  0  0  0  0  0  0  0
    6.6115    2.8303   -2.7787 N   0  0  0  0  0  0  0  0  0  0  0  0
    6.8254    3.0764   -3.7335 H   0  0  0  0  0  0  0  0  0  0  0  0
    6.3197    1.8652   -2.7375 H   0  0  0  0  0  0  0  0  0  0  0  0
    1.9659    3.3342    3.1815 H   0  0  0  0  0  0  0  0  0  0  0  0
    3.1602    4.5078    3.7510 H   0  0  0  0  0  0  0  0  0  0  0  0
    1.4811    5.0043    3.5029 H   0  0  0  0  0  0  0  0  0  0  0  0
    2.9182    5.7814    1.6337 H   0  0  0  0  0  0  0  0  0  0  0  0
    1.7240    4.6079    1.0643 H   0  0  0  0  0  0  0  0  0  0  0  0
    3.4278    2.8072    1.2017 H   0  0  0  0  0  0  0  0  0  0  0  0
    4.6221    3.9807    1.7711 H   0  0  0  0  0  0  0  0  0  0  0  0
    4.3800    5.2544   -0.3463 H   0  0  0  0  0  0  0  0  0  0  0  0
    3.1856    4.0810   -0.9156 H   0  0  0  0  0  0  0  0  0  0  0  0
    4.8894    2.2802   -0.7782 H   0  0  0  0  0  0  0  0  0  0  0  0
    6.0837    3.4536   -0.2090 H   0  0  0  0  0  0  0  0  0  0  0  0
    5.8417    4.7271   -2.3263 H   0  0  0  0  0  0  0  0  0  0  0  0
    4.6472    3.5538   -2.8956 H   0  0  0  0  0  0  0  0  0  0  0  0
  1  2  1  0  0  0  0
  2  3  1  0  0  0  0
  3  4  1  0  0  0  0
  4  5  1  0  0  0  0
  5  6  1  0  0  0  0
  6  7  1  0  0  0  0
  7  8  1  0  0  0  0
  7  9  1  0  0  0  0
  1 10  1  0  0  0  0
  1 11  1  0  0  0  0
  1 12  1  0  0  0  0
  2 13  1  0  0  0  0
  2 14  1  0  0  0  0
  3 15  1  0  0  0  0
  3 16  1  0  0  0  0
  4 17  1  0  0  0  0
  4 18  1  0  0  0  0
  5 19  1  0  0  0  0
  5 20  1  0  0  0  0
  6 21  1  0  0  0  0
  6 22  1  0  0  0  0
M  END
>  <Alias name>
n-Hexylamine

>  <logH>   
-0.009

$$$$
1-Bromohexane
  ChemBrain IXL

 20 19  0  0  0  0  0  0  0  0  1 V2000
    5.6459    4.6194    0.1833 C   0  0  0  0  0  0  0  0  0  0  0  0
    4.1886    4.8642   -0.2541 C   0  0  0  0  0  0  0  0  0  0  0  0
    3.3239    3.6501    0.1371 C   0  0  0  0  0  0  0  0  0  0  0  0
    1.5000    3.9568   -0.4104 Br  0  0  0  0  0  0  0  0  0  0  0  0
    6.5107    5.8336   -0.2079 C   0  0  0  0  0  0  0  0  0  0  0  0
    7.9681    5.5888    0.2296 C   0  0  0  0  0  0  0  0  0  0  0  0
    8.8329    6.8028   -0.1616 C   0  0  0  0  0  0  0  0  0  0  0  0
    5.6822    4.4813    1.2569 H   0  0  0  0  0  0  0  0  0  0  0  0
    6.0261    3.7322   -0.3079 H   0  0  0  0  0  0  0  0  0  0  0  0
    4.1523    5.0024   -1.3276 H   0  0  0  0  0  0  0  0  0  0  0  0
    3.8085    5.7514    0.2371 H   0  0  0  0  0  0  0  0  0  0  0  0
    3.3601    3.5119    1.2106 H   0  0  0  0  0  0  0  0  0  0  0  0
    3.7039    2.7629   -0.3542 H   0  0  0  0  0  0  0  0  0  0  0  0
    6.4744    5.9717   -1.2814 H   0  0  0  0  0  0  0  0  0  0  0  0
    6.1306    6.7208    0.2833 H   0  0  0  0  0  0  0  0  0  0  0  0
    8.0045    5.4507    1.3031 H   0  0  0  0  0  0  0  0  0  0  0  0
    8.3483    4.7016   -0.2616 H   0  0  0  0  0  0  0  0  0  0  0  0
    8.4529    7.6900    0.3296 H   0  0  0  0  0  0  0  0  0  0  0  0
    8.7967    6.9409   -1.2351 H   0  0  0  0  0  0  0  0  0  0  0  0
    9.8569    6.6306    0.1459 H   0  0  0  0  0  0  0  0  0  0  0  0
  1  2  1  0  0  0  0
  2  3  1  0  0  0  0
  3  4  1  0  0  0  0
  1  5  1  0  0  0  0
  5  6  1  0  0  0  0
  6  7  1  0  0  0  0
  1  8  1  0  0  0  0
  1  9  1  0  0  0  0
  2 10  1  0  0  0  0
  2 11  1  0  0  0  0
  3 12  1  0  0  0  0
  3 13  1  0  0  0  0
  5 14  1  0  0  0  0
  5 15  1  0  0  0  0
  6 16  1  0  0  0  0
  6 17  1  0  0  0  0
  7 18  1  0  0  0  0
  7 19  1  0  0  0  0
  7 20  1  0  0  0  0
M  END
>  <Alias name>
Hexyl bromide

>  <logH>   
-0.0056

$$$$
Propylcyclohexane
  ChemBrain IXL

 27 27  0  0  0  0  0  0  0  0  1 V2000
    2.5186    3.8282    0.5709 C   0  0  0  0  0  0  0  0  0  0  0  0
    2.4962    5.1011    1.4400 C   0  0  0  0  0  0  0  0  0  0  0  0
    3.2429    6.2351    0.7102 C   0  0  0  0  0  0  0  0  0  0  0  0
    4.7042    5.8113    0.4587 C   0  0  0  0  0  0  0  0  0  0  0  0
    4.7286    4.5347   -0.4099 C   0  0  0  0  0  0  0  0  0  0  0  0
    3.9788    3.4020    0.3209 C   0  0  0  0  0  0  0  0  0  0  0  0
    6.1904    4.1035   -0.6588 C   0  0  0  0  0  0  0  0  0  0  0  0
    6.9400    5.2200   -1.4150 C   0  0  0  0  0  0  0  0  0  0  0  0
    8.3913    4.7753   -1.6800 C   0  0  0  0  0  0  0  0  0  0  0  0
    2.0339    4.0294   -0.3765 H   0  0  0  0  0  0  0  0  0  0  0  0
    1.9930    3.0321    1.0833 H   0  0  0  0  0  0  0  0  0  0  0  0
    1.4704    5.3996    1.6164 H   0  0  0  0  0  0  0  0  0  0  0  0
    2.9815    4.9001    2.3871 H   0  0  0  0  0  0  0  0  0  0  0  0
    2.7574    6.4359   -0.2367 H   0  0  0  0  0  0  0  0  0  0  0  0
    3.2266    7.1292    1.3208 H   0  0  0  0  0  0  0  0  0  0  0  0
    5.1906    5.6129    1.4058 H   0  0  0  0  0  0  0  0  0  0  0  0
    5.2260    6.6080   -0.0549 H   0  0  0  0  0  0  0  0  0  0  0  0
    4.2448    4.7340   -1.3581 H   0  0  0  0  0  0  0  0  0  0  0  0
    4.4633    3.2011    1.2685 H   0  0  0  0  0  0  0  0  0  0  0  0
    3.9940    2.5072   -0.2889 H   0  0  0  0  0  0  0  0  0  0  0  0
    6.6790    3.9191    0.2900 H   0  0  0  0  0  0  0  0  0  0  0  0
    6.2018    3.1975   -1.2521 H   0  0  0  0  0  0  0  0  0  0  0  0
    6.4439    5.4131   -2.3580 H   0  0  0  0  0  0  0  0  0  0  0  0
    6.9434    6.1222   -0.8175 H   0  0  0  0  0  0  0  0  0  0  0  0
    8.9176    5.5587   -2.2111 H   0  0  0  0  0  0  0  0  0  0  0  0
    8.3888    3.8725   -2.2783 H   0  0  0  0  0  0  0  0  0  0  0  0
    8.8877    4.5821   -0.7370 H   0  0  0  0  0  0  0  0  0  0  0  0
  1  2  1  0  0  0  0
  2  3  1  0  0  0  0
  3  4  1  0  0  0  0
  4  5  1  0  0  0  0
  5  6  1  0  0  0  0
  6  1  1  0  0  0  0
  5  7  1  0  0  0  0
  7  8  1  0  0  0  0
  8  9  1  0  0  0  0
  1 10  1  0  0  0  0
  1 11  1  0  0  0  0
  2 12  1  0  0  0  0
  2 13  1  0  0  0  0
  3 14  1  0  0  0  0
  3 15  1  0  0  0  0
  4 16  1  0  0  0  0
  4 17  1  0  0  0  0
  5 18  1  0  0  0  0
  6 19  1  0  0  0  0
  6 20  1  0  0  0  0
  7 21  1  0  0  0  0
  7 22  1  0  0  0  0
  8 23  1  0  0  0  0
  8 24  1  0  0  0  0
  9 25  1  0  0  0  0
  9 26  1  0  0  0  0
  9 27  1  0  0  0  0
M  END
>  <Alias name>
Propylcyclohexane

>  <logH>   
0.001

$$$$
Diisopentyl ether
  ChemBrain IXL

 33 32  0  0  0  0  0  0  0  0  1 V2000
    6.6145    6.4427   -0.1718 O   0  0  0  0  0  0  0  0  0  0  0  0
    5.6918    5.5485    0.5418 C   0  0  0  0  0  0  0  0  0  0  0  0
    4.4270    6.3328    0.9464 C   0  0  0  0  0  0  0  0  0  0  0  0
    3.4438    5.3929    1.6780 C   0  0  0  0  0  0  0  0  0  0  0  0
    2.1713    6.1765    2.0549 C   0  0  0  0  0  0  0  0  0  0  0  0
    4.1057    4.8438    2.9590 C   0  0  0  0  0  0  0  0  0  0  0  0
    7.8678    5.8164   -0.6161 C   0  0  0  0  0  0  0  0  0  0  0  0
    8.7345    6.8634   -1.3450 C   0  0  0  0  0  0  0  0  0  0  0  0
   10.0626    6.2166   -1.7955 C   0  0  0  0  0  0  0  0  0  0  0  0
   10.9347    7.2751   -2.4988 C   0  0  0  0  0  0  0  0  0  0  0  0
    9.7716    5.0600   -2.7744 C   0  0  0  0  0  0  0  0  0  0  0  0
    6.1777    5.1631    1.4288 H   0  0  0  0  0  0  0  0  0  0  0  0
    5.4147    4.7252   -0.1049 H   0  0  0  0  0  0  0  0  0  0  0  0
    3.9512    6.7300    0.0583 H   0  0  0  0  0  0  0  0  0  0  0  0
    4.7028    7.1488    1.6029 H   0  0  0  0  0  0  0  0  0  0  0  0
    3.1797    4.5691    1.0266 H   0  0  0  0  0  0  0  0  0  0  0  0
    1.7049    6.5613    1.1565 H   0  0  0  0  0  0  0  0  0  0  0  0
    1.4803    5.5182    2.5668 H   0  0  0  0  0  0  0  0  0  0  0  0
    2.4345    7.0007    2.7064 H   0  0  0  0  0  0  0  0  0  0  0  0
    3.4079    4.1975    3.4767 H   0  0  0  0  0  0  0  0  0  0  0  0
    4.9911    4.2801    2.6956 H   0  0  0  0  0  0  0  0  0  0  0  0
    4.3812    5.6683    3.6049 H   0  0  0  0  0  0  0  0  0  0  0  0
    8.4063    5.4373    0.2437 H   0  0  0  0  0  0  0  0  0  0  0  0
    7.6432    5.0000   -1.2901 H   0  0  0  0  0  0  0  0  0  0  0  0
    8.2008    7.2335   -2.2117 H   0  0  0  0  0  0  0  0  0  0  0  0
    8.9451    7.6862   -0.6731 H   0  0  0  0  0  0  0  0  0  0  0  0
   10.5892    5.8333   -0.9303 H   0  0  0  0  0  0  0  0  0  0  0  0
   11.1409    8.0869   -1.8123 H   0  0  0  0  0  0  0  0  0  0  0  0
   10.4088    7.6590   -3.3643 H   0  0  0  0  0  0  0  0  0  0  0  0
   11.8670    6.8232   -2.8140 H   0  0  0  0  0  0  0  0  0  0  0  0
   10.7058    4.6192   -3.0996 H   0  0  0  0  0  0  0  0  0  0  0  0
    9.2340    5.4411   -3.6339 H   0  0  0  0  0  0  0  0  0  0  0  0
    9.1722    4.3081   -2.2780 H   0  0  0  0  0  0  0  0  0  0  0  0
  1  2  1  0  0  0  0
  2  3  1  0  0  0  0
  3  4  1  0  0  0  0
  4  5  1  0  0  0  0
  4  6  1  0  0  0  0
  7  8  1  0  0  0  0
  8  9  1  0  0  0  0
  9 10  1  0  0  0  0
  9 11  1  0  0  0  0
  7  1  1  0  0  0  0
  2 12  1  0  0  0  0
  2 13  1  0  0  0  0
  3 14  1  0  0  0  0
  3 15  1  0  0  0  0
  4 16  1  0  0  0  0
  5 17  1  0  0  0  0
  5 18  1  0  0  0  0
  5 19  1  0  0  0  0
  6 20  1  0  0  0  0
  6 21  1  0  0  0  0
  6 22  1  0  0  0  0
  7 23  1  0  0  0  0
  7 24  1  0  0  0  0
  8 25  1  0  0  0  0
  8 26  1  0  0  0  0
  9 27  1  0  0  0  0
 10 28  1  0  0  0  0
 10 29  1  0  0  0  0
 10 30  1  0  0  0  0
 11 31  1  0  0  0  0
 11 32  1  0  0  0  0
 11 33  1  0  0  0  0
M  END
>  <Alias name>
Diisoamyl ether

>  <logH>   
0.005

$$$$
Dibromomethane
  ChemBrain IXL

  5  4  0  0  0  0  0  0  0  0  1 V2000
    3.0337    2.9971   -0.0183 C   0  0  0  0  0  0  0  0  0  0  0  0
    4.1684    1.5852   -0.6815 Br  0  0  0  0  0  0  0  0  0  0  0  0
    1.4817    2.2291    0.8316 Br  0  0  0  0  0  0  0  0  0  0  0  0
    3.5817    3.5927    0.7013 H   0  0  0  0  0  0  0  0  0  0  0  0
    2.7200    3.6255   -0.8427 H   0  0  0  0  0  0  0  0  0  0  0  0
  1  2  1  0  0  0  0
  1  3  1  0  0  0  0
  1  4  1  0  0  0  0
  1  5  1  0  0  0  0
M  END
>  <Alias name>
Dibromomethane

>  <logH>   
0.008

$$$$
N-Methylmorpholine
  ChemBrain IXL

 18 18  0  0  0  0  0  0  0  0  1 V2000
    2.8593    3.7430    0.4419 C   0  0  0  0  0  0  0  0  0  0  0  0
    2.8000    5.2399    0.8066 C   0  0  0  0  0  0  0  0  0  0  0  0
    3.9903    3.5011   -0.4804 N   0  0  0  0  0  0  0  0  0  0  0  0
    4.0776    5.6392    1.3940 O   0  0  0  0  0  0  0  0  0  0  0  0
    5.2602    3.8743    0.1804 C   0  0  0  0  0  0  0  0  0  0  0  0
    5.2348    5.3730    0.5414 C   0  0  0  0  0  0  0  0  0  0  0  0
    4.0286    2.0761   -0.8439 C   0  0  0  0  0  0  0  0  0  0  0  0
    1.9329    3.4526   -0.0380 H   0  0  0  0  0  0  0  0  0  0  0  0
    2.9978    3.1574    1.3425 H   0  0  0  0  0  0  0  0  0  0  0  0
    2.6173    5.8219   -0.0883 H   0  0  0  0  0  0  0  0  0  0  0  0
    2.0022    5.4101    1.5188 H   0  0  0  0  0  0  0  0  0  0  0  0
    5.3822    3.2878    1.0828 H   0  0  0  0  0  0  0  0  0  0  0  0
    6.0878    3.6797   -0.4906 H   0  0  0  0  0  0  0  0  0  0  0  0
    6.1437    5.6365    1.0677 H   0  0  0  0  0  0  0  0  0  0  0  0
    5.1574    5.9608   -0.3649 H   0  0  0  0  0  0  0  0  0  0  0  0
    4.8555    1.8981   -1.5204 H   0  0  0  0  0  0  0  0  0  0  0  0
    3.1000    1.8021   -1.3292 H   0  0  0  0  0  0  0  0  0  0  0  0
    4.1587    1.4785    0.0502 H   0  0  0  0  0  0  0  0  0  0  0  0
  1  2  1  0  0  0  0
  1  3  1  0  0  0  0
  2  4  1  0  0  0  0
  3  5  1  0  0  0  0
  4  6  1  0  0  0  0
  5  6  1  0  0  0  0
  3  7  1  0  0  0  0
  1  8  1  0  0  0  0
  1  9  1  0  0  0  0
  2 10  1  0  0  0  0
  2 11  1  0  0  0  0
  5 12  1  0  0  0  0
  5 13  1  0  0  0  0
  6 14  1  0  0  0  0
  6 15  1  0  0  0  0
  7 16  1  0  0  0  0
  7 17  1  0  0  0  0
  7 18  1  0  0  0  0
M  END
>  <Alias name>
N-Methylmorpholine

>  <logH>   
0.012

$$$$
1-Undecene
  ChemBrain IXL

 33 32  0  0  0  0  0  0  0  0  1 V2000
    9.4722    7.2781   -0.0535 C   0  0  0  0  0  0  0  0  0  0  0  0
    8.2428    8.1348    0.3062 C   0  0  0  0  0  0  0  0  0  0  0  0
    7.0546    7.2129    0.6423 C   0  0  0  0  0  0  0  0  0  0  0  0
    5.8254    8.0699    1.0021 C   0  0  0  0  0  0  0  0  0  0  0  0
    4.6367    7.1482    1.3383 C   0  0  0  0  0  0  0  0  0  0  0  0
    3.4557    7.9714    1.6840 C   0  0  0  0  0  0  0  0  0  0  0  0
    2.3023    7.3819    2.0074 C   0  0  0  0  0  0  0  0  0  0  0  0
   10.6603    8.2002   -0.3897 C   0  0  0  0  0  0  0  0  0  0  0  0
   11.8899    7.3437   -0.7493 C   0  0  0  0  0  0  0  0  0  0  0  0
   13.0780    8.2660   -1.0854 C   0  0  0  0  0  0  0  0  0  0  0  0
   14.3077    7.4097   -1.4449 C   0  0  0  0  0  0  0  0  0  0  0  0
    9.7315    6.6475    0.7879 H   0  0  0  0  0  0  0  0  0  0  0  0
    9.2420    6.6586   -0.9115 H   0  0  0  0  0  0  0  0  0  0  0  0
    7.9836    8.7655   -0.5352 H   0  0  0  0  0  0  0  0  0  0  0  0
    8.4731    8.7542    1.1642 H   0  0  0  0  0  0  0  0  0  0  0  0
    7.3137    6.5822    1.4837 H   0  0  0  0  0  0  0  0  0  0  0  0
    6.8242    6.5936   -0.2157 H   0  0  0  0  0  0  0  0  0  0  0  0
    5.5664    8.7007    0.1607 H   0  0  0  0  0  0  0  0  0  0  0  0
    6.0559    8.6893    1.8602 H   0  0  0  0  0  0  0  0  0  0  0  0
    4.4063    6.5288    0.4802 H   0  0  0  0  0  0  0  0  0  0  0  0
    4.8958    6.5174    2.1796 H   0  0  0  0  0  0  0  0  0  0  0  0
    3.5273    9.0521    1.6747 H   0  0  0  0  0  0  0  0  0  0  0  0
    2.2303    6.3013    2.0169 H   0  0  0  0  0  0  0  0  0  0  0  0
    1.4387    7.9843    2.2602 H   0  0  0  0  0  0  0  0  0  0  0  0
   10.4011    8.8308   -1.2311 H   0  0  0  0  0  0  0  0  0  0  0  0
   10.8904    8.8197    0.4683 H   0  0  0  0  0  0  0  0  0  0  0  0
   12.1492    6.7132    0.0922 H   0  0  0  0  0  0  0  0  0  0  0  0
   11.6599    6.7241   -1.6072 H   0  0  0  0  0  0  0  0  0  0  0  0
   12.8188    8.8964   -1.9269 H   0  0  0  0  0  0  0  0  0  0  0  0
   13.3080    8.8856   -0.2275 H   0  0  0  0  0  0  0  0  0  0  0  0
   15.1424    8.0580   -1.6811 H   0  0  0  0  0  0  0  0  0  0  0  0
   14.0778    6.7901   -2.3029 H   0  0  0  0  0  0  0  0  0  0  0  0
   14.5671    6.7793   -0.6034 H   0  0  0  0  0  0  0  0  0  0  0  0
  1  2  1  0  0  0  0
  2  3  1  0  0  0  0
  3  4  1  0  0  0  0
  4  5  1  0  0  0  0
  5  6  1  0  0  0  0
  6  7  2  0  0  0  0
  1  8  1  0  0  0  0
  8  9  1  0  0  0  0
  9 10  1  0  0  0  0
 10 11  1  0  0  0  0
  1 12  1  0  0  0  0
  1 13  1  0  0  0  0
  2 14  1  0  0  0  0
  2 15  1  0  0  0  0
  3 16  1  0  0  0  0
  3 17  1  0  0  0  0
  4 18  1  0  0  0  0
  4 19  1  0  0  0  0
  5 20  1  0  0  0  0
  5 21  1  0  0  0  0
  6 22  1  0  0  0  0
  7 23  1  0  0  0  0
  7 24  1  0  0  0  0
  8 25  1  0  0  0  0
  8 26  1  0  0  0  0
  9 27  1  0  0  0  0
  9 28  1  0  0  0  0
 10 29  1  0  0  0  0
 10 30  1  0  0  0  0
 11 31  1  0  0  0  0
 11 32  1  0  0  0  0
 11 33  1  0  0  0  0
M  END
>  <Alias name>
1-Undecene

>  <logH>   
0.013

$$$$
Diisobutylketone
  ChemBrain IXL

 28 27  0  0  0  0  0  0  0  0  1 V2000
    3.6234    5.8052   -0.3117 C   0  0  0  0  0  0  0  0  0  0  0  0
    6.0662    5.8176    0.0316 C   0  0  0  0  0  0  0  0  0  0  0  0
    8.4712    5.3312    0.2869 C   0  0  0  0  0  0  0  0  0  0  0  0
    5.9816    4.6286   -0.2285 O   0  0  0  0  0  0  0  0  0  0  0  0
    2.3449    6.6573   -0.1927 C   0  0  0  0  0  0  0  0  0  0  0  0
    3.8007    5.3462   -1.7720 C   0  0  0  0  0  0  0  0  0  0  0  0
    9.8561    5.9736    0.4964 C   0  0  0  0  0  0  0  0  0  0  0  0
    8.1804    4.3502    1.4393 C   0  0  0  0  0  0  0  0  0  0  0  0
    7.3926    6.4315    0.2645 C   0  0  0  0  0  0  0  0  0  0  0  0
    4.8425    6.6459    0.1142 C   0  0  0  0  0  0  0  0  0  0  0  0
    3.5403    4.9379    0.3317 H   0  0  0  0  0  0  0  0  0  0  0  0
    8.4603    4.7957   -0.6544 H   0  0  0  0  0  0  0  0  0  0  0  0
    2.2197    6.9790    0.8338 H   0  0  0  0  0  0  0  0  0  0  0  0
    2.4283    7.5250   -0.8353 H   0  0  0  0  0  0  0  0  0  0  0  0
    1.4882    6.0667   -0.4930 H   0  0  0  0  0  0  0  0  0  0  0  0
    2.9409    4.7609   -2.0735 H   0  0  0  0  0  0  0  0  0  0  0  0
    4.6957    4.7419   -1.8544 H   0  0  0  0  0  0  0  0  0  0  0  0
    3.8903    6.2134   -2.4146 H   0  0  0  0  0  0  0  0  0  0  0  0
   10.0610    6.6622   -0.3141 H   0  0  0  0  0  0  0  0  0  0  0  0
   10.6140    5.2002    0.5133 H   0  0  0  0  0  0  0  0  0  0  0  0
    9.8667    6.5100    1.4372 H   0  0  0  0  0  0  0  0  0  0  0  0
    8.9421    3.5806    1.4592 H   0  0  0  0  0  0  0  0  0  0  0  0
    8.1848    4.8869    2.3800 H   0  0  0  0  0  0  0  0  0  0  0  0
    7.2099    3.8938    1.2886 H   0  0  0  0  0  0  0  0  0  0  0  0
    7.3878    6.9518    1.2143 H   0  0  0  0  0  0  0  0  0  0  0  0
    7.6099    7.1339   -0.5307 H   0  0  0  0  0  0  0  0  0  0  0  0
    4.7067    6.9887    1.1325 H   0  0  0  0  0  0  0  0  0  0  0  0
    4.9398    7.5002   -0.5443 H   0  0  0  0  0  0  0  0  0  0  0  0
  2  4  2  0  0  0  0
  1  5  1  0  0  0  0
  1  6  1  0  0  0  0
  3  7  1  0  0  0  0
  3  8  1  0  0  0  0
  2  9  1  0  0  0  0
  2 10  1  0  0  0  0
  1 10  1  0  0  0  0
  3  9  1  0  0  0  0
  1 11  1  0  0  0  0
  3 12  1  0  0  0  0
  5 13  1  0  0  0  0
  5 14  1  0  0  0  0
  5 15  1  0  0  0  0
  6 16  1  0  0  0  0
  6 17  1  0  0  0  0
  6 18  1  0  0  0  0
  7 19  1  0  0  0  0
  7 20  1  0  0  0  0
  7 21  1  0  0  0  0
  8 22  1  0  0  0  0
  8 23  1  0  0  0  0
  8 24  1  0  0  0  0
  9 25  1  0  0  0  0
  9 26  1  0  0  0  0
 10 27  1  0  0  0  0
 10 28  1  0  0  0  0
M  END
>  <Alias name>
2,6-Dimethylheptan-4-one

>  <logH>   
0.013

$$$$
Butylbenzene
  ChemBrain IXL

 24 24  0  0  0  0  0  0  0  0  1 V2000
    4.0402    4.3602    0.0000 C   0  0  0  0  0  0  0  0  0  0  0  0
    5.1109    5.2544    0.0043 C   0  0  0  0  0  0  0  0  0  0  0  0
    4.8726    6.6280   -0.0451 C   0  0  0  0  0  0  0  0  0  0  0  0
    3.5637    7.1074   -0.0983 C   0  0  0  0  0  0  0  0  0  0  0  0
    2.4930    6.2132   -0.1023 C   0  0  0  0  0  0  0  0  0  0  0  0
    2.7312    4.8396   -0.0532 C   0  0  0  0  0  0  0  0  0  0  0  0
    6.4995    4.7458    0.0613 C   0  0  0  0  0  0  0  0  0  0  0  0
    7.4838    5.9279   -0.0313 C   0  0  0  0  0  0  0  0  0  0  0  0
    8.9297    5.3975    0.0183 C   0  0  0  0  0  0  0  0  0  0  0  0
    9.9140    6.5795   -0.0752 C   0  0  0  0  0  0  0  0  0  0  0  0
    4.2251    3.2938    0.0379 H   0  0  0  0  0  0  0  0  0  0  0  0
    5.7039    7.3222   -0.0422 H   0  0  0  0  0  0  0  0  0  0  0  0
    3.3787    8.1738   -0.1365 H   0  0  0  0  0  0  0  0  0  0  0  0
    1.4768    6.5854   -0.1435 H   0  0  0  0  0  0  0  0  0  0  0  0
    1.9000    4.1454   -0.0563 H   0  0  0  0  0  0  0  0  0  0  0  0
    6.6534    4.2202    0.9957 H   0  0  0  0  0  0  0  0  0  0  0  0
    6.6701    4.0683   -0.7662 H   0  0  0  0  0  0  0  0  0  0  0  0
    7.3252    6.4575   -0.9626 H   0  0  0  0  0  0  0  0  0  0  0  0
    7.3177    6.6018    0.8001 H   0  0  0  0  0  0  0  0  0  0  0  0
    9.0885    4.8684    0.9499 H   0  0  0  0  0  0  0  0  0  0  0  0
    9.0956    4.7230   -0.8126 H   0  0  0  0  0  0  0  0  0  0  0  0
    9.7480    7.2541    0.7556 H   0  0  0  0  0  0  0  0  0  0  0  0
    9.7554    7.1085   -1.0069 H   0  0  0  0  0  0  0  0  0  0  0  0
   10.9302    6.2068   -0.0402 H   0  0  0  0  0  0  0  0  0  0  0  0
  1  2  4  0  0  0  0
  2  3  4  0  0  0  0
  3  4  4  0  0  0  0
  4  5  4  0  0  0  0
  5  6  4  0  0  0  0
  6  1  4  0  0  0  0
  2  7  1  0  0  0  0
  7  8  1  0  0  0  0
  8  9  1  0  0  0  0
  9 10  1  0  0  0  0
  1 11  1  0  0  0  0
  3 12  1  0  0  0  0
  4 13  1  0  0  0  0
  5 14  1  0  0  0  0
  6 15  1  0  0  0  0
  7 16  1  0  0  0  0
  7 17  1  0  0  0  0
  8 18  1  0  0  0  0
  8 19  1  0  0  0  0
  9 20  1  0  0  0  0
  9 21  1  0  0  0  0
 10 22  1  0  0  0  0
 10 23  1  0  0  0  0
 10 24  1  0  0  0  0
M  END
>  <Alias name>
Butylbenzene

>  <logH>   
0.015

$$$$
Dimethylacetamide
  ChemBrain IXL

 15 14  0  0  0  0  0  0  0  0  1 V2000
    2.1919    3.1162    0.5018 C   0  0  0  0  0  0  0  0  0  0  0  0
    3.5791    2.8165   -0.0990 C   0  0  0  0  0  0  0  0  0  0  0  0
    3.8067    1.7244   -0.5930 O   0  0  0  0  0  0  0  0  0  0  0  0
    4.6282    3.8464   -0.0770 N   0  0  0  0  0  0  0  0  0  0  0  0
    4.3541    5.1624    0.5182 C   0  0  0  0  0  0  0  0  0  0  0  0
    5.9515    3.5602   -0.6501 C   0  0  0  0  0  0  0  0  0  0  0  0
    1.9069    2.3146    1.1671 H   0  0  0  0  0  0  0  0  0  0  0  0
    1.4656    3.1995   -0.2933 H   0  0  0  0  0  0  0  0  0  0  0  0
    2.2309    4.0444    1.0524 H   0  0  0  0  0  0  0  0  0  0  0  0
    3.4591    5.5771    0.0782 H   0  0  0  0  0  0  0  0  0  0  0  0
    4.2144    5.0536    1.5836 H   0  0  0  0  0  0  0  0  0  0  0  0
    5.1873    5.8233    0.3300 H   0  0  0  0  0  0  0  0  0  0  0  0
    6.0567    2.4957   -0.7993 H   0  0  0  0  0  0  0  0  0  0  0  0
    6.0507    4.0681   -1.5981 H   0  0  0  0  0  0  0  0  0  0  0  0
    6.7192    3.9066    0.0260 H   0  0  0  0  0  0  0  0  0  0  0  0
  1  2  1  0  0  0  0
  2  3  2  0  0  0  0
  2  4  1  0  0  0  0
  4  5  1  0  0  0  0
  4  6  1  0  0  0  0
  1  7  1  0  0  0  0
  1  8  1  0  0  0  0
  1  9  1  0  0  0  0
  5 10  1  0  0  0  0
  5 11  1  0  0  0  0
  5 12  1  0  0  0  0
  6 13  1  0  0  0  0
  6 14  1  0  0  0  0
  6 15  1  0  0  0  0
M  END
>  <Alias name>
Dimethylacetamide

>  <logH>   
0.0162

$$$$
Di-n-butylamine
  ChemBrain IXL

 28 27  0  0  0  0  0  0  0  0  1 V2000
    2.1295    3.5350    0.4259 C   0  0  0  0  0  0  0  0  0  0  0  0
    3.4131    3.8084   -0.3818 C   0  0  0  0  0  0  0  0  0  0  0  0
    4.3279    4.7605    0.4133 C   0  0  0  0  0  0  0  0  0  0  0  0
    5.6114    5.0339   -0.3945 C   0  0  0  0  0  0  0  0  0  0  0  0
    6.4839    5.9424    0.3644 N   0  0  0  0  0  0  0  0  0  0  0  0
    7.7094    6.2031   -0.4055 C   0  0  0  0  0  0  0  0  0  0  0  0
    8.6235    7.1544    0.3908 C   0  0  0  0  0  0  0  0  0  0  0  0
    9.9080    7.4279   -0.4159 C   0  0  0  0  0  0  0  0  0  0  0  0
   10.8222    8.3792    0.3803 C   0  0  0  0  0  0  0  0  0  0  0  0
    6.0001    6.8121    0.5314 H   0  0  0  0  0  0  0  0  0  0  0  0
    1.4870    2.8660   -0.1330 H   0  0  0  0  0  0  0  0  0  0  0  0
    2.3893    3.0787    1.3731 H   0  0  0  0  0  0  0  0  0  0  0  0
    1.6102    4.4683    0.6053 H   0  0  0  0  0  0  0  0  0  0  0  0
    3.9323    2.8750   -0.5612 H   0  0  0  0  0  0  0  0  0  0  0  0
    3.1532    4.2647   -1.3290 H   0  0  0  0  0  0  0  0  0  0  0  0
    3.8087    5.6939    0.5927 H   0  0  0  0  0  0  0  0  0  0  0  0
    4.5878    4.3042    1.3604 H   0  0  0  0  0  0  0  0  0  0  0  0
    6.1306    4.1005   -0.5739 H   0  0  0  0  0  0  0  0  0  0  0  0
    5.3514    5.4903   -1.3418 H   0  0  0  0  0  0  0  0  0  0  0  0
    7.4505    6.6601   -1.3528 H   0  0  0  0  0  0  0  0  0  0  0  0
    8.2287    5.2697   -0.5849 H   0  0  0  0  0  0  0  0  0  0  0  0
    8.1044    8.0877    0.5702 H   0  0  0  0  0  0  0  0  0  0  0  0
    8.8825    6.6974    1.3378 H   0  0  0  0  0  0  0  0  0  0  0  0
   10.4272    6.4946   -0.5954 H   0  0  0  0  0  0  0  0  0  0  0  0
    9.6491    7.8848   -1.3630 H   0  0  0  0  0  0  0  0  0  0  0  0
   10.3031    9.3126    0.5598 H   0  0  0  0  0  0  0  0  0  0  0  0
   11.7246    8.5712   -0.1867 H   0  0  0  0  0  0  0  0  0  0  0  0
   11.0813    7.9223    1.3274 H   0  0  0  0  0  0  0  0  0  0  0  0
  1  2  1  0  0  0  0
  2  3  1  0  0  0  0
  3  4  1  0  0  0  0
  4  5  1  0  0  0  0
  5  6  1  0  0  0  0
  6  7  1  0  0  0  0
  7  8  1  0  0  0  0
  8  9  1  0  0  0  0
  5 10  1  0  0  0  0
  1 11  1  0  0  0  0
  1 12  1  0  0  0  0
  1 13  1  0  0  0  0
  2 14  1  0  0  0  0
  2 15  1  0  0  0  0
  3 16  1  0  0  0  0
  3 17  1  0  0  0  0
  4 18  1  0  0  0  0
  4 19  1  0  0  0  0
  6 20  1  0  0  0  0
  6 21  1  0  0  0  0
  7 22  1  0  0  0  0
  7 23  1  0  0  0  0
  8 24  1  0  0  0  0
  8 25  1  0  0  0  0
  9 26  1  0  0  0  0
  9 27  1  0  0  0  0
  9 28  1  0  0  0  0
M  END
>  <Alias name>
Di-n-butylamine

>  <logH>   
0.017

$$$$
Tetrahydrothiophene
  ChemBrain IXL

 13 13  0  0  0  0  0  0  0  0  1 V2000
    3.2437    2.4915   -0.3056 C   0  0  0  0  0  0  0  0  0  0  0  0
    2.3826    3.6811    0.1125 C   0  0  0  0  0  0  0  0  0  0  0  0
    4.6562    2.7705    0.3095 C   0  0  0  0  0  0  0  0  0  0  0  0
    3.4589    5.1421   -0.0092 S   0  0  0  0  0  0  0  0  0  0  0  0
    5.0064    4.1931   -0.1201 C   0  0  0  0  0  0  0  0  0  0  0  0
    3.3184    2.4544   -1.3853 H   0  0  0  0  0  0  0  0  0  0  0  0
    2.8310    1.5653    0.0744 H   0  0  0  0  0  0  0  0  0  0  0  0
    1.4878    3.7880   -0.4879 H   0  0  0  0  0  0  0  0  0  0  0  0
    2.1134    3.5402    1.1520 H   0  0  0  0  0  0  0  0  0  0  0  0
    4.5991    2.7171    1.3897 H   0  0  0  0  0  0  0  0  0  0  0  0
    5.3880    2.0647   -0.0632 H   0  0  0  0  0  0  0  0  0  0  0  0
    5.7941    4.6344    0.4778 H   0  0  0  0  0  0  0  0  0  0  0  0
    5.3106    4.1552   -1.1588 H   0  0  0  0  0  0  0  0  0  0  0  0
  1  2  1  0  0  0  0
  1  3  1  0  0  0  0
  2  4  1  0  0  0  0
  3  5  1  0  0  0  0
  5  4  1  0  0  0  0
  1  6  1  0  0  0  0
  1  7  1  0  0  0  0
  2  8  1  0  0  0  0
  2  9  1  0  0  0  0
  3 10  1  0  0  0  0
  3 11  1  0  0  0  0
  5 12  1  0  0  0  0
  5 13  1  0  0  0  0
M  END
>  <Alias name>
Thiolane

>  <logH>   
0.018

$$$$
2-Phenylbutane
  ChemBrain IXL

 24 24  0  0  0  0  0  0  0  0  1 V2000
    6.1662    6.2011    0.6271 C   0  0  0  0  0  0  0  0  0  0  0  0
    7.5556    6.2440    0.5086 C   0  0  0  0  0  0  0  0  0  0  0  0
    8.2444    5.1535   -0.0229 C   0  0  0  0  0  0  0  0  0  0  0  0
    7.5438    4.0201   -0.4359 C   0  0  0  0  0  0  0  0  0  0  0  0
    6.1544    3.9771   -0.3175 C   0  0  0  0  0  0  0  0  0  0  0  0
    5.4655    5.0677    0.2142 C   0  0  0  0  0  0  0  0  0  0  0  0
    3.9911    5.0226    0.3403 C   0  0  0  0  0  0  0  0  0  0  0  0
    3.4548    3.7481   -0.3407 C   0  0  0  0  0  0  0  0  0  0  0  0
    3.3797    6.2633   -0.3385 C   0  0  0  0  0  0  0  0  0  0  0  0
    1.9201    3.7013   -0.2064 C   0  0  0  0  0  0  0  0  0  0  0  0
    5.6316    7.0477    1.0397 H   0  0  0  0  0  0  0  0  0  0  0  0
    8.0994    7.1240    0.8292 H   0  0  0  0  0  0  0  0  0  0  0  0
    9.3230    5.1869   -0.1147 H   0  0  0  0  0  0  0  0  0  0  0  0
    8.0787    3.1735   -0.8486 H   0  0  0  0  0  0  0  0  0  0  0  0
    5.6107    3.0972   -0.6384 H   0  0  0  0  0  0  0  0  0  0  0  0
    3.7187    5.0135    1.3884 H   0  0  0  0  0  0  0  0  0  0  0  0
    3.8856    2.8758    0.1351 H   0  0  0  0  0  0  0  0  0  0  0  0
    3.7253    3.7579   -1.3893 H   0  0  0  0  0  0  0  0  0  0  0  0
    2.3021    6.2382   -0.2332 H   0  0  0  0  0  0  0  0  0  0  0  0
    3.7675    7.1592    0.1303 H   0  0  0  0  0  0  0  0  0  0  0  0
    3.6397    6.2645   -1.3898 H   0  0  0  0  0  0  0  0  0  0  0  0
    1.5442    2.7984   -0.6716 H   0  0  0  0  0  0  0  0  0  0  0  0
    1.6491    3.7067    0.8422 H   0  0  0  0  0  0  0  0  0  0  0  0
    1.4883    4.5659   -0.6952 H   0  0  0  0  0  0  0  0  0  0  0  0
  1  2  4  0  0  0  0
  2  3  4  0  0  0  0
  3  4  4  0  0  0  0
  4  5  4  0  0  0  0
  5  6  4  0  0  0  0
  6  1  4  0  0  0  0
  6  7  1  0  0  0  0
  7  8  1  0  0  0  0
  7  9  1  0  0  0  0
  8 10  1  0  0  0  0
  1 11  1  0  0  0  0
  2 12  1  0  0  0  0
  3 13  1  0  0  0  0
  4 14  1  0  0  0  0
  5 15  1  0  0  0  0
  7 16  1  0  0  0  0
  8 17  1  0  0  0  0
  8 18  1  0  0  0  0
  9 19  1  0  0  0  0
  9 20  1  0  0  0  0
  9 21  1  0  0  0  0
 10 22  1  0  0  0  0
 10 23  1  0  0  0  0
 10 24  1  0  0  0  0
M  END
>  <Alias name>
s-Butylbenzene

>  <logH>   
0.019

$$$$
N-(2',3'-Epoxypropyl)-N-methylpyrrolidonium acetate
  ChemBrain IXL

 32 32  0  0  0  0  0  0  0  0  1 V2000
    6.0259    3.1377    0.9475 C   0  0  0  0  0  0  0  0  0  0  0  0
    4.7920    4.0278    1.3739 C   0  0  0  0  0  0  0  0  0  0  0  0
    5.6672    2.5480   -0.4069 C   0  0  0  0  0  0  0  0  0  0  0  0
    4.3679    3.0594   -0.6974 C   0  0  0  0  0  0  0  0  0  0  0  0
    3.7759    3.8626    0.3127 N   0  3  0  0  0  0  0  0  0  0  0  0
    3.7978    2.8226   -1.7533 O   0  0  0  0  0  0  0  0  0  0  0  0
    3.3926    5.1723   -0.2485 C   0  0  0  0  0  0  0  0  0  0  0  0
    2.5862    3.1812    0.8476 C   0  0  0  0  0  0  0  0  0  0  0  0
    4.0501    5.3615   -1.6383 C   0  0  0  0  0  0  0  0  0  0  0  0
    5.2970    6.1837   -1.6646 O   0  0  0  0  0  0  0  0  0  0  0  0
    4.0193    6.7599   -2.1810 C   0  0  0  0  0  0  0  0  0  0  0  0
    5.9622    6.8141    0.2913 C   0  0  0  0  0  0  0  0  0  0  0  0
    7.0787    5.8883   -0.0028 C   0  0  0  0  0  0  0  0  0  0  0  0
    8.2011    6.1370    0.4056 O   0  0  0  0  0  0  0  0  0  0  0  0
    6.8354    4.6690   -0.7871 O   0  5  0  0  0  0  0  0  0  0  0  0
    6.1808    2.3442    1.6651 H   0  0  0  0  0  0  0  0  0  0  0  0
    6.9158    3.7456    0.8620 H   0  0  0  0  0  0  0  0  0  0  0  0
    4.3968    3.6887    2.3204 H   0  0  0  0  0  0  0  0  0  0  0  0
    5.0900    5.0652    1.4425 H   0  0  0  0  0  0  0  0  0  0  0  0
    6.3752    2.8697   -1.1625 H   0  0  0  0  0  0  0  0  0  0  0  0
    5.6384    1.4636   -0.3553 H   0  0  0  0  0  0  0  0  0  0  0  0
    2.3129    5.2142   -0.3548 H   0  0  0  0  0  0  0  0  0  0  0  0
    3.7198    5.9599    0.4156 H   0  0  0  0  0  0  0  0  0  0  0  0
    2.8431    2.1637    1.1161 H   0  0  0  0  0  0  0  0  0  0  0  0
    2.2307    3.7070    1.7218 H   0  0  0  0  0  0  0  0  0  0  0  0
    1.8069    3.1681    0.0910 H   0  0  0  0  0  0  0  0  0  0  0  0
    3.9851    4.5711   -2.3806 H   0  0  0  0  0  0  0  0  0  0  0  0
    3.5474    7.4998   -1.5455 H   0  0  0  0  0  0  0  0  0  0  0  0
    3.9439    6.8466   -3.2602 H   0  0  0  0  0  0  0  0  0  0  0  0
    5.0428    6.4117   -0.1157 H   0  0  0  0  0  0  0  0  0  0  0  0
    5.8621    6.9299    1.3634 H   0  0  0  0  0  0  0  0  0  0  0  0
    6.1646    7.7783   -0.1585 H   0  0  0  0  0  0  0  0  0  0  0  0
  1  2  1  0  0  0  0
  1  3  1  0  0  0  0
  3  4  1  0  0  0  0
  4  5  1  0  0  0  0
  5  2  1  0  0  0  0
  4  6  2  0  0  0  0
  5  7  1  0  0  0  0
  5  8  1  0  0  0  0
  7  9  1  0  0  0  0
  9 10  1  0  0  0  0
 10 11  1  0  0  0  0
 11  9  1  0  0  0  0
 12 13  1  0  0  0  0
 13 14  2  0  0  0  0
 13 15  1  0  0  0  0
  1 16  1  0  0  0  0
  1 17  1  0  0  0  0
  2 18  1  0  0  0  0
  2 19  1  0  0  0  0
  3 20  1  0  0  0  0
  3 21  1  0  0  0  0
  7 22  1  0  0  0  0
  7 23  1  0  0  0  0
  8 24  1  0  0  0  0
  8 25  1  0  0  0  0
  8 26  1  0  0  0  0
  9 27  1  0  0  0  0
 11 28  1  0  0  0  0
 11 29  1  0  0  0  0
 12 30  1  0  0  0  0
 12 31  1  0  0  0  0
 12 32  1  0  0  0  0
M  END
>  <Alias name>
N-(2',3'-Epoxypropyl)-N-methylpyrrolidonium acetate

>  <logH>   
0.0267

$$$$
n-Hexylacetate
  ChemBrain IXL

 26 25  0  0  0  0  0  0  0  0  1 V2000
    6.5350    6.4085    0.0843 C   0  0  0  0  0  0  0  0  0  0  0  0
    5.3869    5.6373    0.7636 C   0  0  0  0  0  0  0  0  0  0  0  0
    4.4105    6.5916    1.3085 O   0  0  0  0  0  0  0  0  0  0  0  0
    2.2047    6.8410    2.5731 C   0  0  0  0  0  0  0  0  0  0  0  0
    3.2559    5.9819    1.9838 C   0  0  0  0  0  0  0  0  0  0  0  0
    3.1641    4.7676    2.0583 O   0  0  0  0  0  0  0  0  0  0  0  0
    7.5572    5.4081   -0.4893 C   0  0  0  0  0  0  0  0  0  0  0  0
    8.7033    6.1794   -1.1720 C   0  0  0  0  0  0  0  0  0  0  0  0
    9.7242    5.1789   -1.7478 C   0  0  0  0  0  0  0  0  0  0  0  0
   10.8692    5.9502   -2.4326 C   0  0  0  0  0  0  0  0  0  0  0  0
    7.0225    7.0453    0.8122 H   0  0  0  0  0  0  0  0  0  0  0  0
    6.1362    7.0170   -0.7179 H   0  0  0  0  0  0  0  0  0  0  0  0
    4.9006    4.9991    0.0362 H   0  0  0  0  0  0  0  0  0  0  0  0
    5.7855    5.0303    1.5671 H   0  0  0  0  0  0  0  0  0  0  0  0
    1.4897    6.2242    3.1034 H   0  0  0  0  0  0  0  0  0  0  0  0
    2.6570    7.5432    3.2625 H   0  0  0  0  0  0  0  0  0  0  0  0
    1.6984    7.3841    1.7848 H   0  0  0  0  0  0  0  0  0  0  0  0
    7.0691    4.7696   -1.2152 H   0  0  0  0  0  0  0  0  0  0  0  0
    7.9581    4.8015    0.3133 H   0  0  0  0  0  0  0  0  0  0  0  0
    9.1925    6.8166   -0.4457 H   0  0  0  0  0  0  0  0  0  0  0  0
    8.3022    6.7873   -1.9735 H   0  0  0  0  0  0  0  0  0  0  0  0
    9.2347    4.5406   -2.4729 H   0  0  0  0  0  0  0  0  0  0  0  0
   10.1266    4.5721   -0.9461 H   0  0  0  0  0  0  0  0  0  0  0  0
   10.4668    6.5571   -3.2341 H   0  0  0  0  0  0  0  0  0  0  0  0
   11.5866    5.2470   -2.8374 H   0  0  0  0  0  0  0  0  0  0  0  0
   11.3589    6.5883   -1.7074 H   0  0  0  0  0  0  0  0  0  0  0  0
  1  2  1  0  0  0  0
[truncated: 791,321 more chars]
