# Supplementary material for: Application of a General Computer Algorithm Based on the Group-Additivity Method for the Calculation of Two Molecular Descriptors at Both Ends of Dilution: Liquid Viscosity and Activity Coefficient in Water at Infinite Dilution
Source: Molecules. 2017 Dec 21;23(1):5. doi: 10.3390/molecules23010005 (PMC5943952; doi:10.3390/molecules23010005)
Supplement: Supplementary file 1 [file molecules-23-00005-s001.zip › S3. Compounds List of Viscosity Outliers.xls]

## Sheet: Tabelle1
Outliers of log(h) (viscosity)
Name	log(h) exp.	log(h) calc	Difference
1-Hexyl-3-methylimidazolium bis(trifluoromethanesulfonyl) amide	1.9507	3.74	-1.7893
1-(2-Cyanoethyl)-3-octylimidazolium trifluoromethanesulfonate	3.8315	2.13	1.7015
Diethanolamine	2.925	2.03	0.895
Tripropylene glycol	1.749	2.61	-0.861
3-(Dimethylamino)-1-propanol	1.606	0.79	0.816
Nitroethane	-0.169	0.61	-0.779
1-(2-Cyanoethyl)-3-decylimidazolium trifluoromethanesulfonate	3.04	2.27	0.77
Cyclohexanol	1.833	1.07	0.763
Trihexyl tetradecyl phosphonium chloride	3.46059	2.72	0.740587
1-(2-Cyanoethyl)-3-octylimidazolium benzenesulfonate	4.1035	3.43	0.6735
Bis(2-ethylhexyl) sebacate	1.325	1.99	-0.665
3-Methylphenol	1.265	0.6	0.665
Tris(2-ethylhexyl) phosphate	1.1488	1.78	-0.6312
Diacetone alcohol	0.462	1.06	-0.598
Ethyl salicylate	0.5136	1.1	-0.5864
Butyl lactate	0.5889	1.14	-0.5511
Ethanolamine	1.366	0.82	0.546
Triglyme	0.575	0.03	0.545
Methanol	-0.224	0.31	-0.534
Ethyllactate	0.4396	0.96	-0.5204
1-Methyl-4-isopropylbenzene	0.532	0.02	0.512
Diglyme	0.299	-0.2	0.499
Cinnamic acid ethylester	0.94	0.45	0.49
2-Methyl-2,4-pentanediol	1.537	2.02	-0.483
4-Acetylmorpholine	0.931	0.47	0.461
trans-2-Methylcyclohexanol	1.587	1.13	0.457
Maleic anhydride	0.647	0.17	0.477
1,3-Dimethyladamantane	0.5774	1.02	-0.4426
Glycerol	3.173	2.74	0.433
Salicylaldehyde	0.462	0.89	-0.428
1,3-Butanediol	2.115	1.7	0.415
