# Supplementary material for: Application of a General Computer Algorithm Based on the Group-Additivity Method for the Calculation of Two Molecular Descriptors at Both Ends of Dilution: Liquid Viscosity and Activity Coefficient in Water at Infinite Dilution
Source: Molecules. 2017 Dec 21;23(1):5. doi: 10.3390/molecules23010005 (PMC5943952; doi:10.3390/molecules23010005)
Supplement: Supplementary file 1 [file molecules-23-00005-s001.zip › S5. Compounds List of Activity-Coefficient Calculations.sdf]

Diethylsulfoxide
  ChemBrain IXL

 16 15  0  0  0  0  0  0  0  0  1 V2000
    4.2339    5.5536    0.9348 S   0  0  0  0  0  0  0  0  0  0  0  0
    3.0146    4.5729    0.0120 C   0  0  0  0  0  0  0  0  0  0  0  0
    2.2124    5.4985   -0.9226 C   0  0  0  0  0  0  0  0  0  0  0  0
    5.3637    6.3674   -0.2317 C   0  0  0  0  0  0  0  0  0  0  0  0
    6.0899    5.3000   -1.0724 C   0  0  0  0  0  0  0  0  0  0  0  0
    3.5581    6.5443    1.7135 O   0  0  0  0  0  0  0  0  0  0  0  0
    2.3398    4.0891    0.7072 H   0  0  0  0  0  0  0  0  0  0  0  0
    3.5264    3.8216   -0.5764 H   0  0  0  0  0  0  0  0  0  0  0  0
    2.8873    5.9816   -1.6184 H   0  0  0  0  0  0  0  0  0  0  0  0
    1.4850    4.9141   -1.4721 H   0  0  0  0  0  0  0  0  0  0  0  0
    1.7014    6.2505   -0.3344 H   0  0  0  0  0  0  0  0  0  0  0  0
    4.7986    7.0193   -0.8863 H   0  0  0  0  0  0  0  0  0  0  0  0
    6.0917    6.9508    0.3181 H   0  0  0  0  0  0  0  0  0  0  0  0
    6.7641    5.7850   -1.7673 H   0  0  0  0  0  0  0  0  0  0  0  0
    5.3618    4.7173   -1.6230 H   0  0  0  0  0  0  0  0  0  0  0  0
    6.6542    4.6474   -0.4179 H   0  0  0  0  0  0  0  0  0  0  0  0
  1  2  1  0  0  0  0
  2  3  1  0  0  0  0
  1  4  1  0  0  0  0
  4  5  1  0  0  0  0
  1  6  2  0  0  0  0
  2  7  1  0  0  0  0
  2  8  1  0  0  0  0
  3  9  1  0  0  0  0
  3 10  1  0  0  0  0
  3 11  1  0  0  0  0
  4 12  1  0  0  0  0
  4 13  1  0  0  0  0
  5 14  1  0  0  0  0
  5 15  1  0  0  0  0
  5 16  1  0  0  0  0
M  END
>  <Alias name>
Diethylsulfoxide

>  <logG(inf)>   
-2.258

$$$$
Dimethylsulfoxide
  ChemBrain IXL

 10  9  0  0  0  0  0  0  0  0  1 V2000
    3.8762   10.7518   -0.0461 S   0  0  0  0  0  0  0  0  0  0  0  0
    4.7409   10.3641   -1.1171 O   0  0  0  0  0  0  0  0  0  0  0  0
    2.1683   10.8594   -0.6556 C   0  0  0  0  0  0  0  0  0  0  0  0
    4.3935   12.3713    0.5939 C   0  0  0  0  0  0  0  0  0  0  0  0
    1.8597    9.8940   -1.0374 H   0  0  0  0  0  0  0  0  0  0  0  0
    1.5134   11.1530    0.1554 H   0  0  0  0  0  0  0  0  0  0  0  0
    2.1135   11.5953   -1.4482 H   0  0  0  0  0  0  0  0  0  0  0  0
    3.7385   12.6649    1.4049 H   0  0  0  0  0  0  0  0  0  0  0  0
    5.4117   12.3073    0.9573 H   0  0  0  0  0  0  0  0  0  0  0  0
    4.3387   13.1070   -0.1988 H   0  0  0  0  0  0  0  0  0  0  0  0
  1  2  2  0  0  0  0
  1  3  1  0  0  0  0
  1  4  1  0  0  0  0
  3  5  1  0  0  0  0
  3  6  1  0  0  0  0
  3  7  1  0  0  0  0
  4  8  1  0  0  0  0
  4  9  1  0  0  0  0
  4 10  1  0  0  0  0
M  END
>  <Alias name>
DMSO

>  <logG(inf)>   
-1.046

$$$$
Methylamine
  ChemBrain IXL

  7  6  0  0  0  0  0  0  0  0  1 V2000
    1.9515   14.0512    0.0355 C   0  0  0  0  0  0  0  0  0  0  0  0
    3.3968   14.2954    0.1469 N   0  0  0  0  0  0  0  0  0  0  0  0
    1.7680   12.9875   -0.0022 H   0  0  0  0  0  0  0  0  0  0  0  0
    1.4480   14.4732    0.8926 H   0  0  0  0  0  0  0  0  0  0  0  0
    1.5768   14.5133   -0.8659 H   0  0  0  0  0  0  0  0  0  0  0  0
    3.5803   15.3590    0.1845 H   0  0  0  0  0  0  0  0  0  0  0  0
    3.9004   13.8733   -0.7102 H   0  0  0  0  0  0  0  0  0  0  0  0
  1  2  1  0  0  0  0
  1  3  1  0  0  0  0
  1  4  1  0  0  0  0
  1  5  1  0  0  0  0
  2  6  1  0  0  0  0
  2  7  1  0  0  0  0
M  END
>  <Alias name>
Methylamine

>  <logG(inf)>   
-0.762

$$$$
Hydrogenperoxide
  ChemBrain IXL

  4  3  0  0  0  0  0  0  0  0  1 V2000
    3.0436    2.9905    0.6724 O   0  0  0  0  0  0  0  0  0  0  0  0
    2.0810    2.0713    0.0253 O   0  0  0  0  0  0  0  0  0  0  0  0
    3.9886    2.7373    0.5766 H   0  0  0  0  0  0  0  0  0  0  0  0
    1.5178    2.4808   -0.6686 H   0  0  0  0  0  0  0  0  0  0  0  0
  1  2  1  0  0  0  0
  1  3  1  0  0  0  0
  2  4  1  0  0  0  0
M  END
>  <Alias name>
Hydrogenperoxide

>  <logG(inf)>   
-0.653

$$$$
Ammonia
  ChemBrain IXL

  4  3  0  0  0  0  0  0  0  0  1 V2000
    2.6704    2.0684    0.3109 N   0  0  0  0  0  0  0  0  0  0  0  0
    1.6881    1.9879    0.0947 H   0  0  0  0  0  0  0  0  0  0  0  0
    2.9575    3.0312    0.2170 H   0  0  0  0  0  0  0  0  0  0  0  0
    3.2030    1.4950   -0.3259 H   0  0  0  0  0  0  0  0  0  0  0  0
  2  1  1  0  0  0  0
  1  3  1  0  0  0  0
  1  4  1  0  0  0  0
M  END
>  <Alias name>
Ammonia

>  <logG(inf)>   
-0.363

$$$$
Ethylamine
  ChemBrain IXL

 10  9  0  0  0  0  0  0  0  0  1 V2000
    3.5752    2.6814   -0.2458 C   0  0  0  0  0  0  0  0  0  0  0  0
    4.5437    3.7858   -0.1906 N   0  0  0  0  0  0  0  0  0  0  0  0
    2.2016    3.1777    0.2458 C   0  0  0  0  0  0  0  0  0  0  0  0
    4.2278    4.5400   -0.7817 H   0  0  0  0  0  0  0  0  0  0  0  0
    5.4432    3.4607   -0.5120 H   0  0  0  0  0  0  0  0  0  0  0  0
    3.9145    1.8716    0.3882 H   0  0  0  0  0  0  0  0  0  0  0  0
    3.4876    2.3287   -1.2660 H   0  0  0  0  0  0  0  0  0  0  0  0
    1.4881    2.3640    0.2052 H   0  0  0  0  0  0  0  0  0  0  0  0
    2.2892    3.5304    1.2660 H   0  0  0  0  0  0  0  0  0  0  0  0
    1.8622    3.9874   -0.3882 H   0  0  0  0  0  0  0  0  0  0  0  0
  1  2  1  0  0  0  0
  1  3  1  0  0  0  0
  2  4  1  0  0  0  0
  2  5  1  0  0  0  0
  1  6  1  0  0  0  0
  1  7  1  0  0  0  0
  3  8  1  0  0  0  0
  3  9  1  0  0  0  0
  3 10  1  0  0  0  0
M  END
>  <Alias name>
Ethylamine

>  <logG(inf)>   
-0.315

$$$$
N,N-Dimethylformamide
  ChemBrain IXL

 12 11  0  0  0  0  0  0  0  0  1 V2000
    1.6896    2.8649    0.3673 O   0  0  0  0  0  0  0  0  0  0  0  0
    2.8159    2.5143    0.0561 C   0  0  0  0  0  0  0  0  0  0  0  0
    3.8646    3.4418    0.0625 N   0  0  0  0  0  0  0  0  0  0  0  0
    5.2217    3.0194   -0.3124 C   0  0  0  0  0  0  0  0  0  0  0  0
    3.6085    4.8382    0.4440 C   0  0  0  0  0  0  0  0  0  0  0  0
    3.0046    1.4856   -0.2250 H   0  0  0  0  0  0  0  0  0  0  0  0
    5.8939    3.8661   -0.2486 H   0  0  0  0  0  0  0  0  0  0  0  0
    5.2144    2.6399   -1.3267 H   0  0  0  0  0  0  0  0  0  0  0  0
    5.5567    2.2410    0.3619 H   0  0  0  0  0  0  0  0  0  0  0  0
    2.5598    4.9599    0.6856 H   0  0  0  0  0  0  0  0  0  0  0  0
    4.2098    5.0924    1.3080 H   0  0  0  0  0  0  0  0  0  0  0  0
    3.8671    5.4909   -0.3806 H   0  0  0  0  0  0  0  0  0  0  0  0
  1  2  2  0  0  0  0
  2  3  1  0  0  0  0
  3  4  1  0  0  0  0
  3  5  1  0  0  0  0
  2  6  1  0  0  0  0
  4  7  1  0  0  0  0
  4  8  1  0  0  0  0
  4  9  1  0  0  0  0
  5 10  1  0  0  0  0
  5 11  1  0  0  0  0
  5 12  1  0  0  0  0
M  END
>  <Alias name>
N,N-Dimethylformamide

>  <logG(inf)>   
-0.294

$$$$
Formic acid
  ChemBrain IXL

  5  4  0  0  0  0  0  0  0  0  1 V2000
    2.2430    2.3688    0.4193 O   0  0  0  0  0  0  0  0  0  0  0  0
    3.1442    3.4757    0.0679 C   0  0  0  0  0  0  0  0  0  0  0  0
    4.2453    3.2402   -0.4017 O   0  0  0  0  0  0  0  0  0  0  0  0
    2.5894    1.5003    0.2513 H   0  0  0  0  0  0  0  0  0  0  0  0
    2.8316    4.4974    0.2255 H   0  0  0  0  0  0  0  0  0  0  0  0
  1  2  1  0  0  0  0
  2  3  2  0  0  0  0
  1  4  1  0  0  0  0
  2  5  1  0  0  0  0
M  END
>  <Alias name>
Formic acid

>  <logG(inf)>   
-0.143

$$$$
2-Methoxyethanol
  ChemBrain IXL

 13 12  0  0  0  0  0  0  0  0  1 V2000
    7.0318    3.7703    0.5685 C   0  0  0  0  0  0  0  0  0  0  0  0
    5.7946    4.5559    0.4528 O   0  0  0  0  0  0  0  0  0  0  0  0
    4.6693    3.8537   -0.1811 C   0  0  0  0  0  0  0  0  0  0  0  0
    3.4462    4.7890   -0.2365 C   0  0  0  0  0  0  0  0  0  0  0  0
    2.3210    4.0870   -0.8703 O   0  0  0  0  0  0  0  0  0  0  0  0
    1.4940    4.6126   -0.9476 H   0  0  0  0  0  0  0  0  0  0  0  0
    6.8434    2.8856    1.1642 H   0  0  0  0  0  0  0  0  0  0  0  0
    7.3665    3.4762   -0.4186 H   0  0  0  0  0  0  0  0  0  0  0  0
    7.7971    4.3702    1.0453 H   0  0  0  0  0  0  0  0  0  0  0  0
    4.4230    2.9712    0.3964 H   0  0  0  0  0  0  0  0  0  0  0  0
    4.9462    3.5616   -1.1865 H   0  0  0  0  0  0  0  0  0  0  0  0
    3.6925    5.6714   -0.8139 H   0  0  0  0  0  0  0  0  0  0  0  0
    3.1693    5.0810    0.7689 H   0  0  0  0  0  0  0  0  0  0  0  0
  1  2  1  0  0  0  0
  2  3  1  0  0  0  0
  3  4  1  0  0  0  0
  4  5  1  0  0  0  0
  5  6  1  0  0  0  0
  1  7  1  0  0  0  0
  1  8  1  0  0  0  0
  1  9  1  0  0  0  0
  3 10  1  0  0  0  0
  3 11  1  0  0  0  0
  4 12  1  0  0  0  0
  4 13  1  0  0  0  0
M  END
>  <Alias name>
Methyl cellosolve

>  <logG(inf)>   
-0.065

$$$$
Acetic acid
  ChemBrain IXL

  8  7  0  0  0  0  0  0  0  0  1 V2000
    2.5272    2.5061    0.0211 C   0  0  0  0  0  0  0  0  0  0  0  0
    3.9810    2.5532   -0.4876 C   0  0  0  0  0  0  0  0  0  0  0  0
    4.6611    1.5403   -0.4856 O   0  0  0  0  0  0  0  0  0  0  0  0
    4.5486    3.8185   -0.9753 O   0  0  0  0  0  0  0  0  0  0  0  0
    2.2284    1.4780    0.1628 H   0  0  0  0  0  0  0  0  0  0  0  0
    2.4572    3.0341    0.9606 H   0  0  0  0  0  0  0  0  0  0  0  0
    1.8769    2.9733   -0.7037 H   0  0  0  0  0  0  0  0  0  0  0  0
    3.9575    4.5616   -0.9452 H   0  0  0  0  0  0  0  0  0  0  0  0
  1  2  1  0  0  0  0
  2  3  2  0  0  0  0
  2  4  1  0  0  0  0
  1  5  1  0  0  0  0
  1  6  1  0  0  0  0
  1  7  1  0  0  0  0
  4  8  1  0  0  0  0
M  END
>  <Alias name>
Acetic acid

>  <logG(inf)>   
-0.04

$$$$
N-Methylformamide
  ChemBrain IXL

  9  8  0  0  0  0  0  0  0  0  1 V2000
    1.4827    3.3923    1.1457 O   0  0  0  0  0  0  0  0  0  0  0  0
    2.4868    2.8639    0.6974 C   0  0  0  0  0  0  0  0  0  0  0  0
    3.5664    3.6522    0.2813 N   0  0  0  0  0  0  0  0  0  0  0  0
    4.7762    3.0156   -0.2589 C   0  0  0  0  0  0  0  0  0  0  0  0
    3.5139    4.6574    0.3521 H   0  0  0  0  0  0  0  0  0  0  0  0
    2.5431    1.7850    0.6214 H   0  0  0  0  0  0  0  0  0  0  0  0
    5.4978    3.7784   -0.5241 H   0  0  0  0  0  0  0  0  0  0  0  0
    4.5189    2.4402   -1.1396 H   0  0  0  0  0  0  0  0  0  0  0  0
    5.2034    2.3591    0.4891 H   0  0  0  0  0  0  0  0  0  0  0  0
  1  2  2  0  0  0  0
  2  3  1  0  0  0  0
  3  4  1  0  0  0  0
  3  5  1  0  0  0  0
  2  6  1  0  0  0  0
  4  7  1  0  0  0  0
  4  8  1  0  0  0  0
  4  9  1  0  0  0  0
M  END
>  <Alias name>
N-Methylformamide

>  <logG(inf)>   
0.04

$$$$
Phenazone
  ChemBrain IXL

 26 27  0  0  0  0  0  0  0  0  1 V2000
    5.2727    4.7157   -0.2599 C   0  0  0  0  0  0  0  0  0  0  0  0
    4.0628    5.3825   -0.0197 C   0  0  0  0  0  0  0  0  0  0  0  0
    2.8620    4.6778   -0.0141 C   0  0  0  0  0  0  0  0  0  0  0  0
    2.8602    3.3037   -0.2449 C   0  0  0  0  0  0  0  0  0  0  0  0
    4.0612    2.6341   -0.4808 C   0  0  0  0  0  0  0  0  0  0  0  0
    5.2649    3.3387   -0.4883 C   0  0  0  0  0  0  0  0  0  0  0  0
    8.4880    5.8256    0.0026 C   0  0  0  0  0  0  0  0  0  0  0  0
    7.8901    6.9067   -0.0285 C   0  0  0  0  0  0  0  0  0  0  0  0
    7.5917    4.8542   -0.1974 C   0  0  0  0  0  0  0  0  0  0  0  0
    6.5087    5.4051   -0.2724 N   0  0  0  0  0  0  0  0  0  0  0  0
    6.6740    6.6493   -0.2392 N   0  0  0  0  0  0  0  0  0  0  0  0
    5.6558    7.6664   -0.5275 C   0  0  0  0  0  0  0  0  0  0  0  0
    8.5152    8.2485    0.1630 C   0  0  0  0  0  0  0  0  0  0  0  0
    7.8226    3.6616   -0.3147 O   0  0  0  0  0  0  0  0  0  0  0  0
    4.0523    6.4420    0.1627 H   0  0  0  0  0  0  0  0  0  0  0  0
    1.9305    5.1988    0.1701 H   0  0  0  0  0  0  0  0  0  0  0  0
    1.9271    2.7567   -0.2401 H   0  0  0  0  0  0  0  0  0  0  0  0
    4.0593    1.5673   -0.6582 H   0  0  0  0  0  0  0  0  0  0  0  0
    6.1958    2.8165   -0.6715 H   0  0  0  0  0  0  0  0  0  0  0  0
    9.5522    5.6885    0.1699 H   0  0  0  0  0  0  0  0  0  0  0  0
    4.8593    7.2331   -1.1052 H   0  0  0  0  0  0  0  0  0  0  0  0
    5.2635    8.0595    0.4056 H   0  0  0  0  0  0  0  0  0  0  0  0
    6.1098    8.4740   -1.0934 H   0  0  0  0  0  0  0  0  0  0  0  0
    7.7487    9.0094    0.1775 H   0  0  0  0  0  0  0  0  0  0  0  0
    9.2072    8.4456   -0.6456 H   0  0  0  0  0  0  0  0  0  0  0  0
    9.0545    8.2619    1.1089 H   0  0  0  0  0  0  0  0  0  0  0  0
  1  2  4  0  0  0  0
  2  3  4  0  0  0  0
  3  4  4  0  0  0  0
  4  5  4  0  0  0  0
  5  6  4  0  0  0  0
  6  1  4  0  0  0  0
  7  8  2  0  0  0  0
  7  9  1  0  0  0  0
  9 10  1  0  0  0  0
 10 11  1  0  0  0  0
 11  8  1  0  0  0  0
 11 12  1  0  0  0  0
  8 13  1  0  0  0  0
 10  1  1  0  0  0  0
  9 14  2  0  0  0  0
  2 15  1  0  0  0  0
  3 16  1  0  0  0  0
  4 17  1  0  0  0  0
  5 18  1  0  0  0  0
  6 19  1  0  0  0  0
  7 20  1  0  0  0  0
 12 21  1  0  0  0  0
 12 22  1  0  0  0  0
 12 23  1  0  0  0  0
 13 24  1  0  0  0  0
 13 25  1  0  0  0  0
 13 26  1  0  0  0  0
M  END
>  <Alias name>
Antipyrine

>  <logG(inf)>   
0.04

$$$$
Methanol
  ChemBrain IXL

  6  5  0  0  0  0  0  0  0  0  1 V2000
    2.5303    2.2806    0.5993 C   0  0  0  0  0  0  0  0  0  0  0  0
    3.0095    2.8592   -0.6642 O   0  0  0  0  0  0  0  0  0  0  0  0
    3.3628    1.8523    1.1377 H   0  0  0  0  0  0  0  0  0  0  0  0
    1.8027    1.5104    0.3895 H   0  0  0  0  0  0  0  0  0  0  0  0
    2.0732    3.0539    1.1989 H   0  0  0  0  0  0  0  0  0  0  0  0
    2.3372    3.2595   -1.2030 H   0  0  0  0  0  0  0  0  0  0  0  0
  1  2  1  0  0  0  0
  1  3  1  0  0  0  0
  1  4  1  0  0  0  0
  1  5  1  0  0  0  0
  2  6  1  0  0  0  0
M  END
>  <Alias name>
Methanol

>  <logG(inf)>   
0.199

$$$$
Resorcinol
  ChemBrain IXL

 14 14  0  0  0  0  0  0  0  0  1 V2000
    2.9715    3.2778    0.0306 C   0  0  0  0  0  0  0  0  0  0  0  0
    2.9718    4.6739    0.0378 C   0  0  0  0  0  0  0  0  0  0  0  0
    4.1815    5.3729    0.0204 C   0  0  0  0  0  0  0  0  0  0  0  0
    5.3897    4.6736   -0.0043 C   0  0  0  0  0  0  0  0  0  0  0  0
    5.3896    3.2760   -0.0116 C   0  0  0  0  0  0  0  0  0  0  0  0
    4.1799    2.5792    0.0059 C   0  0  0  0  0  0  0  0  0  0  0  0
    4.1860    6.8472    0.0279 O   0  0  0  0  0  0  0  0  0  0  0  0
    6.6636    2.5349   -0.0376 O   0  0  0  0  0  0  0  0  0  0  0  0
    2.0361    2.7381    0.0442 H   0  0  0  0  0  0  0  0  0  0  0  0
    2.0365    5.2137    0.0570 H   0  0  0  0  0  0  0  0  0  0  0  0
    6.3251    5.2132   -0.0179 H   0  0  0  0  0  0  0  0  0  0  0  0
    4.1790    1.4992    0.0004 H   0  0  0  0  0  0  0  0  0  0  0  0
    3.3270    7.2547    0.0450 H   0  0  0  0  0  0  0  0  0  0  0  0
    7.4460    3.0749   -0.0485 H   0  0  0  0  0  0  0  0  0  0  0  0
  1  2  4  0  0  0  0
  2  3  4  0  0  0  0
  3  4  4  0  0  0  0
  4  5  4  0  0  0  0
  5  6  4  0  0  0  0
  6  1  4  0  0  0  0
  3  7  1  0  0  0  0
  5  8  1  0  0  0  0
  1  9  1  0  0  0  0
  2 10  1  0  0  0  0
  4 11  1  0  0  0  0
  6 12  1  0  0  0  0
  7 13  1  0  0  0  0
  8 14  1  0  0  0  0
M  END
>  <Alias name>
1,3-Dihydroxybenzene

>  <logG(inf)>   
0.2

$$$$
Pyrrolidine
  ChemBrain IXL

 14 14  0  0  0  0  0  0  0  0  1 V2000
    2.6208    2.5530   -0.4293 C   0  0  0  0  0  0  0  0  0  0  0  0
    4.1599    2.4777   -0.6391 C   0  0  0  0  0  0  0  0  0  0  0  0
    2.4493    3.5106    0.7465 C   0  0  0  0  0  0  0  0  0  0  0  0
    4.7324    3.6030    0.2770 C   0  0  0  0  0  0  0  0  0  0  0  0
    3.5742    4.4322    0.6092 N   0  0  0  0  0  0  0  0  0  0  0  0
    3.7308    4.9457    1.4634 H   0  0  0  0  0  0  0  0  0  0  0  0
    2.1661    2.9964   -1.3065 H   0  0  0  0  0  0  0  0  0  0  0  0
    2.1909    1.5787   -0.2330 H   0  0  0  0  0  0  0  0  0  0  0  0
    4.5515    1.5192   -0.3217 H   0  0  0  0  0  0  0  0  0  0  0  0
    4.3962    2.6573   -1.6806 H   0  0  0  0  0  0  0  0  0  0  0  0
    1.4988    4.0282    0.7108 H   0  0  0  0  0  0  0  0  0  0  0  0
    2.5473    2.9599    1.6740 H   0  0  0  0  0  0  0  0  0  0  0  0
    5.1046    3.1503    1.1879 H   0  0  0  0  0  0  0  0  0  0  0  0
    5.5178    4.1689   -0.2083 H   0  0  0  0  0  0  0  0  0  0  0  0
  1  2  1  0  0  0  0
  1  3  1  0  0  0  0
  2  4  1  0  0  0  0
  3  5  1  0  0  0  0
  4  5  1  0  0  0  0
  5  6  1  0  0  0  0
  1  7  1  0  0  0  0
  1  8  1  0  0  0  0
  2  9  1  0  0  0  0
  2 10  1  0  0  0  0
  3 11  1  0  0  0  0
  3 12  1  0  0  0  0
  4 13  1  0  0  0  0
  4 14  1  0  0  0  0
M  END
>  <Alias name>
Pyrrolidine

>  <logG(inf)>   
0.204

$$$$
Methyllactate
  ChemBrain IXL

 15 14  0  0  0  0  0  0  0  0  1 V2000
    3.1926    3.2539   -0.0307 C   0  0  0  0  0  0  0  0  0  0  0  0
    3.4860    4.6625    0.5212 C   0  0  0  0  0  0  0  0  0  0  0  0
    4.7363    5.1775   -0.0804 C   0  0  0  0  0  0  0  0  0  0  0  0
    4.7223    6.2154   -0.7215 O   0  0  0  0  0  0  0  0  0  0  0  0
    5.9949    4.4384    0.0945 O   0  0  0  0  0  0  0  0  0  0  0  0
    2.3734    5.5623    0.1846 O   0  0  0  0  0  0  0  0  0  0  0  0
    7.1675    5.0473   -0.5499 C   0  0  0  0  0  0  0  0  0  0  0  0
    1.4990    5.2946    0.5453 H   0  0  0  0  0  0  0  0  0  0  0  0
    4.0123    2.5911    0.2172 H   0  0  0  0  0  0  0  0  0  0  0  0
    2.2777    2.8770    0.4097 H   0  0  0  0  0  0  0  0  0  0  0  0
    3.0813    3.3038   -1.1068 H   0  0  0  0  0  0  0  0  0  0  0  0
    3.5971    4.6126    1.5974 H   0  0  0  0  0  0  0  0  0  0  0  0
    7.3302    6.0373   -0.1419 H   0  0  0  0  0  0  0  0  0  0  0  0
    6.9961    5.1201   -1.6167 H   0  0  0  0  0  0  0  0  0  0  0  0
    8.0403    4.4331   -0.3656 H   0  0  0  0  0  0  0  0  0  0  0  0
  1  2  1  0  0  0  0
  3  4  2  0  0  0  0
  3  5  1  0  0  0  0
  3  2  1  0  0  0  0
  2  6  1  0  0  0  0
  5  7  1  0  0  0  0
  6  8  1  0  0  0  0
  1  9  1  0  0  0  0
  1 10  1  0  0  0  0
  1 11  1  0  0  0  0
  2 12  1  0  0  0  0
  7 13  1  0  0  0  0
  7 14  1  0  0  0  0
  7 15  1  0  0  0  0
M  END
>  <Alias name>
Methyllactate

>  <logG(inf)>   
0.302

$$$$
1-Propylamine
  ChemBrain IXL

 13 12  0  0  0  0  0  0  0  0  1 V2000
    2.2320    3.6668   -0.0797 C   0  0  0  0  0  0  0  0  0  0  0  0
    3.6130    4.0307    0.4992 C   0  0  0  0  0  0  0  0  0  0  0  0
    4.7145    3.5927   -0.4855 C   0  0  0  0  0  0  0  0  0  0  0  0
    6.0318    3.9399    0.0668 N   0  0  0  0  0  0  0  0  0  0  0  0
    2.1753    2.5990   -0.2315 H   0  0  0  0  0  0  0  0  0  0  0  0
    1.4600    3.9738    0.6104 H   0  0  0  0  0  0  0  0  0  0  0  0
    2.0927    4.1725   -1.0238 H   0  0  0  0  0  0  0  0  0  0  0  0
    3.6697    5.0985    0.6511 H   0  0  0  0  0  0  0  0  0  0  0  0
    3.7522    3.5250    1.4433 H   0  0  0  0  0  0  0  0  0  0  0  0
    4.6578    2.5249   -0.6373 H   0  0  0  0  0  0  0  0  0  0  0  0
    4.5753    4.0985   -1.4296 H   0  0  0  0  0  0  0  0  0  0  0  0
    6.0885    5.0077    0.2186 H   0  0  0  0  0  0  0  0  0  0  0  0
    6.8038    3.6329   -0.6233 H   0  0  0  0  0  0  0  0  0  0  0  0
  1  2  1  0  0  0  0
  2  3  1  0  0  0  0
  3  4  1  0  0  0  0
  1  5  1  0  0  0  0
  1  6  1  0  0  0  0
  1  7  1  0  0  0  0
  2  8  1  0  0  0  0
  2  9  1  0  0  0  0
  3 10  1  0  0  0  0
  3 11  1  0  0  0  0
  4 12  1  0  0  0  0
  4 13  1  0  0  0  0
M  END
>  <Alias name>
1-Propylamine

>  <logG(inf)>   
0.308

$$$$
2-Aminothiazole
  ChemBrain IXL

 10 10  0  0  0  0  0  0  0  0  1 V2000
    5.1103    4.5393    0.0000 C   0  0  0  0  0  0  0  0  0  0  0  0
    4.8111    3.3657    0.0013 N   0  0  0  0  0  0  0  0  0  0  0  0
    3.7708    5.5088   -0.0001 S   0  0  0  0  0  0  0  0  0  0  0  0
    6.4248    5.0353   -0.0012 N   0  0  0  0  0  0  0  0  0  0  0  0
    3.4908    3.1452    0.0022 C   0  0  0  0  0  0  0  0  0  0  0  0
    2.8118    4.2029    0.0016 C   0  0  0  0  0  0  0  0  0  0  0  0
    6.5921    6.0374   -0.0045 H   0  0  0  0  0  0  0  0  0  0  0  0
    7.2005    4.3978    0.0012 H   0  0  0  0  0  0  0  0  0  0  0  0
    3.0428    2.1733    0.0034 H   0  0  0  0  0  0  0  0  0  0  0  0
    1.7246    4.2438    0.0022 H   0  0  0  0  0  0  0  0  0  0  0  0
  1  2  2  0  0  0  0
  1  3  1  0  0  0  0
  1  4  1  0  0  0  0
  2  5  1  0  0  0  0
  3  6  1  0  0  0  0
  5  6  2  0  0  0  0
  4  7  1  0  0  0  0
  4  8  1  0  0  0  0
  5  9  1  0  0  0  0
  6 10  1  0  0  0  0
M  END
>  <Alias name>
2-Aminothiazole

>  <logG(inf)>   
0.362

$$$$
Hydroquinone
  ChemBrain IXL

 14 14  0  0  0  0  0  0  0  0  1 V2000
    3.5320    3.7163    0.0307 C   0  0  0  0  0  0  0  0  0  0  0  0
    3.5432    5.1137    0.0372 C   0  0  0  0  0  0  0  0  0  0  0  0
    4.7585    5.8004    0.0202 C   0  0  0  0  0  0  0  0  0  0  0  0
    5.9613    5.0918   -0.0032 C   0  0  0  0  0  0  0  0  0  0  0  0
    5.9502    3.6945   -0.0097 C   0  0  0  0  0  0  0  0  0  0  0  0
    4.7349    3.0077    0.0073 C   0  0  0  0  0  0  0  0  0  0  0  0
    7.2183    2.9430   -0.0344 O   0  0  0  0  0  0  0  0  0  0  0  0
    2.2751    5.8651    0.0619 O   0  0  0  0  0  0  0  0  0  0  0  0
    2.5924    3.1840    0.0438 H   0  0  0  0  0  0  0  0  0  0  0  0
    4.7682    6.8803    0.0253 H   0  0  0  0  0  0  0  0  0  0  0  0
    6.9010    5.6241   -0.0163 H   0  0  0  0  0  0  0  0  0  0  0  0
    4.7251    1.9278    0.0023 H   0  0  0  0  0  0  0  0  0  0  0  0
    8.0051    3.4767   -0.0449 H   0  0  0  0  0  0  0  0  0  0  0  0
    1.4883    5.3314    0.0725 H   0  0  0  0  0  0  0  0  0  0  0  0
  1  2  4  0  0  0  0
  2  3  4  0  0  0  0
  3  4  4  0  0  0  0
  4  5  4  0  0  0  0
  5  6  4  0  0  0  0
  6  1  4  0  0  0  0
  5  7  1  0  0  0  0
  2  8  1  0  0  0  0
  1  9  1  0  0  0  0
  3 10  1  0  0  0  0
  4 11  1  0  0  0  0
  6 12  1  0  0  0  0
  7 13  1  0  0  0  0
  8 14  1  0  0  0  0
M  END
>  <Alias name>
1,4-Dihydroxybenzene

>  <logG(inf)>   
0.38

$$$$
Dicyanodiamide
  ChemBrain IXL

 10  9  0  0  0  0  0  0  0  0  1 V2000
    4.7608    3.1926    0.0343 N   0  0  0  0  0  0  0  0  0  0  0  0
    3.5668    3.9224   -0.0082 C   0  0  0  0  0  0  0  0  0  0  0  0
    6.0462    3.8933    0.1668 C   0  0  0  0  0  0  0  0  0  0  0  0
    2.3427    3.2552   -0.1364 N   0  0  0  0  0  0  0  0  0  0  0  0
    3.5941    5.1897    0.0696 N   0  0  0  0  0  0  0  0  0  0  0  0
    7.0588    4.4453    0.2713 N   0  0  0  0  0  0  0  0  0  0  0  0
    4.7390    2.1856   -0.0261 H   0  0  0  0  0  0  0  0  0  0  0  0
    2.3210    2.2483   -0.1981 H   0  0  0  0  0  0  0  0  0  0  0  0
    1.4822    3.7811   -0.1672 H   0  0  0  0  0  0  0  0  0  0  0  0
    2.7336    5.7157    0.0390 H   0  0  0  0  0  0  0  0  0  0  0  0
  1  2  1  0  0  0  0
  1  3  1  0  0  0  0
  2  4  1  0  0  0  0
  2  5  2  0  0  0  0
  3  6  3  0  0  0  0
  1  7  1  0  0  0  0
  4  8  1  0  0  0  0
  4  9  1  0  0  0  0
  5 10  1  0  0  0  0
M  END
>  <Alias name>
Dicyanodiamide

>  <logG(inf)>   
0.403

$$$$
Formaldehyde
  ChemBrain IXL

  4  3  0  0  0  0  0  0  0  0  1 V2000
    2.2361    2.3687   -0.0331 C   0  0  0  0  0  0  0  0  0  0  0  0
    3.4531    2.3549   -0.1177 O   0  0  0  0  0  0  0  0  0  0  0  0
    1.6649    1.4988   -0.3220 H   0  0  0  0  0  0  0  0  0  0  0  0
    1.7301    3.2507    0.3306 H   0  0  0  0  0  0  0  0  0  0  0  0
  1  2  2  0  0  0  0
  1  3  1  0  0  0  0
  1  4  1  0  0  0  0
M  END
>  <Alias name>
Formaldehyde

>  <logG(inf)>   
0.447

$$$$
2-Aminophenol
  ChemBrain IXL

 15 15  0  0  0  0  0  0  0  0  1 V2000
    2.4565    3.2294    0.0276 C   0  0  0  0  0  0  0  0  0  0  0  0
    2.4379    4.6250    0.0215 C   0  0  0  0  0  0  0  0  0  0  0  0
    3.6371    5.3392   -0.0046 C   0  0  0  0  0  0  0  0  0  0  0  0
    4.8571    4.6580   -0.0247 C   0  0  0  0  0  0  0  0  0  0  0  0
    4.8754    3.2600   -0.0186 C   0  0  0  0  0  0  0  0  0  0  0  0
    3.6744    2.5472    0.0075 C   0  0  0  0  0  0  0  0  0  0  0  0
    6.1593    2.5368   -0.0397 N   0  0  0  0  0  0  0  0  0  0  0  0
    6.1249    5.4122   -0.0523 O   0  0  0  0  0  0  0  0  0  0  0  0
    1.5286    2.6771    0.0478 H   0  0  0  0  0  0  0  0  0  0  0  0
    1.4955    5.1525    0.0371 H   0  0  0  0  0  0  0  0  0  0  0  0
    3.6218    6.4191   -0.0092 H   0  0  0  0  0  0  0  0  0  0  0  0
    3.6879    1.4673    0.0122 H   0  0  0  0  0  0  0  0  0  0  0  0
    7.0548    3.0665   -0.0592 H   0  0  0  0  0  0  0  0  0  0  0  0
    6.1707    1.4963   -0.0352 H   0  0  0  0  0  0  0  0  0  0  0  0
    6.0331    6.3586   -0.0548 H   0  0  0  0  0  0  0  0  0  0  0  0
  1  2  4  0  0  0  0
  2  3  4  0  0  0  0
  3  4  4  0  0  0  0
  4  5  4  0  0  0  0
  5  6  4  0  0  0  0
  6  1  4  0  0  0  0
  5  7  1  0  0  0  0
  4  8  1  0  0  0  0
  1  9  1  0  0  0  0
  2 10  1  0  0  0  0
  3 11  1  0  0  0  0
  6 12  1  0  0  0  0
  7 13  1  0  0  0  0
  7 14  1  0  0  0  0
  8 15  1  0  0  0  0
M  END
>  <Alias name>
2-Aminophenol

>  <logG(inf)>   
0.47

$$$$
Nitromethane
  ChemBrain IXL

  7  6  0  0  0  0  0  0  0  0  1 V2000
    4.2884    1.6967   -0.6712 O   0  5  0  0  0  0  0  0  0  0  0  0
    3.5646    2.6990   -0.5751 N   0  3  0  0  0  0  0  0  0  0  0  0
    3.9623    3.7940   -0.9998 O   0  0  0  0  0  0  0  0  0  0  0  0
    2.2351    2.5890    0.0425 C   0  0  0  0  0  0  0  0  0  0  0  0
    1.9910    1.5443    0.1902 H   0  0  0  0  0  0  0  0  0  0  0  0
    2.2380    3.0978    0.9985 H   0  0  0  0  0  0  0  0  0  0  0  0
    1.4970    3.0440   -0.6064 H   0  0  0  0  0  0  0  0  0  0  0  0
  1  2  1  0  0  0  0
  2  3  2  0  0  0  0
  2  4  1  0  0  0  0
  4  5  1  0  0  0  0
  4  6  1  0  0  0  0
  4  7  1  0  0  0  0
M  END
>  <Alias name>
Nitromethane

>  <logG(inf)>   
0.5

$$$$
Ethanol
  ChemBrain IXL

  9  8  0  0  0  0  0  0  0  0  1 V2000
    2.1990    2.8653    0.1777 C   0  0  0  0  0  0  0  0  0  0  0  0
    3.5654    3.4776   -0.1867 C   0  0  0  0  0  0  0  0  0  0  0  0
    4.5001    2.4049   -0.5561 O   0  0  0  0  0  0  0  0  0  0  0  0
    1.8088    2.3245   -0.6718 H   0  0  0  0  0  0  0  0  0  0  0  0
    2.3183    2.1890    1.0112 H   0  0  0  0  0  0  0  0  0  0  0  0
    1.5122    3.6534    0.4491 H   0  0  0  0  0  0  0  0  0  0  0  0
    3.4460    4.1540   -1.0201 H   0  0  0  0  0  0  0  0  0  0  0  0
    3.9556    4.0184    0.6628 H   0  0  0  0  0  0  0  0  0  0  0  0
    5.3716    2.6970   -0.7964 H   0  0  0  0  0  0  0  0  0  0  0  0
  1  2  1  0  0  0  0
  2  3  1  0  0  0  0
  1  4  1  0  0  0  0
  1  5  1  0  0  0  0
  1  6  1  0  0  0  0
  2  7  1  0  0  0  0
  2  8  1  0  0  0  0
  3  9  1  0  0  0  0
M  END
>  <Alias name>
Ethanol

>  <logG(inf)>   
0.573

$$$$
Acetaldehyde
  ChemBrain IXL

  7  6  0  0  0  0  0  0  0  0  1 V2000
    3.4160    2.6195    0.0177 C   0  0  0  0  0  0  0  0  0  0  0  0
    3.9716    1.5659   -0.2460 O   0  0  0  0  0  0  0  0  0  0  0  0
    1.8794    2.7170   -0.0445 C   0  0  0  0  0  0  0  0  0  0  0  0
    4.0012    3.4840    0.2947 H   0  0  0  0  0  0  0  0  0  0  0  0
    1.4605    1.7288   -0.1638 H   0  0  0  0  0  0  0  0  0  0  0  0
    1.5093    3.1569    0.8698 H   0  0  0  0  0  0  0  0  0  0  0  0
    1.5914    3.3338   -0.8831 H   0  0  0  0  0  0  0  0  0  0  0  0
  1  2  2  0  0  0  0
  1  3  1  0  0  0  0
  1  4  1  0  0  0  0
  3  5  1  0  0  0  0
  3  6  1  0  0  0  0
  3  7  1  0  0  0  0
M  END
>  <Alias name>
Acetaldehyde

>  <logG(inf)>   
0.6

$$$$
N-Methylpyrrolidone
  ChemBrain IXL

 16 16  0  0  0  0  0  0  0  0  1 V2000
    3.1304    2.0510   -0.0810 C   0  0  0  0  0  0  0  0  0  0  0  0
    2.7877    3.5806    0.0876 C   0  0  0  0  0  0  0  0  0  0  0  0
    4.6853    2.0073   -0.1690 C   0  0  0  0  0  0  0  0  0  0  0  0
    5.0629    3.3730   -0.1729 C   0  0  0  0  0  0  0  0  0  0  0  0
    4.0508    4.2215   -0.0335 N   0  0  0  0  0  0  0  0  0  0  0  0
    6.2238    3.7462   -0.2960 O   0  0  0  0  0  0  0  0  0  0  0  0
    4.2446    5.7024   -0.0186 C   0  0  0  0  0  0  0  0  0  0  0  0
    2.6977    1.6667   -0.9974 H   0  0  0  0  0  0  0  0  0  0  0  0
    2.7852    1.4857    0.7734 H   0  0  0  0  0  0  0  0  0  0  0  0
    2.1195    3.9171   -0.6915 H   0  0  0  0  0  0  0  0  0  0  0  0
    2.3650    3.7717    1.0681 H   0  0  0  0  0  0  0  0  0  0  0  0
    5.1094    1.5086    0.6990 H   0  0  0  0  0  0  0  0  0  0  0  0
    5.0129    1.5255   -1.0841 H   0  0  0  0  0  0  0  0  0  0  0  0
    3.2880    6.1942    0.0848 H   0  0  0  0  0  0  0  0  0  0  0  0
    4.8850    5.9786    0.8168 H   0  0  0  0  0  0  0  0  0  0  0  0
    4.7140    6.0178   -0.9475 H   0  0  0  0  0  0  0  0  0  0  0  0
  1  2  1  0  0  0  0
  1  3  1  0  0  0  0
  3  4  1  0  0  0  0
  4  5  1  0  0  0  0
  5  2  1  0  0  0  0
  4  6  2  0  0  0  0
  5  7  1  0  0  0  0
  1  8  1  0  0  0  0
  1  9  1  0  0  0  0
  2 10  1  0  0  0  0
  2 11  1  0  0  0  0
  3 12  1  0  0  0  0
  3 13  1  0  0  0  0
  7 14  1  0  0  0  0
  7 15  1  0  0  0  0
  7 16  1  0  0  0  0
M  END
>  <Alias name>
N-Methyl-2-pyrrolidone

>  <logG(inf)>   
0.61

$$$$
Isonicotinamide
  ChemBrain IXL

 15 15  0  0  0  0  0  0  0  0  1 V2000
    4.2389    4.2099    0.0000 C   0  0  0  0  0  0  0  0  0  0  0  0
    3.6014    2.9745    0.0000 C   0  0  0  0  0  0  0  0  0  0  0  0
    3.4698    5.3656    0.0000 C   0  0  0  0  0  0  0  0  0  0  0  0
    5.7264    4.2963    0.0000 C   0  0  0  0  0  0  0  0  0  0  0  0
    2.2071    2.9184    0.0000 C   0  0  0  0  0  0  0  0  0  0  0  0
    2.0782    5.2680    0.0000 C   0  0  0  0  0  0  0  0  0  0  0  0
    6.5048    3.1270    0.0000 N   0  0  0  0  0  0  0  0  0  0  0  0
    6.2732    5.3871    0.0000 O   0  0  0  0  0  0  0  0  0  0  0  0
    1.4777    4.0567    0.0000 N   0  0  0  0  0  0  0  0  0  0  0  0
    7.5140    3.1911    0.0000 H   0  0  0  0  0  0  0  0  0  0  0  0
    6.0580    2.2223    0.0000 H   0  0  0  0  0  0  0  0  0  0  0  0
    4.1853    2.0604    0.0000 H   0  0  0  0  0  0  0  0  0  0  0  0
    3.9500    6.3375    0.0000 H   0  0  0  0  0  0  0  0  0  0  0  0
    1.7084    1.9582    0.0000 H   0  0  0  0  0  0  0  0  0  0  0  0
    1.4779    6.1674    0.0000 H   0  0  0  0  0  0  0  0  0  0  0  0
  1  2  4  0  0  0  0
  1  3  4  0  0  0  0
  1  4  1  0  0  0  0
  2  5  4  0  0  0  0
  3  6  4  0  0  0  0
  4  7  1  0  0  0  0
  4  8  2  0  0  0  0
  5  9  4  0  0  0  0
  6  9  4  0  0  0  0
  7 10  1  0  0  0  0
  7 11  1  0  0  0  0
  2 12  1  0  0  0  0
  3 13  1  0  0  0  0
  5 14  1  0  0  0  0
  6 15  1  0  0  0  0
M  END
>  <Alias name>
Isonicotinamide

>  <logG(inf)>   
0.612

$$$$
1,4-Dioxane
  ChemBrain IXL

 14 14  0  0  0  0  0  0  0  0  1 V2000
    2.3329    2.5408    0.0693 C   0  0  0  0  0  0  0  0  0  0  0  0
    2.4354    3.9928    0.5749 C   0  0  0  0  0  0  0  0  0  0  0  0
    3.5076    4.6896   -0.1502 O   0  0  0  0  0  0  0  0  0  0  0  0
    4.8284    4.0492   -0.0720 C   0  0  0  0  0  0  0  0  0  0  0  0
    4.7259    2.5971   -0.5776 C   0  0  0  0  0  0  0  0  0  0  0  0
    3.6537    1.9003    0.1475 O   0  0  0  0  0  0  0  0  0  0  0  0
    1.9923    2.5396   -0.9556 H   0  0  0  0  0  0  0  0  0  0  0  0
    1.6312    1.9948    0.6824 H   0  0  0  0  0  0  0  0  0  0  0  0
    1.4972    4.5002    0.4051 H   0  0  0  0  0  0  0  0  0  0  0  0
    2.6576    3.9912    1.6318 H   0  0  0  0  0  0  0  0  0  0  0  0
    5.1690    4.0503    0.9529 H   0  0  0  0  0  0  0  0  0  0  0  0
    5.5301    4.5952   -0.6851 H   0  0  0  0  0  0  0  0  0  0  0  0
    5.6641    2.0897   -0.4078 H   0  0  0  0  0  0  0  0  0  0  0  0
    4.5037    2.5987   -1.6345 H   0  0  0  0  0  0  0  0  0  0  0  0
  1  2  1  0  0  0  0
  2  3  1  0  0  0  0
  3  4  1  0  0  0  0
  4  5  1  0  0  0  0
  5  6  1  0  0  0  0
  6  1  1  0  0  0  0
  1  7  1  0  0  0  0
  1  8  1  0  0  0  0
  2  9  1  0  0  0  0
  2 10  1  0  0  0  0
  4 11  1  0  0  0  0
  4 12  1  0  0  0  0
  5 13  1  0  0  0  0
  5 14  1  0  0  0  0
M  END
>  <Alias name>
1,4-Dioxane

>  <logG(inf)>   
0.73

$$$$
Diethylamine
  ChemBrain IXL

 16 15  0  0  0  0  0  0  0  0  1 V2000
    2.1102    3.1791    1.2881 C   0  0  0  0  0  0  0  0  0  0  0  0
    3.3020    4.1498    1.1784 C   0  0  0  0  0  0  0  0  0  0  0  0
    4.1596    3.7478    0.0542 N   0  0  0  0  0  0  0  0  0  0  0  0
    5.2959    4.6744   -0.0510 C   0  0  0  0  0  0  0  0  0  0  0  0
    6.1945    4.2535   -1.2301 C   0  0  0  0  0  0  0  0  0  0  0  0
    4.5023    2.8117    0.2106 H   0  0  0  0  0  0  0  0  0  0  0  0
    2.4775    2.1741    1.4556 H   0  0  0  0  0  0  0  0  0  0  0  0
    1.4784    3.4753    2.1163 H   0  0  0  0  0  0  0  0  0  0  0  0
    1.5373    3.2056    0.3694 H   0  0  0  0  0  0  0  0  0  0  0  0
    3.8750    4.1233    2.0970 H   0  0  0  0  0  0  0  0  0  0  0  0
    2.9348    5.1548    1.0109 H   0  0  0  0  0  0  0  0  0  0  0  0
    4.9281    5.6792   -0.2182 H   0  0  0  0  0  0  0  0  0  0  0  0
    5.8695    4.6480    0.8673 H   0  0  0  0  0  0  0  0  0  0  0  0
    7.0316    4.9362   -1.3077 H   0  0  0  0  0  0  0  0  0  0  0  0
    5.6209    4.2797   -2.1484 H   0  0  0  0  0  0  0  0  0  0  0  0
    6.5624    3.2487   -1.0628 H   0  0  0  0  0  0  0  0  0  0  0  0
  1  2  1  0  0  0  0
  2  3  1  0  0  0  0
  3  4  1  0  0  0  0
  4  5  1  0  0  0  0
  3  6  1  0  0  0  0
  1  7  1  0  0  0  0
  1  8  1  0  0  0  0
  1  9  1  0  0  0  0
  2 10  1  0  0  0  0
  2 11  1  0  0  0  0
  4 12  1  0  0  0  0
  4 13  1  0  0  0  0
  5 14  1  0  0  0  0
  5 15  1  0  0  0  0
  5 16  1  0  0  0  0
M  END
>  <Alias name>
Diethylamine

>  <logG(inf)>   
0.732

$$$$
Ethylene oxide
  ChemBrain IXL

  7  7  0  0  0  0  0  0  0  0  1 V2000
    2.1144    2.5266    0.3046 C   0  0  0  0  0  0  0  0  0  0  0  0
    3.5443    2.7940   -0.0576 C   0  0  0  0  0  0  0  0  0  0  0  0
    3.1824    1.5696    0.7143 O   0  0  0  0  0  0  0  0  0  0  0  0
    1.7212    3.1779    1.0753 H   0  0  0  0  0  0  0  0  0  0  0  0
    1.4909    2.2334   -0.5309 H   0  0  0  0  0  0  0  0  0  0  0  0
    3.8269    2.6034   -1.0855 H   0  0  0  0  0  0  0  0  0  0  0  0
    4.0576    3.5498    0.5239 H   0  0  0  0  0  0  0  0  0  0  0  0
  1  2  1  0  0  0  0
  1  3  1  0  0  0  0
  2  3  1  0  0  0  0
  1  4  1  0  0  0  0
  1  5  1  0  0  0  0
  2  6  1  0  0  0  0
  2  7  1  0  0  0  0
M  END
>  <Alias name>
Oxirane

>  <logG(inf)>   
0.79

$$$$
Acetone
  ChemBrain IXL

 10  9  0  0  0  0  0  0  0  0  1 V2000
    2.1092    3.4006    0.9255 C   0  0  0  0  0  0  0  0  0  0  0  0
    3.2233    2.7282    0.1000 C   0  0  0  0  0  0  0  0  0  0  0  0
    4.2410    3.5929   -0.6691 C   0  0  0  0  0  0  0  0  0  0  0  0
    3.2996    1.5115    0.0553 O   0  0  0  0  0  0  0  0  0  0  0  0
    1.4732    2.6419    1.3571 H   0  0  0  0  0  0  0  0  0  0  0  0
    2.5519    3.9907    1.7143 H   0  0  0  0  0  0  0  0  0  0  0  0
    1.5218    4.0403    0.2836 H   0  0  0  0  0  0  0  0  0  0  0  0
    4.0608    4.6362   -0.4561 H   0  0  0  0  0  0  0  0  0  0  0  0
    4.1334    3.4181   -1.7294 H   0  0  0  0  0  0  0  0  0  0  0  0
    5.2422    3.3302   -0.3608 H   0  0  0  0  0  0  0  0  0  0  0  0
  1  2  1  0  0  0  0
  2  3  1  0  0  0  0
  2  4  2  0  0  0  0
  1  5  1  0  0  0  0
  1  6  1  0  0  0  0
  1  7  1  0  0  0  0
  3  8  1  0  0  0  0
  3  9  1  0  0  0  0
  3 10  1  0  0  0  0
M  END
>  <Alias name>
Propanone

>  <logG(inf)>   
0.846

$$$$
2-Propenol
  ChemBrain IXL

 10  9  0  0  0  0  0  0  0  0  1 V2000
    2.3665    3.3279   -0.0493 C   0  0  0  0  0  0  0  0  0  0  0  0
    3.5589    3.8813   -0.2821 C   0  0  0  0  0  0  0  0  0  0  0  0
    4.8357    3.0220   -0.2039 C   0  0  0  0  0  0  0  0  0  0  0  0
    5.9777    3.7936   -0.7151 O   0  0  0  0  0  0  0  0  0  0  0  0
    2.2967    2.2779    0.1938 H   0  0  0  0  0  0  0  0  0  0  0  0
    1.4717    3.9302   -0.1041 H   0  0  0  0  0  0  0  0  0  0  0  0
    3.6287    4.9313   -0.5251 H   0  0  0  0  0  0  0  0  0  0  0  0
    4.7071    2.1311   -0.8008 H   0  0  0  0  0  0  0  0  0  0  0  0
    5.0201    2.7437    0.8232 H   0  0  0  0  0  0  0  0  0  0  0  0
    6.1619    4.5979   -0.2442 H   0  0  0  0  0  0  0  0  0  0  0  0
  1  2  2  0  0  0  0
  2  3  1  0  0  0  0
  3  4  1  0  0  0  0
  1  5  1  0  0  0  0
  1  6  1  0  0  0  0
  2  7  1  0  0  0  0
  3  8  1  0  0  0  0
  3  9  1  0  0  0  0
  4 10  1  0  0  0  0
M  END
>  <Alias name>
Allyl alcohol

>  <logG(inf)>   
0.875

$$$$
Isopropanol
  ChemBrain IXL

 12 11  0  0  0  0  0  0  0  0  1 V2000
    2.3569    2.4269    0.2800 C   0  0  0  0  0  0  0  0  0  0  0  0
    3.6287    3.2948    0.3440 C   0  0  0  0  0  0  0  0  0  0  0  0
    4.7987    2.5413   -0.3181 C   0  0  0  0  0  0  0  0  0  0  0  0
    3.3951    4.5596   -0.3678 O   0  0  0  0  0  0  0  0  0  0  0  0
    1.5370    2.9550    0.7440 H   0  0  0  0  0  0  0  0  0  0  0  0
    2.5285    1.4977    0.8030 H   0  0  0  0  0  0  0  0  0  0  0  0
    2.1139    2.2199   -0.7517 H   0  0  0  0  0  0  0  0  0  0  0  0
    3.8718    3.5019    1.3757 H   0  0  0  0  0  0  0  0  0  0  0  0
    4.9703    1.6121    0.2048 H   0  0  0  0  0  0  0  0  0  0  0  0
    5.6900    3.1496   -0.2733 H   0  0  0  0  0  0  0  0  0  0  0  0
    4.5557    2.3343   -1.3498 H   0  0  0  0  0  0  0  0  0  0  0  0
    4.1333    5.1575   -0.3768 H   0  0  0  0  0  0  0  0  0  0  0  0
  1  2  1  0  0  0  0
  2  3  1  0  0  0  0
  2  4  1  0  0  0  0
  1  5  1  0  0  0  0
  1  6  1  0  0  0  0
  1  7  1  0  0  0  0
  2  8  1  0  0  0  0
  3  9  1  0  0  0  0
  3 10  1  0  0  0  0
  3 11  1  0  0  0  0
  4 12  1  0  0  0  0
M  END
>  <Alias name>
2-Propanol

>  <logG(inf)>   
0.881

$$$$
4-Aminophenol
  ChemBrain IXL

 15 15  0  0  0  0  0  0  0  0  1 V2000
    3.5238    4.8024    0.2183 C   0  0  0  0  0  0  0  0  0  0  0  0
    4.4775    5.7949   -0.0084 C   0  0  0  0  0  0  0  0  0  0  0  0
    5.8089    5.4445   -0.2334 C   0  0  0  0  0  0  0  0  0  0  0  0
    6.1866    4.1016   -0.2316 C   0  0  0  0  0  0  0  0  0  0  0  0
    5.2329    3.1091   -0.0049 C   0  0  0  0  0  0  0  0  0  0  0  0
    3.9015    3.4595    0.2200 C   0  0  0  0  0  0  0  0  0  0  0  0
    7.5896    3.7323   -0.4687 O   0  0  0  0  0  0  0  0  0  0  0  0
    2.1876    5.1540    0.4441 N   0  0  0  0  0  0  0  0  0  0  0  0
    8.1985    4.4891   -0.6199 H   0  0  0  0  0  0  0  0  0  0  0  0
    1.4976    4.4361    0.6067 H   0  0  0  0  0  0  0  0  0  0  0  0
    1.9147    6.1254    0.4442 H   0  0  0  0  0  0  0  0  0  0  0  0
    4.1843    6.8374   -0.0098 H   0  0  0  0  0  0  0  0  0  0  0  0
    6.5494    6.2150   -0.4094 H   0  0  0  0  0  0  0  0  0  0  0  0
    5.5261    2.0665   -0.0036 H   0  0  0  0  0  0  0  0  0  0  0  0
    3.1611    2.6890    0.3960 H   0  0  0  0  0  0  0  0  0  0  0  0
  1  2  4  0  0  0  0
  2  3  4  0  0  0  0
  3  4  4  0  0  0  0
  4  5  4  0  0  0  0
  5  6  4  0  0  0  0
  6  1  4  0  0  0  0
  4  7  1  0  0  0  0
  8  1  1  0  0  0  0
  7  9  1  0  0  0  0
  8 10  1  0  0  0  0
  8 11  1  0  0  0  0
  2 12  1  0  0  0  0
  3 13  1  0  0  0  0
  5 14  1  0  0  0  0
  6 15  1  0  0  0  0
M  END
>  <Alias name>
4-Aminophenol

>  <logG(inf)>   
0.92

$$$$
2,2,2-Trifluoroethanol
  ChemBrain IXL

  9  8  0  0  0  0  0  0  0  0  1 V2000
    2.3790    2.7862    0.4072 C   0  0  0  0  0  0  0  0  0  0  0  0
    3.4519    3.5266   -0.4145 C   0  0  0  0  0  0  0  0  0  0  0  0
    2.9697    2.1454    1.4513 F   0  0  0  0  0  0  0  0  0  0  0  0
    1.7487    1.8775   -0.3844 F   0  0  0  0  0  0  0  0  0  0  0  0
    1.4717    3.6822    0.8800 F   0  0  0  0  0  0  0  0  0  0  0  0
    4.4327    2.5581   -0.9255 O   0  0  0  0  0  0  0  0  0  0  0  0
    5.1576    2.9459   -1.4643 H   0  0  0  0  0  0  0  0  0  0  0  0
    3.9539    4.2502    0.2158 H   0  0  0  0  0  0  0  0  0  0  0  0
    2.9816    4.0369   -1.2460 H   0  0  0  0  0  0  0  0  0  0  0  0
  1  2  1  0  0  0  0
  1  3  1  0  0  0  0
  1  4  1  0  0  0  0
  1  5  1  0  0  0  0
  2  6  1  0  0  0  0
  6  7  1  0  0  0  0
  2  8  1  0  0  0  0
  2  9  1  0  0  0  0
M  END
>  <Alias name>
2,2,2-Trifluoroethanol

>  <logG(inf)>   
0.937

$$$$
Piperidine
  ChemBrain IXL

 17 17  0  0  0  0  0  0  0  0  1 V2000
    2.8434    2.9423   -0.8406 C   0  0  0  0  0  0  0  0  0  0  0  0
    4.2989    3.1145   -1.3207 C   0  0  0  0  0  0  0  0  0  0  0  0
    5.2229    3.0287   -0.1678 N   0  0  0  0  0  0  0  0  0  0  0  0
    4.9348    4.1190    0.7906 C   0  0  0  0  0  0  0  0  0  0  0  0
    3.4977    3.9758    1.3318 C   0  0  0  0  0  0  0  0  0  0  0  0
    2.5085    4.0488    0.1644 C   0  0  0  0  0  0  0  0  0  0  0  0
    6.1735    3.1141   -0.4948 H   0  0  0  0  0  0  0  0  0  0  0  0
    2.1718    3.0069   -1.6877 H   0  0  0  0  0  0  0  0  0  0  0  0
    2.7327    1.9760   -0.3642 H   0  0  0  0  0  0  0  0  0  0  0  0
    4.5366    2.3313   -2.0297 H   0  0  0  0  0  0  0  0  0  0  0  0
    4.4095    4.0793   -1.8004 H   0  0  0  0  0  0  0  0  0  0  0  0
    5.6344    4.0655    1.6154 H   0  0  0  0  0  0  0  0  0  0  0  0
    5.0396    5.0747    0.2917 H   0  0  0  0  0  0  0  0  0  0  0  0
    3.2920    4.7763    2.0315 H   0  0  0  0  0  0  0  0  0  0  0  0
    3.3946    3.0216    1.8334 H   0  0  0  0  0  0  0  0  0  0  0  0
    2.5916    5.0140   -0.3198 H   0  0  0  0  0  0  0  0  0  0  0  0
    1.4993    3.9134    0.5328 H   0  0  0  0  0  0  0  0  0  0  0  0
  1  2  1  0  0  0  0
  2  3  1  0  0  0  0
  3  4  1  0  0  0  0
  4  5  1  0  0  0  0
  5  6  1  0  0  0  0
  6  1  1  0  0  0  0
  3  7  1  0  0  0  0
  1  8  1  0  0  0  0
  1  9  1  0  0  0  0
  2 10  1  0  0  0  0
  2 11  1  0  0  0  0
  4 12  1  0  0  0  0
  4 13  1  0  0  0  0
  5 14  1  0  0  0  0
  5 15  1  0  0  0  0
  6 16  1  0  0  0  0
  6 17  1  0  0  0  0
M  END
>  <Alias name>
Piperidine

>  <logG(inf)>   
0.942

$$$$
Acetonitrile
  ChemBrain IXL

  6  5  0  0  0  0  0  0  0  0  1 V2000
    3.6098    3.0346    0.5157 C   0  0  0  0  0  0  0  0  0  0  0  0
    4.6706    3.0273    0.9799 N   0  0  0  0  0  0  0  0  0  0  0  0
    2.1981    3.0444   -0.1021 C   0  0  0  0  0  0  0  0  0  0  0  0
    1.9062    2.0318   -0.3517 H   0  0  0  0  0  0  0  0  0  0  0  0
    1.4950    3.4574    0.6107 H   0  0  0  0  0  0  0  0  0  0  0  0
    2.2009    3.6509   -0.9993 H   0  0  0  0  0  0  0  0  0  0  0  0
  1  2  3  0  0  0  0
  1  3  1  0  0  0  0
  3  4  1  0  0  0  0
  3  5  1  0  0  0  0
  3  6  1  0  0  0  0
M  END
>  <Alias name>
Acetonitrile

>  <logG(inf)>   
0.965

$$$$
t-Butylhydroperoxide
  ChemBrain IXL

 16 15  0  0  0  0  0  0  0  0  1 V2000
    3.6071    3.7662    0.0000 C   0  0  0  0  0  0  0  0  0  0  0  0
    4.8435    3.5505   -0.7653 O   0  0  0  0  0  0  0  0  0  0  0  0
    2.4067    3.8110   -0.9653 C   0  0  0  0  0  0  0  0  0  0  0  0
    3.7020    5.1012    0.7639 C   0  0  0  0  0  0  0  0  0  0  0  0
    3.4163    2.6125    1.0036 C   0  0  0  0  0  0  0  0  0  0  0  0
    6.0790    3.4880    0.0471 O   0  0  0  0  0  0  0  0  0  0  0  0
    6.7536    4.1694   -0.1694 H   0  0  0  0  0  0  0  0  0  0  0  0
    2.3400    2.8728   -1.5022 H   0  0  0  0  0  0  0  0  0  0  0  0
    1.4958    3.9699   -0.4015 H   0  0  0  0  0  0  0  0  0  0  0  0
    2.5408    4.6218   -1.6707 H   0  0  0  0  0  0  0  0  0  0  0  0
    2.7911    5.2601    1.3277 H   0  0  0  0  0  0  0  0  0  0  0  0
    3.8361    5.9120    0.0585 H   0  0  0  0  0  0  0  0  0  0  0  0
    4.5457    5.0697    1.4423 H   0  0  0  0  0  0  0  0  0  0  0  0
    4.2599    2.5810    1.6821 H   0  0  0  0  0  0  0  0  0  0  0  0
    2.5054    2.7714    1.5674 H   0  0  0  0  0  0  0  0  0  0  0  0
    3.3496    1.6743    0.4668 H   0  0  0  0  0  0  0  0  0  0  0  0
  1  2  1  0  0  0  0
  1  3  1  0  0  0  0
  1  4  1  0  0  0  0
  1  5  1  0  0  0  0
  2  6  1  0  0  0  0
  6  7  1  0  0  0  0
  3  8  1  0  0  0  0
  3  9  1  0  0  0  0
  3 10  1  0  0  0  0
  4 11  1  0  0  0  0
  4 12  1  0  0  0  0
  4 13  1  0  0  0  0
  5 14  1  0  0  0  0
  5 15  1  0  0  0  0
  5 16  1  0  0  0  0
M  END
>  <Alias name>
t-Butylhydroperoxide

>  <logG(inf)>   
1.027

$$$$
4-Hydroxybenzoic acid
  ChemBrain IXL

 16 16  0  0  0  0  0  0  0  0  1 V2000
    3.4763    5.5620    0.2844 C   0  0  0  0  0  0  0  0  0  0  0  0
    4.7242    6.1427    0.0613 C   0  0  0  0  0  0  0  0  0  0  0  0
    5.8389    5.3384   -0.1845 C   0  0  0  0  0  0  0  0  0  0  0  0
    5.7097    3.9399   -0.2084 C   0  0  0  0  0  0  0  0  0  0  0  0
    4.4527    3.3645    0.0166 C   0  0  0  0  0  0  0  0  0  0  0  0
    3.3412    4.1728    0.2619 C   0  0  0  0  0  0  0  0  0  0  0  0
    6.8878    3.0579   -0.4693 C   0  0  0  0  0  0  0  0  0  0  0  0
    6.7425    1.8448   -0.4885 O   0  0  0  0  0  0  0  0  0  0  0  0
    8.2392    3.6243   -0.7069 O   0  0  0  0  0  0  0  0  0  0  0  0
    2.3040    6.4173    0.5433 O   0  0  0  0  0  0  0  0  0  0  0  0
    4.8289    7.2179    0.0787 H   0  0  0  0  0  0  0  0  0  0  0  0
    6.7944    5.8000   -0.3547 H   0  0  0  0  0  0  0  0  0  0  0  0
    4.3418    2.2900    0.0005 H   0  0  0  0  0  0  0  0  0  0  0  0
    2.3753    3.7226    0.4346 H   0  0  0  0  0  0  0  0  0  0  0  0
    8.3020    4.5668   -0.6814 H   0  0  0  0  0  0  0  0  0  0  0  0
    1.4872    5.9523    0.6866 H   0  0  0  0  0  0  0  0  0  0  0  0
  1  2  4  0  0  0  0
  2  3  4  0  0  0  0
  3  4  4  0  0  0  0
  4  5  4  0  0  0  0
  5  6  4  0  0  0  0
  6  1  4  0  0  0  0
  7  8  2  0  0  0  0
  7  9  1  0  0  0  0
  7  4  1  0  0  0  0
  1 10  1  0  0  0  0
  2 11  1  0  0  0  0
  3 12  1  0  0  0  0
  5 13  1  0  0  0  0
  6 14  1  0  0  0  0
  9 15  1  0  0  0  0
 10 16  1  0  0  0  0
M  END
>  <Alias name>
4-Carboxyphenol

>  <logG(inf)>   
1.04

$$$$
t-Butanol
  ChemBrain IXL

 15 14  0  0  0  0  0  0  0  0  1 V2000
    2.7029    2.2234   -1.0899 C   0  0  0  0  0  0  0  0  0  0  0  0
    3.3897    2.9978    0.0518 C   0  0  0  0  0  0  0  0  0  0  0  0
    2.3226    3.7199    0.8973 C   0  0  0  0  0  0  0  0  0  0  0  0
    4.1352    2.0585    0.9020 O   0  0  0  0  0  0  0  0  0  0  0  0
    4.3620    4.0350   -0.5431 C   0  0  0  0  0  0  0  0  0  0  0  0
    3.4508    1.7173   -1.6824 H   0  0  0  0  0  0  0  0  0  0  0  0
    2.0215    1.4966   -0.6729 H   0  0  0  0  0  0  0  0  0  0  0  0
    2.1552    2.9135   -1.7145 H   0  0  0  0  0  0  0  0  0  0  0  0
    1.7748    4.4101    0.2728 H   0  0  0  0  0  0  0  0  0  0  0  0
    1.6412    2.9931    1.3143 H   0  0  0  0  0  0  0  0  0  0  0  0
    2.8039    4.2626    1.6974 H   0  0  0  0  0  0  0  0  0  0  0  0
    4.8168    1.5685    0.4572 H   0  0  0  0  0  0  0  0  0  0  0  0
    5.1099    3.5289   -1.1356 H   0  0  0  0  0  0  0  0  0  0  0  0
    4.8433    4.5777    0.2570 H   0  0  0  0  0  0  0  0  0  0  0  0
    3.8143    4.7251   -1.1677 H   0  0  0  0  0  0  0  0  0  0  0  0
  1  2  1  0  0  0  0
  2  3  1  0  0  0  0
  2  4  1  0  0  0  0
  2  5  1  0  0  0  0
  1  6  1  0  0  0  0
  1  7  1  0  0  0  0
  1  8  1  0  0  0  0
  3  9  1  0  0  0  0
  3 10  1  0  0  0  0
  3 11  1  0  0  0  0
  4 12  1  0  0  0  0
  5 13  1  0  0  0  0
  5 14  1  0  0  0  0
  5 15  1  0  0  0  0
M  END
>  <Alias name>
2-Methyl-2-propanol

>  <logG(inf)>   
1.057

$$$$
2-Furancarboxylic acid
  ChemBrain IXL

 12 12  0  0  0  0  0  0  0  0  1 V2000
    3.7468    3.5247   -0.0833 C   0  0  0  0  0  0  0  0  0  0  0  0
    4.6984    4.2806    0.0844 C   0  0  0  0  0  0  0  0  0  0  0  0
    2.5822    4.2290    0.0337 C   0  0  0  0  0  0  0  0  0  0  0  0
    2.8450    5.4115    0.2728 C   0  0  0  0  0  0  0  0  0  0  0  0
    4.2240    5.5780    0.3324 O   0  0  0  0  0  0  0  0  0  0  0  0
    6.1598    3.8161    0.0200 C   0  0  0  0  0  0  0  0  0  0  0  0
    7.0457    4.6297    0.2019 O   0  0  0  0  0  0  0  0  0  0  0  0
    6.5411    2.3666   -0.2652 O   0  0  0  0  0  0  0  0  0  0  0  0
    5.7992    1.7321   -0.4081 H   0  0  0  0  0  0  0  0  0  0  0  0
    3.8366    2.4469   -0.2948 H   0  0  0  0  0  0  0  0  0  0  0  0
    1.5595    3.8161   -0.0680 H   0  0  0  0  0  0  0  0  0  0  0  0
    2.0731    6.1964    0.4132 H   0  0  0  0  0  0  0  0  0  0  0  0
  1  2  2  0  0  0  0
  1  3  1  0  0  0  0
  3  4  2  0  0  0  0
  4  5  1  0  0  0  0
  5  2  1  0  0  0  0
  6  7  2  0  0  0  0
  6  8  1  0  0  0  0
  6  2  1  0  0  0  0
  8  9  1  0  0  0  0
  1 10  1  0  0  0  0
  3 11  1  0  0  0  0
  4 12  1  0  0  0  0
M  END
>  <Alias name>
2-Furoic acid

>  <logG(inf)>   
1.104

$$$$
Propionaldehyde
  ChemBrain IXL

 10  9  0  0  0  0  0  0  0  0  1 V2000
    3.5312    4.7248    0.4974 C   0  0  0  0  0  0  0  0  0  0  0  0
    4.0867    5.6196    1.1131 O   0  0  0  0  0  0  0  0  0  0  0  0
    4.3611    3.5780   -0.1116 C   0  0  0  0  0  0  0  0  0  0  0  0
    3.5241    2.2841   -0.1157 C   0  0  0  0  0  0  0  0  0  0  0  0
    2.4577    4.7365    0.3790 H   0  0  0  0  0  0  0  0  0  0  0  0
    5.2537    3.4275    0.4775 H   0  0  0  0  0  0  0  0  0  0  0  0
    4.6368    3.8316   -1.1245 H   0  0  0  0  0  0  0  0  0  0  0  0
    3.2484    2.0305    0.8973 H   0  0  0  0  0  0  0  0  0  0  0  0
    4.1058    1.4804   -0.5425 H   0  0  0  0  0  0  0  0  0  0  0  0
    2.6315    2.4346   -0.7048 H   0  0  0  0  0  0  0  0  0  0  0  0
  1  2  2  0  0  0  0
  1  3  1  0  0  0  0
  1  5  1  0  0  0  0
  3  4  1  0  0  0  0
  3  6  1  0  0  0  0
  3  7  1  0  0  0  0
  4  8  1  0  0  0  0
  4  9  1  0  0  0  0
  4 10  1  0  0  0  0
M  END
>  <Alias name>
Propanal

>  <logG(inf)>   
1.11

$$$$
1-Propanol
  ChemBrain IXL

 12 11  0  0  0  0  0  0  0  0  1 V2000
    2.3875    2.9721    0.1462 C   0  0  0  0  0  0  0  0  0  0  0  0
    3.5975    3.9259    0.1769 C   0  0  0  0  0  0  0  0  0  0  0  0
    4.8741    3.1485   -0.1980 C   0  0  0  0  0  0  0  0  0  0  0  0
    6.0283    4.0584   -0.1687 O   0  0  0  0  0  0  0  0  0  0  0  0
    2.5422    2.1713    0.8541 H   0  0  0  0  0  0  0  0  0  0  0  0
    1.4928    3.5170    0.4089 H   0  0  0  0  0  0  0  0  0  0  0  0
    2.2793    2.5596   -0.8461 H   0  0  0  0  0  0  0  0  0  0  0  0
    3.4427    4.7268   -0.5310 H   0  0  0  0  0  0  0  0  0  0  0  0
    3.7056    4.3385    1.1692 H   0  0  0  0  0  0  0  0  0  0  0  0
    5.0289    2.3477    0.5099 H   0  0  0  0  0  0  0  0  0  0  0  0
    4.7661    2.7360   -1.1903 H   0  0  0  0  0  0  0  0  0  0  0  0
    5.9737    4.7956   -0.7654 H   0  0  0  0  0  0  0  0  0  0  0  0
  1  2  1  0  0  0  0
  2  3  1  0  0  0  0
  3  4  1  0  0  0  0
  1  5  1  0  0  0  0
  1  6  1  0  0  0  0
  1  7  1  0  0  0  0
  2  8  1  0  0  0  0
  2  9  1  0  0  0  0
  3 10  1  0  0  0  0
  3 11  1  0  0  0  0
  4 12  1  0  0  0  0
M  END
>  <Alias name>
1-Propanol

>  <logG(inf)>   
1.127

$$$$
Methyl methoxyacetate
  ChemBrain IXL

 15 14  0  0  0  0  0  0  0  0  1 V2000
    4.0248    5.1529    0.1525 C   0  0  0  0  0  0  0  0  0  0  0  0
    5.4770    5.0281   -0.1043 C   0  0  0  0  0  0  0  0  0  0  0  0
    6.2304    5.9389    0.1979 O   0  0  0  0  0  0  0  0  0  0  0  0
    6.0116    3.8067   -0.7233 O   0  0  0  0  0  0  0  0  0  0  0  0
    7.4674    3.7996   -0.9273 C   0  0  0  0  0  0  0  0  0  0  0  0
    3.4557    3.8215    0.4059 O   0  0  0  0  0  0  0  0  0  0  0  0
    2.0122    3.8053    0.6830 C   0  0  0  0  0  0  0  0  0  0  0  0
    3.5421    5.5934   -0.7112 H   0  0  0  0  0  0  0  0  0  0  0  0
    3.8641    5.7848    1.0172 H   0  0  0  0  0  0  0  0  0  0  0  0
    7.7452    4.6219   -1.5750 H   0  0  0  0  0  0  0  0  0  0  0  0
    7.7632    2.8637   -1.3851 H   0  0  0  0  0  0  0  0  0  0  0  0
    7.9663    3.9079    0.0278 H   0  0  0  0  0  0  0  0  0  0  0  0
    1.6885    2.7858    0.8524 H   0  0  0  0  0  0  0  0  0  0  0  0
    1.8071    4.4003    1.5644 H   0  0  0  0  0  0  0  0  0  0  0  0
    1.4774    4.2179   -0.1636 H   0  0  0  0  0  0  0  0  0  0  0  0
  1  2  1  0  0  0  0
  2  3  2  0  0  0  0
  2  4  1  0  0  0  0
  4  5  1  0  0  0  0
  1  6  1  0  0  0  0
  6  7  1  0  0  0  0
  1  8  1  0  0  0  0
  1  9  1  0  0  0  0
  5 10  1  0  0  0  0
  5 11  1  0  0  0  0
  5 12  1  0  0  0  0
  7 13  1  0  0  0  0
  7 14  1  0  0  0  0
  7 15  1  0  0  0  0
M  END
>  <Alias name>
Methyl methoxyacetate

>  <logG(inf)>   
1.165

$$$$
Methylformate
  ChemBrain IXL

  8  7  0  0  0  0  0  0  0  0  1 V2000
    1.5005    1.6550   -0.4855 O   0  0  0  0  0  0  0  0  0  0  0  0
    2.1451    2.6742   -0.3007 C   0  0  0  0  0  0  0  0  0  0  0  0
    3.6136    2.6352   -0.3554 O   0  0  0  0  0  0  0  0  0  0  0  0
    4.2787    3.9244   -0.1170 C   0  0  0  0  0  0  0  0  0  0  0  0
    1.6368    3.6051   -0.0970 H   0  0  0  0  0  0  0  0  0  0  0  0
    5.3490    3.7938   -0.1774 H   0  0  0  0  0  0  0  0  0  0  0  0
    3.9602    4.6372   -0.8633 H   0  0  0  0  0  0  0  0  0  0  0  0
    4.0153    4.2892    0.8648 H   0  0  0  0  0  0  0  0  0  0  0  0
  1  2  2  0  0  0  0
  2  3  1  0  0  0  0
  3  4  1  0  0  0  0
  2  5  1  0  0  0  0
  4  6  1  0  0  0  0
  4  7  1  0  0  0  0
  4  8  1  0  0  0  0
M  END
>  <Alias name>
Methyl formate

>  <logG(inf)>   
1.19

$$$$
Acetaminophen
  ChemBrain IXL

 20 20  0  0  0  0  0  0  0  0  1 V2000
    5.6524    5.1033    0.4199 C   0  0  0  0  0  0  0  0  0  0  0  0
    5.3347    6.3309    1.0014 C   0  0  0  0  0  0  0  0  0  0  0  0
    4.0009    6.7213    1.1218 C   0  0  0  0  0  0  0  0  0  0  0  0
    2.9847    5.8841    0.6606 C   0  0  0  0  0  0  0  0  0  0  0  0
    3.3025    4.6566    0.0790 C   0  0  0  0  0  0  0  0  0  0  0  0
    4.6363    4.2662   -0.0414 C   0  0  0  0  0  0  0  0  0  0  0  0
    1.5792    6.2955    0.7874 O   0  0  0  0  0  0  0  0  0  0  0  0
    6.2706    2.4761   -0.8342 C   0  0  0  0  0  0  0  0  0  0  0  0
    7.3929    3.3996   -0.3221 C   0  0  0  0  0  0  0  0  0  0  0  0
    8.5594    3.0581   -0.4273 O   0  0  0  0  0  0  0  0  0  0  0  0
    7.0580    4.6919    0.2932 N   0  0  0  0  0  0  0  0  0  0  0  0
    6.1214    6.9791    1.3584 H   0  0  0  0  0  0  0  0  0  0  0  0
    3.7549    7.6717    1.5720 H   0  0  0  0  0  0  0  0  0  0  0  0
    2.5158    4.0085   -0.2781 H   0  0  0  0  0  0  0  0  0  0  0  0
    4.8823    3.3159   -0.4917 H   0  0  0  0  0  0  0  0  0  0  0  0
    1.4442    7.1437    1.1934 H   0  0  0  0  0  0  0  0  0  0  0  0
    5.7006    2.9896   -1.5943 H   0  0  0  0  0  0  0  0  0  0  0  0
    5.6201    2.2110   -0.0139 H   0  0  0  0  0  0  0  0  0  0  0  0
    6.7046    1.5804   -1.2534 H   0  0  0  0  0  0  0  0  0  0  0  0
    7.8446    5.3396    0.6512 H   0  0  0  0  0  0  0  0  0  0  0  0
  1  2  4  0  0  0  0
  2  3  4  0  0  0  0
  3  4  4  0  0  0  0
  4  5  4  0  0  0  0
  5  6  4  0  0  0  0
  6  1  4  0  0  0  0
  4  7  1  0  0  0  0
  8  9  1  0  0  0  0
  9 10  2  0  0  0  0
  9 11  1  0  0  0  0
 11  1  1  0  0  0  0
  2 12  1  0  0  0  0
  3 13  1  0  0  0  0
  5 14  1  0  0  0  0
  6 15  1  0  0  0  0
  7 16  1  0  0  0  0
  8 17  1  0  0  0  0
  8 18  1  0  0  0  0
  8 19  1  0  0  0  0
 11 20  1  0  0  0  0
M  END
>  <Alias name>
Paracetamol

>  <logG(inf)>   
1.23

$$$$
Acetic acid 2-methoxyethylester
  ChemBrain IXL

 18 17  0  0  0  0  0  0  0  0  1 V2000
    7.9807    3.6215   -1.4084 C   0  0  0  0  0  0  0  0  0  0  0  0
    7.9382    5.0997   -1.3482 C   0  0  0  0  0  0  0  0  0  0  0  0
    8.8891    5.7538   -1.7436 O   0  0  0  0  0  0  0  0  0  0  0  0
    6.7503    5.7796   -0.8121 O   0  0  0  0  0  0  0  0  0  0  0  0
    5.6707    4.8863   -0.3677 C   0  0  0  0  0  0  0  0  0  0  0  0
    4.4953    5.7275    0.1666 C   0  0  0  0  0  0  0  0  0  0  0  0
    3.4154    4.8342    0.6104 O   0  0  0  0  0  0  0  0  0  0  0  0
    2.2269    5.5143    1.1451 C   0  0  0  0  0  0  0  0  0  0  0  0
    8.9271    3.3044   -1.8287 H   0  0  0  0  0  0  0  0  0  0  0  0
    7.1706    3.2621   -2.0309 H   0  0  0  0  0  0  0  0  0  0  0  0
    7.8755    3.2164   -0.4095 H   0  0  0  0  0  0  0  0  0  0  0  0
    6.0385    4.2392    0.4189 H   0  0  0  0  0  0  0  0  0  0  0  0
    5.3337    4.2843   -1.2025 H   0  0  0  0  0  0  0  0  0  0  0  0
    4.1279    6.3750   -0.6198 H   0  0  0  0  0  0  0  0  0  0  0  0
    4.8322    6.3291    1.0017 H   0  0  0  0  0  0  0  0  0  0  0  0
    1.4923    4.7764    1.4431 H   0  0  0  0  0  0  0  0  0  0  0  0
    2.5082    6.1110    2.0040 H   0  0  0  0  0  0  0  0  0  0  0  0
    1.8046    6.1564    0.3821 H   0  0  0  0  0  0  0  0  0  0  0  0
  1  2  1  0  0  0  0
  2  3  2  0  0  0  0
  2  4  1  0  0  0  0
  4  5  1  0  0  0  0
  5  6  1  0  0  0  0
  6  7  1  0  0  0  0
  7  8  1  0  0  0  0
  1  9  1  0  0  0  0
  1 10  1  0  0  0  0
  1 11  1  0  0  0  0
  5 12  1  0  0  0  0
  5 13  1  0  0  0  0
  6 14  1  0  0  0  0
  6 15  1  0  0  0  0
  8 16  1  0  0  0  0
  8 17  1  0  0  0  0
  8 18  1  0  0  0  0
M  END
>  <Alias name>
2-Methoxyethyl acetate

>  <logG(inf)>   
1.286

$$$$
Catechol
  ChemBrain IXL

 14 14  0  0  0  0  0  0  0  0  1 V2000
    2.5249    3.3208    0.0549 C   0  0  0  0  0  0  0  0  0  0  0  0
    2.6272    4.6981    0.2512 C   0  0  0  0  0  0  0  0  0  0  0  0
    3.8776    5.3160    0.2216 C   0  0  0  0  0  0  0  0  0  0  0  0
    5.0257    4.5565   -0.0043 C   0  0  0  0  0  0  0  0  0  0  0  0
    4.9234    3.1791   -0.2006 C   0  0  0  0  0  0  0  0  0  0  0  0
    3.6730    2.5613   -0.1710 C   0  0  0  0  0  0  0  0  0  0  0  0
    6.1332    2.3788   -0.4387 O   0  0  0  0  0  0  0  0  0  0  0  0
    6.3433    5.2075   -0.0355 O   0  0  0  0  0  0  0  0  0  0  0  0
    6.9738    2.8883   -0.4449 H   0  0  0  0  0  0  0  0  0  0  0  0
    6.3301    6.1793    0.1117 H   0  0  0  0  0  0  0  0  0  0  0  0
    1.5542    2.8412    0.0779 H   0  0  0  0  0  0  0  0  0  0  0  0
    1.7359    5.2878    0.4266 H   0  0  0  0  0  0  0  0  0  0  0  0
    3.9570    6.3852    0.3740 H   0  0  0  0  0  0  0  0  0  0  0  0
    3.5936    1.4920   -0.3235 H   0  0  0  0  0  0  0  0  0  0  0  0
  1  2  4  0  0  0  0
  2  3  4  0  0  0  0
  3  4  4  0  0  0  0
  4  5  4  0  0  0  0
  5  6  4  0  0  0  0
  6  1  4  0  0  0  0
  5  7  1  0  0  0  0
  4  8  1  0  0  0  0
  7  9  1  0  0  0  0
  8 10  1  0  0  0  0
  1 11  1  0  0  0  0
  2 12  1  0  0  0  0
  3 13  1  0  0  0  0
  6 14  1  0  0  0  0
M  END
>  <Alias name>
1,2-Dihydroxybenzene

>  <logG(inf)>   
1.295

$$$$
4-Acetanisidine
  ChemBrain IXL

 23 23  0  0  0  0  0  0  0  0  1 V2000
    6.9320    5.6784    0.4425 C   0  0  0  0  0  0  0  0  0  0  0  0
    7.1099    6.9521    0.9829 C   0  0  0  0  0  0  0  0  0  0  0  0
    5.6473    5.2131    0.1614 C   0  0  0  0  0  0  0  0  0  0  0  0
    8.0429    4.8671    0.1821 N   0  0  0  0  0  0  0  0  0  0  0  0
    6.0030    7.7604    1.2426 C   0  0  0  0  0  0  0  0  0  0  0  0
    4.5404    6.0214    0.4211 C   0  0  0  0  0  0  0  0  0  0  0  0
    7.8664    3.5999   -0.3863 C   0  0  0  0  0  0  0  0  0  0  0  0
    4.7183    7.2951    0.9616 C   0  0  0  0  0  0  0  0  0  0  0  0
    9.0383    2.7312   -0.6362 C   0  0  0  0  0  0  0  0  0  0  0  0
    6.7466    3.2117   -0.6757 O   0  0  0  0  0  0  0  0  0  0  0  0
    3.5519    8.1469    1.2352 O   0  0  0  0  0  0  0  0  0  0  0  0
    2.2524    7.5479    0.8984 C   0  0  0  0  0  0  0  0  0  0  0  0
    8.9707    5.1956    0.4041 H   0  0  0  0  0  0  0  0  0  0  0  0
    8.1073    7.3133    1.2010 H   0  0  0  0  0  0  0  0  0  0  0  0
    5.5092    4.2243   -0.2583 H   0  0  0  0  0  0  0  0  0  0  0  0
    6.1411    8.7492    1.6623 H   0  0  0  0  0  0  0  0  0  0  0  0
    3.5430    5.6602    0.2030 H   0  0  0  0  0  0  0  0  0  0  0  0
    9.9351    3.2240   -0.2817 H   0  0  0  0  0  0  0  0  0  0  0  0
    9.1267    2.5411   -1.6987 H   0  0  0  0  0  0  0  0  0  0  0  0
    8.9105    1.7927   -0.1110 H   0  0  0  0  0  0  0  0  0  0  0  0
    2.2253    7.3153   -0.1590 H   0  0  0  0  0  0  0  0  0  0  0  0
    2.1143    6.6394    1.4715 H   0  0  0  0  0  0  0  0  0  0  0  0
    1.4603    8.2476    1.1345 H   0  0  0  0  0  0  0  0  0  0  0  0
  1  2  4  0  0  0  0
  1  3  4  0  0  0  0
  1  4  1  0  0  0  0
  2  5  4  0  0  0  0
  3  6  4  0  0  0  0
  4  7  1  0  0  0  0
  5  8  4  0  0  0  0
  6  8  4  0  0  0  0
  7  9  1  0  0  0  0
  7 10  2  0  0  0  0
  8 11  1  0  0  0  0
 11 12  1  0  0  0  0
  4 13  1  0  0  0  0
  2 14  1  0  0  0  0
  3 15  1  0  0  0  0
  5 16  1  0  0  0  0
  6 17  1  0  0  0  0
  9 18  1  0  0  0  0
  9 19  1  0  0  0  0
  9 20  1  0  0  0  0
 12 21  1  0  0  0  0
 12 22  1  0  0  0  0
 12 23  1  0  0  0  0
M  END
>  <Alias name>
4-Methoxyacetanilide

>  <logG(inf)>   
1.304

$$$$
Difluoromethane
  ChemBrain IXL

  5  4  0  0  0  0  0  0  0  0  1 V2000
    1.7237    1.6725   -0.8704 F   0  0  0  0  0  0  0  0  0  0  0  0
    2.5942    2.1847    0.0404 C   0  0  0  0  0  0  0  0  0  0  0  0
    2.1292    3.3815    0.4888 F   0  0  0  0  0  0  0  0  0  0  0  0
    2.6896    1.4994    0.8736 H   0  0  0  0  0  0  0  0  0  0  0  0
    3.5623    2.3247   -0.4244 H   0  0  0  0  0  0  0  0  0  0  0  0
  1  2  1  0  0  0  0
  2  3  1  0  0  0  0
  2  4  1  0  0  0  0
  2  5  1  0  0  0  0
M  END
>  <Alias name>
Difluoromethane

>  <logG(inf)>   
1.31

$$$$
2-Butanol
  ChemBrain IXL

 15 14  0  0  0  0  0  0  0  0  1 V2000
    2.4315    4.6876    0.4261 C   0  0  0  0  0  0  0  0  0  0  0  0
    3.0337    3.5406   -0.4088 C   0  0  0  0  0  0  0  0  0  0  0  0
    4.3581    3.0788    0.2308 C   0  0  0  0  0  0  0  0  0  0  0  0
    5.3501    4.2578    0.2678 C   0  0  0  0  0  0  0  0  0  0  0  0
    2.0895    2.4145   -0.4470 O   0  0  0  0  0  0  0  0  0  0  0  0
    1.5027    5.0092   -0.0213 H   0  0  0  0  0  0  0  0  0  0  0  0
    3.1240    5.5158    0.4526 H   0  0  0  0  0  0  0  0  0  0  0  0
    2.2456    4.3414    1.4321 H   0  0  0  0  0  0  0  0  0  0  0  0
    3.2212    3.8872   -1.4144 H   0  0  0  0  0  0  0  0  0  0  0  0
    4.7782    2.2734   -0.3534 H   0  0  0  0  0  0  0  0  0  0  0  0
    4.1709    2.7340    1.2370 H   0  0  0  0  0  0  0  0  0  0  0  0
    4.9313    5.0626    0.8536 H   0  0  0  0  0  0  0  0  0  0  0  0
    5.5360    4.6036   -0.7383 H   0  0  0  0  0  0  0  0  0  0  0  0
    6.2785    3.9331    0.7141 H   0  0  0  0  0  0  0  0  0  0  0  0
    2.3837    1.6605   -0.9444 H   0  0  0  0  0  0  0  0  0  0  0  0
  1  2  1  0  0  0  0
  2  3  1  0  0  0  0
  3  4  1  0  0  0  0
  2  5  1  0  0  0  0
  1  6  1  0  0  0  0
  1  7  1  0  0  0  0
  1  8  1  0  0  0  0
  2  9  1  0  0  0  0
  3 10  1  0  0  0  0
  3 11  1  0  0  0  0
  4 12  1  0  0  0  0
  4 13  1  0  0  0  0
  4 14  1  0  0  0  0
  5 15  1  0  0  0  0
M  END
>  <Alias name>
2-Butanol

>  <logG(inf)>   
1.318

$$$$
Acrolein
  ChemBrain IXL

  8  7  0  0  0  0  0  0  0  0  1 V2000
    2.3598    3.4563    0.0000 C   0  0  0  0  0  0  0  0  0  0  0  0
    3.6001    2.9622   -0.0018 C   0  0  0  0  0  0  0  0  0  0  0  0
    4.7463    3.8666   -0.0024 C   0  0  0  0  0  0  0  0  0  0  0  0
    5.8796    3.4150   -0.0041 O   0  0  0  0  0  0  0  0  0  0  0  0
    1.5120    2.7873    0.0004 H   0  0  0  0  0  0  0  0  0  0  0  0
    2.2043    4.5251    0.0010 H   0  0  0  0  0  0  0  0  0  0  0  0
    3.7555    1.8935   -0.0029 H   0  0  0  0  0  0  0  0  0  0  0  0
    4.5909    4.9354   -0.0014 H   0  0  0  0  0  0  0  0  0  0  0  0
  1  2  2  0  0  0  0
  2  3  1  0  0  0  0
  3  4  2  0  0  0  0
  1  5  1  0  0  0  0
  1  6  1  0  0  0  0
  2  7  1  0  0  0  0
  3  8  1  0  0  0  0
M  END
>  <Alias name>
Propenal

>  <logG(inf)>   
1.32

$$$$
Ethylmethylketone
  ChemBrain IXL

 13 12  0  0  0  0  0  0  0  0  1 V2000
    3.3413    3.8633   -0.3655 C   0  0  0  0  0  0  0  0  0  0  0  0
    4.8463    3.6395   -0.1200 C   0  0  0  0  0  0  0  0  0  0  0  0
    5.7887    4.8480    0.0415 C   0  0  0  0  0  0  0  0  0  0  0  0
    5.2917    2.5056   -0.0541 O   0  0  0  0  0  0  0  0  0  0  0  0
    2.5320    2.7935    0.3934 C   0  0  0  0  0  0  0  0  0  0  0  0
    3.1340    3.7888   -1.4227 H   0  0  0  0  0  0  0  0  0  0  0  0
    3.0610    4.8446   -0.0120 H   0  0  0  0  0  0  0  0  0  0  0  0
    6.6348    4.5658    0.6504 H   0  0  0  0  0  0  0  0  0  0  0  0
    5.2567    5.6583    0.5176 H   0  0  0  0  0  0  0  0  0  0  0  0
    6.1351    5.1668   -0.9305 H   0  0  0  0  0  0  0  0  0  0  0  0
    1.4774    2.9505    0.2212 H   0  0  0  0  0  0  0  0  0  0  0  0
    2.7391    2.8682    1.4507 H   0  0  0  0  0  0  0  0  0  0  0  0
    2.8123    1.8122    0.0400 H   0  0  0  0  0  0  0  0  0  0  0  0
  1  2  1  0  0  0  0
  2  3  1  0  0  0  0
  2  4  2  0  0  0  0
  1  5  1  0  0  0  0
  1  6  1  0  0  0  0
  1  7  1  0  0  0  0
  3  8  1  0  0  0  0
  3  9  1  0  0  0  0
  3 10  1  0  0  0  0
  5 11  1  0  0  0  0
  5 12  1  0  0  0  0
  5 13  1  0  0  0  0
M  END
>  <Alias name>
2-Butanone

>  <logG(inf)>   
1.334

$$$$
Pyridine
  ChemBrain IXL

 11 11  0  0  0  0  0  0  0  0  1 V2000
    2.4994    3.2611    0.0238 C   0  0  0  0  0  0  0  0  0  0  0  0
    2.5146    4.6548   -0.0352 C   0  0  0  0  0  0  0  0  0  0  0  0
    3.6879    5.3251   -0.0746 N   0  0  0  0  0  0  0  0  0  0  0  0
    4.8674    4.6647   -0.0579 C   0  0  0  0  0  0  0  0  0  0  0  0
    4.8954    3.2713    0.0006 C   0  0  0  0  0  0  0  0  0  0  0  0
    3.7007    2.5632    0.0419 C   0  0  0  0  0  0  0  0  0  0  0  0
    1.5603    2.7277    0.0552 H   0  0  0  0  0  0  0  0  0  0  0  0
    1.5833    5.2010   -0.0494 H   0  0  0  0  0  0  0  0  0  0  0  0
    5.7935    5.2188   -0.0901 H   0  0  0  0  0  0  0  0  0  0  0  0
    5.8394    2.7458    0.0139 H   0  0  0  0  0  0  0  0  0  0  0  0
    3.7057    1.4833    0.0874 H   0  0  0  0  0  0  0  0  0  0  0  0
  1  2  4  0  0  0  0
  2  3  4  0  0  0  0
  3  4  4  0  0  0  0
  4  5  4  0  0  0  0
  5  6  4  0  0  0  0
  6  1  4  0  0  0  0
  1  7  1  0  0  0  0
  2  8  1  0  0  0  0
  4  9  1  0  0  0  0
  5 10  1  0  0  0  0
  6 11  1  0  0  0  0
M  END
>  <Alias name>
Pyridine

>  <logG(inf)>   
1.334

$$$$
Acetic acid methylester
  ChemBrain IXL

 11 10  0  0  0  0  0  0  0  0  1 V2000
    2.3701    3.4597    0.4359 C   0  0  0  0  0  0  0  0  0  0  0  0
    3.6103    4.2352   -0.0491 C   0  0  0  0  0  0  0  0  0  0  0  0
    3.4875    5.3633   -0.4971 O   0  0  0  0  0  0  0  0  0  0  0  0
    4.9414    3.6154    0.0283 O   0  0  0  0  0  0  0  0  0  0  0  0
    6.0462    4.4515   -0.4635 C   0  0  0  0  0  0  0  0  0  0  0  0
    1.4764    3.9526    0.0824 H   0  0  0  0  0  0  0  0  0  0  0  0
    2.4020    2.4517    0.0496 H   0  0  0  0  0  0  0  0  0  0  0  0
    2.3625    3.4315    1.5155 H   0  0  0  0  0  0  0  0  0  0  0  0
    5.8786    4.6950   -1.5022 H   0  0  0  0  0  0  0  0  0  0  0  0
    6.0948    5.3614    0.1163 H   0  0  0  0  0  0  0  0  0  0  0  0
    6.9768    3.9122   -0.3658 H   0  0  0  0  0  0  0  0  0  0  0  0
  1  2  1  0  0  0  0
  2  3  2  0  0  0  0
  2  4  1  0  0  0  0
  4  5  1  0  0  0  0
  1  6  1  0  0  0  0
  1  7  1  0  0  0  0
  1  8  1  0  0  0  0
  5  9  1  0  0  0  0
  5 10  1  0  0  0  0
  5 11  1  0  0  0  0
M  END
>  <Alias name>
Methyl acetate

>  <logG(inf)>   
1.35

$$$$
Methylacetoacetate
  ChemBrain IXL

 16 15  0  0  0  0  0  0  0  0  1 V2000
    4.3972    5.4487    0.2230 C   0  0  0  0  0  0  0  0  0  0  0  0
    5.8189    5.1019   -0.0022 C   0  0  0  0  0  0  0  0  0  0  0  0
    6.5237    5.8342   -0.6779 O   0  0  0  0  0  0  0  0  0  0  0  0
    6.3810    3.8749    0.5886 O   0  0  0  0  0  0  0  0  0  0  0  0
    2.1456    4.2264    0.1184 C   0  0  0  0  0  0  0  0  0  0  0  0
    3.5307    4.4032   -0.3701 C   0  0  0  0  0  0  0  0  0  0  0  0
    3.9580    3.6875   -1.2616 O   0  0  0  0  0  0  0  0  0  0  0  0
    7.8048    3.6354    0.2991 C   0  0  0  0  0  0  0  0  0  0  0  0
    4.1809    6.4025   -0.2420 H   0  0  0  0  0  0  0  0  0  0  0  0
    4.2064    5.5147    1.2870 H   0  0  0  0  0  0  0  0  0  0  0  0
    1.8628    3.1845    0.0325 H   0  0  0  0  0  0  0  0  0  0  0  0
    2.0866    4.5321    1.1557 H   0  0  0  0  0  0  0  0  0  0  0  0
    1.4734    4.8330   -0.4755 H   0  0  0  0  0  0  0  0  0  0  0  0
    8.3947    4.4588    0.6828 H   0  0  0  0  0  0  0  0  0  0  0  0
    7.9475    3.5573   -0.7717 H   0  0  0  0  0  0  0  0  0  0  0  0
    8.1197    2.7141    0.7734 H   0  0  0  0  0  0  0  0  0  0  0  0
  1  2  1  0  0  0  0
  2  3  2  0  0  0  0
  2  4  1  0  0  0  0
  5  6  1  0  0  0  0
  6  7  2  0  0  0  0
  6  1  1  0  0  0  0
  4  8  1  0  0  0  0
  1  9  1  0  0  0  0
  1 10  1  0  0  0  0
  5 11  1  0  0  0  0
  5 12  1  0  0  0  0
  5 13  1  0  0  0  0
  8 14  1  0  0  0  0
  8 15  1  0  0  0  0
  8 16  1  0  0  0  0
M  END
>  <Alias name>
Methylacetoacetate

>  <logG(inf)>   
1.374

$$$$
Methylvinylketone
  ChemBrain IXL

 11 10  0  0  0  0  0  0  0  0  1 V2000
    3.1736    1.9623    0.3392 C   0  0  0  0  0  0  0  0  0  0  0  0
    2.9064    3.4144    0.4412 C   0  0  0  0  0  0  0  0  0  0  0  0
    3.8266    4.3827   -0.1959 C   0  0  0  0  0  0  0  0  0  0  0  0
    1.9276    3.8131    1.0506 O   0  0  0  0  0  0  0  0  0  0  0  0
    4.8977    3.9464   -0.8626 C   0  0  0  0  0  0  0  0  0  0  0  0
    4.0783    1.8011   -0.2338 H   0  0  0  0  0  0  0  0  0  0  0  0
    2.3417    1.4760   -0.1553 H   0  0  0  0  0  0  0  0  0  0  0  0
    3.2962    1.5471    1.3319 H   0  0  0  0  0  0  0  0  0  0  0  0
    3.6310    5.4453   -0.1212 H   0  0  0  0  0  0  0  0  0  0  0  0
    5.5711    4.6550   -1.3288 H   0  0  0  0  0  0  0  0  0  0  0  0
    5.0933    2.8838   -0.9372 H   0  0  0  0  0  0  0  0  0  0  0  0
  1  2  1  0  0  0  0
  2  3  1  0  0  0  0
  2  4  2  0  0  0  0
  3  5  2  0  0  0  0
  1  6  1  0  0  0  0
  1  7  1  0  0  0  0
  1  8  1  0  0  0  0
  3  9  1  0  0  0  0
  5 10  1  0  0  0  0
  5 11  1  0  0  0  0
M  END
>  <Alias name>
3-Buten-2-one

>  <logG(inf)>   
1.376

$$$$
Acetanilide
  ChemBrain IXL

 19 19  0  0  0  0  0  0  0  0  1 V2000
    2.3916    5.4233    1.2463 C   0  0  0  0  0  0  0  0  0  0  0  0
    2.5391    4.0398    1.3479 C   0  0  0  0  0  0  0  0  0  0  0  0
    3.7243    3.4324    0.9329 C   0  0  0  0  0  0  0  0  0  0  0  0
    4.7621    4.2084    0.4163 C   0  0  0  0  0  0  0  0  0  0  0  0
    4.6146    5.5918    0.3148 C   0  0  0  0  0  0  0  0  0  0  0  0
    3.4294    6.1993    0.7298 C   0  0  0  0  0  0  0  0  0  0  0  0
    5.9516    3.5988   -0.0002 N   0  0  0  0  0  0  0  0  0  0  0  0
    8.2505    3.7331   -0.9589 C   0  0  0  0  0  0  0  0  0  0  0  0
    6.9950    4.3781   -0.5139 C   0  0  0  0  0  0  0  0  0  0  0  0
    6.8693    5.5889   -0.5946 O   0  0  0  0  0  0  0  0  0  0  0  0
    6.0568    2.5977    0.0698 H   0  0  0  0  0  0  0  0  0  0  0  0
    1.4715    5.8948    1.5685 H   0  0  0  0  0  0  0  0  0  0  0  0
    1.7334    3.4373    1.7489 H   0  0  0  0  0  0  0  0  0  0  0  0
    3.8388    2.3583    1.0117 H   0  0  0  0  0  0  0  0  0  0  0  0
    5.4203    6.1943   -0.0862 H   0  0  0  0  0  0  0  0  0  0  0  0
    3.3149    7.2733    0.6510 H   0  0  0  0  0  0  0  0  0  0  0  0
    8.9370    4.4895   -1.3189 H   0  0  0  0  0  0  0  0  0  0  0  0
    8.0339    3.0333   -1.7566 H   0  0  0  0  0  0  0  0  0  0  0  0
    8.6995    3.2046   -0.1271 H   0  0  0  0  0  0  0  0  0  0  0  0
  1  2  4  0  0  0  0
  2  3  4  0  0  0  0
  3  4  4  0  0  0  0
  4  5  4  0  0  0  0
  5  6  4  0  0  0  0
  6  1  4  0  0  0  0
  4  7  1  0  0  0  0
  8  9  1  0  0  0  0
  9 10  2  0  0  0  0
  9  7  1  0  0  0  0
  7 11  1  0  0  0  0
  1 12  1  0  0  0  0
  2 13  1  0  0  0  0
  3 14  1  0  0  0  0
  5 15  1  0  0  0  0
  6 16  1  0  0  0  0
  8 17  1  0  0  0  0
  8 18  1  0  0  0  0
  8 19  1  0  0  0  0
M  END
>  <Alias name>
Acetanilide

>  <logG(inf)>   
1.379

$$$$
1,2-Phenylenediamine
  ChemBrain IXL

 16 16  0  0  0  0  0  0  0  0  1 V2000
    3.0922    2.4965   -0.0284 C   0  0  0  0  0  0  0  0  0  0  0  0
    2.6221    3.6774    0.5465 C   0  0  0  0  0  0  0  0  0  0  0  0
    3.4770    4.7697    0.6945 C   0  0  0  0  0  0  0  0  0  0  0  0
    4.8022    4.6811    0.2677 C   0  0  0  0  0  0  0  0  0  0  0  0
    5.2723    3.5003   -0.3072 C   0  0  0  0  0  0  0  0  0  0  0  0
    4.4174    2.4079   -0.4552 C   0  0  0  0  0  0  0  0  0  0  0  0
    6.6022    3.4114   -0.7356 N   0  0  0  0  0  0  0  0  0  0  0  0
    5.6602    5.7773    0.4163 N   0  0  0  0  0  0  0  0  0  0  0  0
    7.2200    4.2022   -0.6304 H   0  0  0  0  0  0  0  0  0  0  0  0
    6.9428    2.5566   -1.1496 H   0  0  0  0  0  0  0  0  0  0  0  0
    5.3196    6.6321    0.8304 H   0  0  0  0  0  0  0  0  0  0  0  0
    6.6192    5.7126    0.1093 H   0  0  0  0  0  0  0  0  0  0  0  0
    2.4285    1.6485   -0.1433 H   0  0  0  0  0  0  0  0  0  0  0  0
    1.5933    3.7461    0.8779 H   0  0  0  0  0  0  0  0  0  0  0  0
    3.1120    5.6865    1.1408 H   0  0  0  0  0  0  0  0  0  0  0  0
    4.7824    1.4912   -0.9015 H   0  0  0  0  0  0  0  0  0  0  0  0
  1  2  4  0  0  0  0
  2  3  4  0  0  0  0
  3  4  4  0  0  0  0
  4  5  4  0  0  0  0
  5  6  4  0  0  0  0
  6  1  4  0  0  0  0
  5  7  1  0  0  0  0
  4  8  1  0  0  0  0
  7  9  1  0  0  0  0
  7 10  1  0  0  0  0
  8 11  1  0  0  0  0
  8 12  1  0  0  0  0
  1 13  1  0  0  0  0
  2 14  1  0  0  0  0
  3 15  1  0  0  0  0
  6 16  1  0  0  0  0
M  END
>  <Alias name>
1,2-Diaminobenzene

>  <logG(inf)>   
1.396

$$$$
Carbon dioxide
  ChemBrain IXL

  3  2  0  0  0  0  0  0  0  0  1 V2000
    1.4813    2.4920   -0.0174 O   0  0  0  0  0  0  0  0  0  0  0  0
    2.7010    2.4964    0.0064 C   0  0  0  0  0  0  0  0  0  0  0  0
    3.9208    2.5008    0.0303 O   0  0  0  0  0  0  0  0  0  0  0  0
  1  2  2  0  0  0  0
  2  3  2  0  0  0  0
M  END
>  <Alias name>
Carbon dioxide

>  <logG(inf)>   
1.41

$$$$
Veronal
  ChemBrain IXL

 25 25  0  0  0  0  0  0  0  0  1 V2000
    3.7382    5.6686   -1.0724 N   0  0  0  0  0  0  0  0  0  0  0  0
    5.1137    5.3331   -1.1481 C   0  0  0  0  0  0  0  0  0  0  0  0
    5.8074    4.5717   -0.0449 C   0  0  0  0  0  0  0  0  0  0  0  0
    4.9437    4.3809    1.1784 C   0  0  0  0  0  0  0  0  0  0  0  0
    3.5841    4.7838    1.2031 N   0  0  0  0  0  0  0  0  0  0  0  0
    2.9841    5.3908    0.0834 C   0  0  0  0  0  0  0  0  0  0  0  0
    5.7512    5.6672   -2.1327 O   0  0  0  0  0  0  0  0  0  0  0  0
    5.4263    3.8659    2.1728 O   0  0  0  0  0  0  0  0  0  0  0  0
    1.7978    5.6795    0.1153 O   0  0  0  0  0  0  0  0  0  0  0  0
    6.2007    3.1918   -0.5831 C   0  0  0  0  0  0  0  0  0  0  0  0
    7.0624    5.3527    0.3685 C   0  0  0  0  0  0  0  0  0  0  0  0
    6.6398    6.7538    0.8784 C   0  0  0  0  0  0  0  0  0  0  0  0
    4.9209    2.4389   -1.0217 C   0  0  0  0  0  0  0  0  0  0  0  0
    3.2913    6.1165   -1.8602 H   0  0  0  0  0  0  0  0  0  0  0  0
    3.0358    4.6328    2.0381 H   0  0  0  0  0  0  0  0  0  0  0  0
    6.7033    2.6302    0.1926 H   0  0  0  0  0  0  0  0  0  0  0  0
    6.8602    3.3093   -1.4325 H   0  0  0  0  0  0  0  0  0  0  0  0
    7.5756    4.8206    1.1584 H   0  0  0  0  0  0  0  0  0  0  0  0
    7.7194    5.4607   -0.4836 H   0  0  0  0  0  0  0  0  0  0  0  0
    5.9498    6.6441    1.7080 H   0  0  0  0  0  0  0  0  0  0  0  0
    7.5149    7.2990    1.2074 H   0  0  0  0  0  0  0  0  0  0  0  0
    6.1546    7.2994    0.0769 H   0  0  0  0  0  0  0  0  0  0  0  0
    5.1882    1.4641   -1.4075 H   0  0  0  0  0  0  0  0  0  0  0  0
    4.2604    2.3216   -0.1698 H   0  0  0  0  0  0  0  0  0  0  0  0
    4.4141    3.0066   -1.7943 H   0  0  0  0  0  0  0  0  0  0  0  0
  1  2  1  0  0  0  0
  2  3  1  0  0  0  0
  3  4  1  0  0  0  0
  4  5  1  0  0  0  0
  5  6  1  0  0  0  0
  6  1  1  0  0  0  0
  2  7  2  0  0  0  0
  4  8  2  0  0  0  0
  6  9  2  0  0  0  0
  3 10  1  0  0  0  0
  3 11  1  0  0  0  0
 11 12  1  0  0  0  0
 10 13  1  0  0  0  0
  1 14  1  0  0  0  0
  5 15  1  0  0  0  0
 10 16  1  0  0  0  0
 10 17  1  0  0  0  0
 11 18  1  0  0  0  0
 11 19  1  0  0  0  0
 12 20  1  0  0  0  0
 12 21  1  0  0  0  0
 12 22  1  0  0  0  0
 13 23  1  0  0  0  0
 13 24  1  0  0  0  0
 13 25  1  0  0  0  0
M  END
>  <Alias name>
Barbital

>  <logG(inf)>   
1.415

$$$$
Propionitrile
  ChemBrain IXL

  9  8  0  0  0  0  0  0  0  0  1 V2000
    3.0981    3.4755   -0.3575 C   0  0  0  0  0  0  0  0  0  0  0  0
    3.7393    2.2127   -0.9649 C   0  0  0  0  0  0  0  0  0  0  0  0
    2.3256    3.0953    0.9206 C   0  0  0  0  0  0  0  0  0  0  0  0
    1.7451    2.8097    1.8810 N   0  0  0  0  0  0  0  0  0  0  0  0
    3.8729    4.1911   -0.1116 H   0  0  0  0  0  0  0  0  0  0  0  0
    2.4157    3.9144   -1.0747 H   0  0  0  0  0  0  0  0  0  0  0  0
    4.2822    2.4798   -1.8630 H   0  0  0  0  0  0  0  0  0  0  0  0
    2.9645    1.4970   -1.2107 H   0  0  0  0  0  0  0  0  0  0  0  0
    4.4218    1.7737   -0.2476 H   0  0  0  0  0  0  0  0  0  0  0  0
  1  2  1  0  0  0  0
  3  4  3  0  0  0  0
  3  1  1  0  0  0  0
  1  5  1  0  0  0  0
  1  6  1  0  0  0  0
  2  7  1  0  0  0  0
  2  8  1  0  0  0  0
  2  9  1  0  0  0  0
M  END
>  <Alias name>
Propanenitrile

>  <logG(inf)>   
1.419

$$$$
Acetylene
  ChemBrain IXL

  4  3  0  0  0  0  0  0  0  0  1 V2000
    2.3227    2.5208    0.3781 C   0  0  0  0  0  0  0  0  0  0  0  0
    3.2625    2.6180   -0.3683 C   0  0  0  0  0  0  0  0  0  0  0  0
    1.4775    2.4334    1.0495 H   0  0  0  0  0  0  0  0  0  0  0  0
    4.1077    2.7054   -1.0397 H   0  0  0  0  0  0  0  0  0  0  0  0
  1  2  3  0  0  0  0
  1  3  1  0  0  0  0
  2  4  1  0  0  0  0
M  END
>  <Alias name>
Ethyne

>  <logG(inf)>   
1.455

$$$$
Hydrogensulfide
  ChemBrain IXL

  3  2  0  0  0  0  0  0  0  0  1 V2000
    3.2361    2.6378    0.0070 S   0  0  0  0  0  0  0  0  0  0  0  0
    2.5117    1.5105    0.0000 H   0  0  0  0  0  0  0  0  0  0  0  0
    2.2205    3.5120    0.0139 H   0  0  0  0  0  0  0  0  0  0  0  0
  2  1  1  0  0  0  0
  1  3  1  0  0  0  0
M  END
>  <Alias name>
Hydrogen sulfide

>  <logG(inf)>   
1.472

$$$$
n-Pentylamine
  ChemBrain IXL

 19 18  0  0  0  0  0  0  0  0  1 V2000
    4.0606    4.4912   -0.0308 C   0  0  0  0  0  0  0  0  0  0  0  0
    5.5976    4.3962    0.0316 C   0  0  0  0  0  0  0  0  0  0  0  0
    6.2072    5.7994   -0.1539 C   0  0  0  0  0  0  0  0  0  0  0  0
    7.6732    5.7087   -0.0944 N   0  0  0  0  0  0  0  0  0  0  0  0
    3.4510    3.0879    0.1548 C   0  0  0  0  0  0  0  0  0  0  0  0
    1.9142    3.1828    0.0925 C   0  0  0  0  0  0  0  0  0  0  0  0
    8.0722    6.6275   -0.2154 H   0  0  0  0  0  0  0  0  0  0  0  0
    8.0027    5.0997   -0.8284 H   0  0  0  0  0  0  0  0  0  0  0  0
    3.7622    4.8901   -0.9924 H   0  0  0  0  0  0  0  0  0  0  0  0
    3.7071    5.1453    0.7567 H   0  0  0  0  0  0  0  0  0  0  0  0
    5.8959    3.9974    0.9932 H   0  0  0  0  0  0  0  0  0  0  0  0
    5.9511    3.7422   -0.7559 H   0  0  0  0  0  0  0  0  0  0  0  0
    5.9089    6.1984   -1.1156 H   0  0  0  0  0  0  0  0  0  0  0  0
    5.8537    6.4535    0.6336 H   0  0  0  0  0  0  0  0  0  0  0  0
    3.7493    2.6890    1.1164 H   0  0  0  0  0  0  0  0  0  0  0  0
    3.8044    2.4338   -0.6326 H   0  0  0  0  0  0  0  0  0  0  0  0
    1.4861    2.1966    0.2229 H   0  0  0  0  0  0  0  0  0  0  0  0
    1.5606    3.8368    0.8800 H   0  0  0  0  0  0  0  0  0  0  0  0
    1.6158    3.5815   -0.8692 H   0  0  0  0  0  0  0  0  0  0  0  0
  1  2  1  0  0  0  0
  2  3  1  0  0  0  0
  3  4  1  0  0  0  0
  1  5  1  0  0  0  0
  5  6  1  0  0  0  0
  4  7  1  0  0  0  0
  4  8  1  0  0  0  0
  1  9  1  0  0  0  0
  1 10  1  0  0  0  0
  2 11  1  0  0  0  0
  2 12  1  0  0  0  0
  3 13  1  0  0  0  0
  3 14  1  0  0  0  0
  5 15  1  0  0  0  0
  5 16  1  0  0  0  0
  6 17  1  0  0  0  0
  6 18  1  0  0  0  0
  6 19  1  0  0  0  0
M  END
>  <Alias name>
Amylamine

>  <logG(inf)>   
1.473

$$$$
N-Methylpyrrolidine
  ChemBrain IXL

 17 17  0  0  0  0  0  0  0  0  1 V2000
    3.3300    2.4697   -0.2497 C   0  0  0  0  0  0  0  0  0  0  0  0
    4.8436    2.2176   -0.5063 C   0  0  0  0  0  0  0  0  0  0  0  0
    3.2830    3.8574    0.3837 C   0  0  0  0  0  0  0  0  0  0  0  0
    5.5196    3.5960   -0.2293 C   0  0  0  0  0  0  0  0  0  0  0  0
    4.4138    4.5540   -0.2252 N   0  0  0  0  0  0  0  0  0  0  0  0
    4.7656    5.7640    0.5341 C   0  0  0  0  0  0  0  0  0  0  0  0
    2.8119    2.5049   -1.2001 H   0  0  0  0  0  0  0  0  0  0  0  0
    2.8958    1.7106    0.3889 H   0  0  0  0  0  0  0  0  0  0  0  0
    5.2384    1.4775    0.1786 H   0  0  0  0  0  0  0  0  0  0  0  0
    4.9932    1.9029   -1.5316 H   0  0  0  0  0  0  0  0  0  0  0  0
    2.3455    4.3613    0.1838 H   0  0  0  0  0  0  0  0  0  0  0  0
    3.4471    3.7695    1.4508 H   0  0  0  0  0  0  0  0  0  0  0  0
    5.9589    3.5719    0.7606 H   0  0  0  0  0  0  0  0  0  0  0  0
    6.2729    3.8406   -0.9678 H   0  0  0  0  0  0  0  0  0  0  0  0
    3.9239    6.4454    0.5377 H   0  0  0  0  0  0  0  0  0  0  0  0
    5.6179    6.2457    0.0708 H   0  0  0  0  0  0  0  0  0  0  0  0
    5.0143    5.4921    1.5526 H   0  0  0  0  0  0  0  0  0  0  0  0
  1  2  1  0  0  0  0
  1  3  1  0  0  0  0
  2  4  1  0  0  0  0
  3  5  1  0  0  0  0
  4  5  1  0  0  0  0
  5  6  1  0  0  0  0
  1  7  1  0  0  0  0
  1  8  1  0  0  0  0
  2  9  1  0  0  0  0
  2 10  1  0  0  0  0
  3 11  1  0  0  0  0
  3 12  1  0  0  0  0
  4 13  1  0  0  0  0
  4 14  1  0  0  0  0
  6 15  1  0  0  0  0
  6 16  1  0  0  0  0
  6 17  1  0  0  0  0
M  END
>  <Alias name>
N-Methylpyrrolidine

>  <logG(inf)>   
1.485

$$$$
1-Propoxy-2-propanol
  ChemBrain IXL

 22 21  0  0  0  0  0  0  0  0  1 V2000
    2.2778    4.9411    0.7710 C   0  0  0  0  0  0  0  0  0  0  0  0
    3.6319    5.3933    0.1907 C   0  0  0  0  0  0  0  0  0  0  0  0
    4.7645    4.5564    0.8163 C   0  0  0  0  0  0  0  0  0  0  0  0
    6.0557    4.9882    0.2625 O   0  0  0  0  0  0  0  0  0  0  0  0
    7.2271    4.2648    0.7792 C   0  0  0  0  0  0  0  0  0  0  0  0
    8.5057    4.8162    0.1171 C   0  0  0  0  0  0  0  0  0  0  0  0
    8.6369    6.2485    0.4217 O   0  0  0  0  0  0  0  0  0  0  0  0
    8.4200    4.6211   -1.4098 C   0  0  0  0  0  0  0  0  0  0  0  0
    7.8934    6.8099    0.1080 H   0  0  0  0  0  0  0  0  0  0  0  0
    2.1198    3.8938    0.5448 H   0  0  0  0  0  0  0  0  0  0  0  0
    2.2799    5.0823    1.8447 H   0  0  0  0  0  0  0  0  0  0  0  0
    1.4821    5.5294    0.3311 H   0  0  0  0  0  0  0  0  0  0  0  0
    3.7898    6.4405    0.4168 H   0  0  0  0  0  0  0  0  0  0  0  0
    3.6297    5.2522   -0.8830 H   0  0  0  0  0  0  0  0  0  0  0  0
    4.6067    3.5091    0.5901 H   0  0  0  0  0  0  0  0  0  0  0  0
    4.7668    4.6975    1.8901 H   0  0  0  0  0  0  0  0  0  0  0  0
    7.1291    3.2103    0.5525 H   0  0  0  0  0  0  0  0  0  0  0  0
    7.2897    4.3991    1.8520 H   0  0  0  0  0  0  0  0  0  0  0  0
    9.3681    4.2853    0.5006 H   0  0  0  0  0  0  0  0  0  0  0  0
    7.5576    5.1520   -1.7937 H   0  0  0  0  0  0  0  0  0  0  0  0
    8.3239    3.5660   -1.6341 H   0  0  0  0  0  0  0  0  0  0  0  0
    9.3185    5.0085   -1.8741 H   0  0  0  0  0  0  0  0  0  0  0  0
  1  2  1  0  0  0  0
  2  3  1  0  0  0  0
  3  4  1  0  0  0  0
  4  5  1  0  0  0  0
  5  6  1  0  0  0  0
  6  7  1  0  0  0  0
  6  8  1  0  0  0  0
  7  9  1  0  0  0  0
  1 10  1  0  0  0  0
  1 11  1  0  0  0  0
  1 12  1  0  0  0  0
  2 13  1  0  0  0  0
  2 14  1  0  0  0  0
  3 15  1  0  0  0  0
  3 16  1  0  0  0  0
  5 17  1  0  0  0  0
  5 18  1  0  0  0  0
  6 19  1  0  0  0  0
  8 20  1  0  0  0  0
  8 21  1  0  0  0  0
  8 22  1  0  0  0  0
M  END
>  <Alias name>
1-Propoxy-2-propanol

>  <logG(inf)>   
1.5

$$$$
Cyclopentanone
  ChemBrain IXL

 14 14  0  0  0  0  0  0  0  0  1 V2000
    3.6434    2.2095   -0.0235 C   0  0  0  0  0  0  0  0  0  0  0  0
    2.7478    3.2787    0.3125 C   0  0  0  0  0  0  0  0  0  0  0  0
    3.2957    4.6041    0.2796 C   0  0  0  0  0  0  0  0  0  0  0  0
    4.7478    4.4327   -0.1819 C   0  0  0  0  0  0  0  0  0  0  0  0
    4.9986    2.8794   -0.2796 C   0  0  0  0  0  0  0  0  0  0  0  0
    1.5796    3.0712    0.6112 O   0  0  0  0  0  0  0  0  0  0  0  0
    3.7134    1.5078    0.8019 H   0  0  0  0  0  0  0  0  0  0  0  0
    3.2960    1.7023   -0.9188 H   0  0  0  0  0  0  0  0  0  0  0  0
    3.2627    5.0438    1.2721 H   0  0  0  0  0  0  0  0  0  0  0  0
    2.7414    5.2199   -0.4220 H   0  0  0  0  0  0  0  0  0  0  0  0
    4.8800    4.8930   -1.1549 H   0  0  0  0  0  0  0  0  0  0  0  0
    5.4215    4.8790    0.5388 H   0  0  0  0  0  0  0  0  0  0  0  0
    5.3619    2.6172   -1.2653 H   0  0  0  0  0  0  0  0  0  0  0  0
    5.7100    2.5689    0.4778 H   0  0  0  0  0  0  0  0  0  0  0  0
  2  3  1  0  0  0  0
  3  4  1  0  0  0  0
  4  5  1  0  0  0  0
  5  1  1  0  0  0  0
  1  2  1  0  0  0  0
  2  6  2  0  0  0  0
  1  7  1  0  0  0  0
  1  8  1  0  0  0  0
  3  9  1  0  0  0  0
  3 10  1  0  0  0  0
  4 11  1  0  0  0  0
  4 12  1  0  0  0  0
  5 13  1  0  0  0  0
  5 14  1  0  0  0  0
M  END
>  <Alias name>
Cyclopentanone

>  <logG(inf)>   
1.509

$$$$
3-Amino-6-chloropyridazine
  ChemBrain IXL

 12 12  0  0  0  0  0  0  0  0  1 V2000
    4.0976    3.5778    0.0000 C   0  0  0  0  0  0  0  0  0  0  0  0
    3.2636    4.6891   -0.0004 C   0  0  0  0  0  0  0  0  0  0  0  0
    3.7953    5.9292   -0.0006 N   0  0  0  0  0  0  0  0  0  0  0  0
    5.1373    6.1106   -0.0006 N   0  0  0  0  0  0  0  0  0  0  0  0
    5.9795    5.0558   -0.0003 C   0  0  0  0  0  0  0  0  0  0  0  0
    5.4707    3.7634    0.0000 C   0  0  0  0  0  0  0  0  0  0  0  0
    1.4935    4.4699   -0.0004 Cl  0  0  0  0  0  0  0  0  0  0  0  0
    7.3645    5.2580   -0.0002 N   0  0  0  0  0  0  0  0  0  0  0  0
    7.7366    6.1944    0.0000 H   0  0  0  0  0  0  0  0  0  0  0  0
    7.9910    4.4653   -0.0004 H   0  0  0  0  0  0  0  0  0  0  0  0
    3.6798    2.5760    0.0002 H   0  0  0  0  0  0  0  0  0  0  0  0
    6.1398    2.9088    0.0003 H   0  0  0  0  0  0  0  0  0  0  0  0
  1  2  4  0  0  0  0
  2  3  4  0  0  0  0
  3  4  4  0  0  0  0
  4  5  4  0  0  0  0
  5  6  4  0  0  0  0
  6  1  4  0  0  0  0
  2  7  1  0  0  0  0
  5  8  1  0  0  0  0
  8  9  1  0  0  0  0
  8 10  1  0  0  0  0
  1 11  1  0  0  0  0
  6 12  1  0  0  0  0
M  END
>  <Alias name>
3-Amino-6-chloropyridazine

>  <logG(inf)>   
1.523

$$$$
Benzylamine
  ChemBrain IXL

 17 17  0  0  0  0  0  0  0  0  1 V2000
    3.8395    5.4606    0.6541 C   0  0  0  0  0  0  0  0  0  0  0  0
    2.5885    4.9044    0.9222 C   0  0  0  0  0  0  0  0  0  0  0  0
    2.4354    3.5183    0.9619 C   0  0  0  0  0  0  0  0  0  0  0  0
    3.5334    2.6884    0.7336 C   0  0  0  0  0  0  0  0  0  0  0  0
    4.7845    3.2445    0.4655 C   0  0  0  0  0  0  0  0  0  0  0  0
    4.9375    4.6308    0.4258 C   0  0  0  0  0  0  0  0  0  0  0  0
    5.9972    2.3270    0.2132 C   0  0  0  0  0  0  0  0  0  0  0  0
    7.1275    3.1306   -0.2748 N   0  0  0  0  0  0  0  0  0  0  0  0
    3.9580    6.5337    0.6234 H   0  0  0  0  0  0  0  0  0  0  0  0
    1.7386    5.5469    1.0990 H   0  0  0  0  0  0  0  0  0  0  0  0
    1.4670    3.0878    1.1695 H   0  0  0  0  0  0  0  0  0  0  0  0
    3.4148    1.6154    0.7643 H   0  0  0  0  0  0  0  0  0  0  0  0
    5.9058    5.0616    0.2182 H   0  0  0  0  0  0  0  0  0  0  0  0
    6.2754    1.8367    1.1344 H   0  0  0  0  0  0  0  0  0  0  0  0
    5.7384    1.5836   -0.5262 H   0  0  0  0  0  0  0  0  0  0  0  0
    7.3874    3.8731    0.4651 H   0  0  0  0  0  0  0  0  0  0  0  0
    6.8491    3.6217   -1.1955 H   0  0  0  0  0  0  0  0  0  0  0  0
  1  2  4  0  0  0  0
  2  3  4  0  0  0  0
  3  4  4  0  0  0  0
  4  5  4  0  0  0  0
  5  6  4  0  0  0  0
  6  1  4  0  0  0  0
  5  7  1  0  0  0  0
  7  8  1  0  0  0  0
  1  9  1  0  0  0  0
  2 10  1  0  0  0  0
  3 11  1  0  0  0  0
  4 12  1  0  0  0  0
  6 13  1  0  0  0  0
  7 14  1  0  0  0  0
  7 15  1  0  0  0  0
  8 16  1  0  0  0  0
  8 17  1  0  0  0  0
M  END
>  <Alias name>
Benzylamine

>  <logG(inf)>   
1.533

$$$$
Tetrahydrofuran
  ChemBrain IXL

 13 13  0  0  0  0  0  0  0  0  1 V2000
    3.5023    4.7370    0.4041 O   0  0  0  0  0  0  0  0  0  0  0  0
    4.5137    4.1538   -0.4925 C   0  0  0  0  0  0  0  0  0  0  0  0
    4.0751    2.7070   -0.7852 C   0  0  0  0  0  0  0  0  0  0  0  0
    2.8395    2.4294    0.0888 C   0  0  0  0  0  0  0  0  0  0  0  0
    2.4585    3.7619    0.7601 C   0  0  0  0  0  0  0  0  0  0  0  0
    5.4793    4.1544   -0.0076 H   0  0  0  0  0  0  0  0  0  0  0  0
    4.5625    4.7186   -1.4115 H   0  0  0  0  0  0  0  0  0  0  0  0
    4.8690    2.0207   -0.5325 H   0  0  0  0  0  0  0  0  0  0  0  0
    3.8168    2.6051   -1.8294 H   0  0  0  0  0  0  0  0  0  0  0  0
    2.0240    2.0768   -0.5242 H   0  0  0  0  0  0  0  0  0  0  0  0
    3.0804    1.6936    0.8424 H   0  0  0  0  0  0  0  0  0  0  0  0
    2.4188    3.6379    1.8320 H   0  0  0  0  0  0  0  0  0  0  0  0
    1.4999    4.0982    0.3921 H   0  0  0  0  0  0  0  0  0  0  0  0
  1  2  1  0  0  0  0
  2  3  1  0  0  0  0
  3  4  1  0  0  0  0
  4  5  1  0  0  0  0
  5  1  1  0  0  0  0
  2  6  1  0  0  0  0
  2  7  1  0  0  0  0
  3  8  1  0  0  0  0
  3  9  1  0  0  0  0
  4 10  1  0  0  0  0
  4 11  1  0  0  0  0
  5 12  1  0  0  0  0
  5 13  1  0  0  0  0
M  END
>  <Alias name>
Tetrahydrofuran

>  <logG(inf)>   
1.543

$$$$
t-Amyl alcohol
  ChemBrain IXL

 18 17  0  0  0  0  0  0  0  0  1 V2000
    3.9382    2.0361   -0.0536 C   0  0  0  0  0  0  0  0  0  0  0  0
    4.2156    3.5121   -0.3991 C   0  0  0  0  0  0  0  0  0  0  0  0
    5.0477    4.1558    0.7278 C   0  0  0  0  0  0  0  0  0  0  0  0
    5.3285    5.6312    0.3817 C   0  0  0  0  0  0  0  0  0  0  0  0
    4.9618    3.5874   -1.6634 O   0  0  0  0  0  0  0  0  0  0  0  0
    2.8788    4.2651   -0.5459 C   0  0  0  0  0  0  0  0  0  0  0  0
    4.8749    1.5083    0.0491 H   0  0  0  0  0  0  0  0  0  0  0  0
    3.3901    1.9806    0.8753 H   0  0  0  0  0  0  0  0  0  0  0  0
    4.4987    4.1021    1.6563 H   0  0  0  0  0  0  0  0  0  0  0  0
    5.9832    3.6262    0.8317 H   0  0  0  0  0  0  0  0  0  0  0  0
    5.9132    6.0809    1.1705 H   0  0  0  0  0  0  0  0  0  0  0  0
    5.8761    5.6850   -0.5477 H   0  0  0  0  0  0  0  0  0  0  0  0
    4.3934    6.1615    0.2797 H   0  0  0  0  0  0  0  0  0  0  0  0
    5.8031    3.1461   -1.6601 H   0  0  0  0  0  0  0  0  0  0  0  0
    3.3554    1.5850   -0.8430 H   0  0  0  0  0  0  0  0  0  0  0  0
    2.2954    3.8125   -1.3341 H   0  0  0  0  0  0  0  0  0  0  0  0
    2.3313    4.2112    0.3835 H   0  0  0  0  0  0  0  0  0  0  0  0
    3.0727    5.2990   -0.7900 H   0  0  0  0  0  0  0  0  0  0  0  0
  1  2  1  0  0  0  0
  2  3  1  0  0  0  0
  3  4  1  0  0  0  0
  1  7  1  0  0  0  0
  1  8  1  0  0  0  0
  2  5  1  0  0  0  0
  2  6  1  0  0  0  0
  3  9  1  0  0  0  0
  3 10  1  0  0  0  0
  4 11  1  0  0  0  0
  4 12  1  0  0  0  0
  4 13  1  0  0  0  0
  5 14  1  0  0  0  0
  1 15  1  0  0  0  0
  6 16  1  0  0  0  0
  6 17  1  0  0  0  0
  6 18  1  0  0  0  0
M  END
>  <Alias name>
2-Methyl-2-butanol

>  <logG(inf)>   
1.55

$$$$
2-Methylpyridine
  ChemBrain IXL

 14 14  0  0  0  0  0  0  0  0  1 V2000
    2.9971    3.0819   -0.7917 C   0  0  0  0  0  0  0  0  0  0  0  0
    2.8146    4.4452   -0.5619 C   0  0  0  0  0  0  0  0  0  0  0  0
    3.8716    5.2360   -0.2709 N   0  0  0  0  0  0  0  0  0  0  0  0
    5.1215    4.7261   -0.1966 C   0  0  0  0  0  0  0  0  0  0  0  0
    5.3445    3.3687   -0.4198 C   0  0  0  0  0  0  0  0  0  0  0  0
    4.2730    2.5397   -0.7199 C   0  0  0  0  0  0  0  0  0  0  0  0
    6.2593    5.6085    0.1224 C   0  0  0  0  0  0  0  0  0  0  0  0
    2.1491    2.4476   -1.0251 H   0  0  0  0  0  0  0  0  0  0  0  0
    1.8219    4.8701   -0.6171 H   0  0  0  0  0  0  0  0  0  0  0  0
    6.3481    2.9614   -0.3598 H   0  0  0  0  0  0  0  0  0  0  0  0
    4.4309    1.4797   -0.8965 H   0  0  0  0  0  0  0  0  0  0  0  0
    5.8981    6.6134    0.2938 H   0  0  0  0  0  0  0  0  0  0  0  0
    6.9569    5.6112   -0.7060 H   0  0  0  0  0  0  0  0  0  0  0  0
    6.7578    5.2463    1.0132 H   0  0  0  0  0  0  0  0  0  0  0  0
  1  2  4  0  0  0  0
  2  3  4  0  0  0  0
  3  4  4  0  0  0  0
  4  5  4  0  0  0  0
  5  6  4  0  0  0  0
  6  1  4  0  0  0  0
  4  7  1  0  0  0  0
  1  8  1  0  0  0  0
  2  9  1  0  0  0  0
  5 10  1  0  0  0  0
  6 11  1  0  0  0  0
  7 12  1  0  0  0  0
  7 13  1  0  0  0  0
  7 14  1  0  0  0  0
M  END
>  <Alias name>
2-Picoline

>  <logG(inf)>   
1.573

$$$$
2-n-Butoxyethanol
  ChemBrain IXL

 22 21  0  0  0  0  0  0  0  0  1 V2000
    5.9308    5.4296    0.2924 C   0  0  0  0  0  0  0  0  0  0  0  0
    7.1159    6.1091   -0.2503 O   0  0  0  0  0  0  0  0  0  0  0  0
    8.3121    5.2645   -0.3790 C   0  0  0  0  0  0  0  0  0  0  0  0
    9.4707    6.0999   -0.9565 C   0  0  0  0  0  0  0  0  0  0  0  0
   10.6669    5.2555   -1.0852 O   0  0  0  0  0  0  0  0  0  0  0  0
    4.7589    6.4267    0.3721 C   0  0  0  0  0  0  0  0  0  0  0  0
    3.5159    5.7147    0.9409 C   0  0  0  0  0  0  0  0  0  0  0  0
    2.3438    6.7119    1.0207 C   0  0  0  0  0  0  0  0  0  0  0  0
   11.4592    5.7101   -1.4482 H   0  0  0  0  0  0  0  0  0  0  0  0
    6.1526    5.0531    1.2834 H   0  0  0  0  0  0  0  0  0  0  0  0
    5.6596    4.6047   -0.3549 H   0  0  0  0  0  0  0  0  0  0  0  0
    8.5922    4.8841    0.5956 H   0  0  0  0  0  0  0  0  0  0  0  0
    8.0991    4.4355   -1.0426 H   0  0  0  0  0  0  0  0  0  0  0  0
    9.1907    6.4803   -1.9310 H   0  0  0  0  0  0  0  0  0  0  0  0
    9.6837    6.9288   -0.2929 H   0  0  0  0  0  0  0  0  0  0  0  0
    5.0302    7.2516    1.0193 H   0  0  0  0  0  0  0  0  0  0  0  0
    4.5373    6.8032   -0.6189 H   0  0  0  0  0  0  0  0  0  0  0  0
    3.2446    4.8899    0.2937 H   0  0  0  0  0  0  0  0  0  0  0  0
    3.7375    5.3382    1.9319 H   0  0  0  0  0  0  0  0  0  0  0  0
    1.4706    6.2113    1.4204 H   0  0  0  0  0  0  0  0  0  0  0  0
    2.6150    7.5367    1.6680 H   0  0  0  0  0  0  0  0  0  0  0  0
    2.1221    7.0884    0.0298 H   0  0  0  0  0  0  0  0  0  0  0  0
  1  2  1  0  0  0  0
  2  3  1  0  0  0  0
  3  4  1  0  0  0  0
  4  5  1  0  0  0  0
  1  6  1  0  0  0  0
  6  7  1  0  0  0  0
  7  8  1  0  0  0  0
  5  9  1  0  0  0  0
  1 10  1  0  0  0  0
  1 11  1  0  0  0  0
  3 12  1  0  0  0  0
  3 13  1  0  0  0  0
  4 14  1  0  0  0  0
  4 15  1  0  0  0  0
  6 16  1  0  0  0  0
  6 17  1  0  0  0  0
  7 18  1  0  0  0  0
  7 19  1  0  0  0  0
  8 20  1  0  0  0  0
  8 21  1  0  0  0  0
  8 22  1  0  0  0  0
M  END
>  <Alias name>
Butylcellosolve

>  <logG(inf)>   
1.579

$$$$
1-Methylpiperidine
  ChemBrain IXL

 20 20  0  0  0  0  0  0  0  0  1 V2000
    2.8216    3.4988   -0.8747 C   0  0  0  0  0  0  0  0  0  0  0  0
    4.2857    3.6579   -1.3326 C   0  0  0  0  0  0  0  0  0  0  0  0
    5.1959    3.4886   -0.1771 N   0  0  0  0  0  0  0  0  0  0  0  0
    4.9254    4.5352    0.8346 C   0  0  0  0  0  0  0  0  0  0  0  0
    3.4796    4.4012    1.3544 C   0  0  0  0  0  0  0  0  0  0  0  0
    2.5049    4.5602    0.1834 C   0  0  0  0  0  0  0  0  0  0  0  0
    6.5898    3.6011   -0.6342 C   0  0  0  0  0  0  0  0  0  0  0  0
    2.1605    3.6244   -1.7231 H   0  0  0  0  0  0  0  0  0  0  0  0
    2.6818    2.5124   -0.4500 H   0  0  0  0  0  0  0  0  0  0  0  0
    4.4254    4.6431   -1.7605 H   0  0  0  0  0  0  0  0  0  0  0  0
    4.5103    2.9064   -2.0793 H   0  0  0  0  0  0  0  0  0  0  0  0
    5.6148    4.4210    1.6620 H   0  0  0  0  0  0  0  0  0  0  0  0
    5.0594    5.5126    0.3872 H   0  0  0  0  0  0  0  0  0  0  0  0
    3.3473    3.4251    1.8045 H   0  0  0  0  0  0  0  0  0  0  0  0
    3.2870    5.1693    2.0930 H   0  0  0  0  0  0  0  0  0  0  0  0
    2.6176    5.5467   -0.2492 H   0  0  0  0  0  0  0  0  0  0  0  0
    1.4888    4.4324    0.5352 H   0  0  0  0  0  0  0  0  0  0  0  0
    6.7475    4.5774   -1.0760 H   0  0  0  0  0  0  0  0  0  0  0  0
    6.7908    2.8342   -1.3721 H   0  0  0  0  0  0  0  0  0  0  0  0
    7.2575    3.4743    0.2090 H   0  0  0  0  0  0  0  0  0  0  0  0
  1  2  1  0  0  0  0
  2  3  1  0  0  0  0
  3  4  1  0  0  0  0
  4  5  1  0  0  0  0
  5  6  1  0  0  0  0
  6  1  1  0  0  0  0
  3  7  1  0  0  0  0
  1  8  1  0  0  0  0
  1  9  1  0  0  0  0
  2 10  1  0  0  0  0
  2 11  1  0  0  0  0
  4 12  1  0  0  0  0
  4 13  1  0  0  0  0
  5 14  1  0  0  0  0
  5 15  1  0  0  0  0
  6 16  1  0  0  0  0
  6 17  1  0  0  0  0
  7 18  1  0  0  0  0
  7 19  1  0  0  0  0
  7 20  1  0  0  0  0
M  END
>  <Alias name>
N-Methylpiperidine

>  <logG(inf)>   
1.592

$$$$
2-Methyltetrahydrofuran
  ChemBrain IXL

 16 16  0  0  0  0  0  0  0  0  1 V2000
    4.4475    4.9297   -0.0804 O   0  0  0  0  0  0  0  0  0  0  0  0
    4.7297    3.5212   -0.3876 C   0  0  0  0  0  0  0  0  0  0  0  0
    3.4694    2.7806    0.0447 C   0  0  0  0  0  0  0  0  0  0  0  0
    2.3430    3.7470   -0.2796 C   0  0  0  0  0  0  0  0  0  0  0  0
    2.9696    5.1591   -0.1013 C   0  0  0  0  0  0  0  0  0  0  0  0
    5.9700    3.0149    0.3738 C   0  0  0  0  0  0  0  0  0  0  0  0
    4.8682    3.4057   -1.4554 H   0  0  0  0  0  0  0  0  0  0  0  0
    3.3551    1.8431   -0.4851 H   0  0  0  0  0  0  0  0  0  0  0  0
    3.5014    2.6104    1.1138 H   0  0  0  0  0  0  0  0  0  0  0  0
    2.0601    3.6156   -1.3167 H   0  0  0  0  0  0  0  0  0  0  0  0
    1.4848    3.6034    0.3650 H   0  0  0  0  0  0  0  0  0  0  0  0
    2.6832    5.7961   -0.9289 H   0  0  0  0  0  0  0  0  0  0  0  0
    2.6607    5.6005    0.8380 H   0  0  0  0  0  0  0  0  0  0  0  0
    6.8389    3.5839    0.0672 H   0  0  0  0  0  0  0  0  0  0  0  0
    6.1277    1.9669    0.1507 H   0  0  0  0  0  0  0  0  0  0  0  0
    5.8152    3.1380    1.4386 H   0  0  0  0  0  0  0  0  0  0  0  0
  1  2  1  0  0  0  0
  2  3  1  0  0  0  0
  3  4  1  0  0  0  0
  4  5  1  0  0  0  0
  5  1  1  0  0  0  0
  2  6  1  0  0  0  0
  2  7  1  0  0  0  0
  3  8  1  0  0  0  0
  3  9  1  0  0  0  0
  4 10  1  0  0  0  0
  4 11  1  0  0  0  0
  5 12  1  0  0  0  0
  5 13  1  0  0  0  0
  6 14  1  0  0  0  0
  6 15  1  0  0  0  0
  6 16  1  0  0  0  0
M  END
>  <Alias name>
2-Methyltetrahydrofuran

>  <logG(inf)>   
1.61

$$$$
Acrylonitrile
  ChemBrain IXL

  7  6  0  0  0  0  0  0  0  0  1 V2000
    2.5123    3.0196    0.0000 C   0  0  0  0  0  0  0  0  0  0  0  0
    3.5182    3.8975    0.0000 C   0  0  0  0  0  0  0  0  0  0  0  0
    4.9188    3.4186    0.0000 C   0  0  0  0  0  0  0  0  0  0  0  0
    6.0144    3.0439    0.0000 N   0  0  0  0  0  0  0  0  0  0  0  0
    2.7208    1.9568    0.0000 H   0  0  0  0  0  0  0  0  0  0  0  0
    1.4877    3.3703    0.0000 H   0  0  0  0  0  0  0  0  0  0  0  0
    3.3095    4.9601    0.0000 H   0  0  0  0  0  0  0  0  0  0  0  0
  1  2  2  0  0  0  0
  2  3  1  0  0  0  0
  3  4  3  0  0  0  0
  1  5  1  0  0  0  0
  1  6  1  0  0  0  0
  2  7  1  0  0  0  0
M  END
>  <Alias name>
Cyanoethylene

>  <logG(inf)>   
1.612

$$$$
2-Ethoxyethylacetate
  ChemBrain IXL

 21 20  0  0  0  0  0  0  0  0  1 V2000
    9.2636    4.1171   -1.2961 C   0  0  0  0  0  0  0  0  0  0  0  0
    9.3307    5.5959   -1.2293 C   0  0  0  0  0  0  0  0  0  0  0  0
   10.3553    6.1741   -1.5516 O   0  0  0  0  0  0  0  0  0  0  0  0
    8.1628    6.3685   -0.7746 O   0  0  0  0  0  0  0  0  0  0  0  0
    6.9836    5.5665   -0.4121 C   0  0  0  0  0  0  0  0  0  0  0  0
    5.8453    6.5024    0.0368 C   0  0  0  0  0  0  0  0  0  0  0  0
    4.6653    5.7024    0.3954 O   0  0  0  0  0  0  0  0  0  0  0  0
    3.4993    6.4800    0.8394 C   0  0  0  0  0  0  0  0  0  0  0  0
    2.3414    5.5217    1.1784 C   0  0  0  0  0  0  0  0  0  0  0  0
   10.2163    3.7273   -1.6324 H   0  0  0  0  0  0  0  0  0  0  0  0
    9.0381    3.7211   -0.3136 H   0  0  0  0  0  0  0  0  0  0  0  0
    8.4872    3.8219   -1.9912 H   0  0  0  0  0  0  0  0  0  0  0  0
    6.6602    4.9911   -1.2707 H   0  0  0  0  0  0  0  0  0  0  0  0
    7.2388    4.8943    0.3979 H   0  0  0  0  0  0  0  0  0  0  0  0
    6.1676    7.0761    0.8969 H   0  0  0  0  0  0  0  0  0  0  0  0
    5.5921    7.1762   -0.7723 H   0  0  0  0  0  0  0  0  0  0  0  0
    3.7620    7.0541    1.7193 H   0  0  0  0  0  0  0  0  0  0  0  0
    3.1913    7.1524    0.0483 H   0  0  0  0  0  0  0  0  0  0  0  0
    2.0791    4.9472    0.2987 H   0  0  0  0  0  0  0  0  0  0  0  0
    2.6490    4.8497    1.9699 H   0  0  0  0  0  0  0  0  0  0  0  0
    1.4824    6.0948    1.5048 H   0  0  0  0  0  0  0  0  0  0  0  0
  1  2  1  0  0  0  0
  2  3  2  0  0  0  0
  2  4  1  0  0  0  0
  4  5  1  0  0  0  0
  5  6  1  0  0  0  0
  6  7  1  0  0  0  0
  7  8  1  0  0  0  0
  8  9  1  0  0  0  0
  1 10  1  0  0  0  0
  1 11  1  0  0  0  0
  1 12  1  0  0  0  0
  5 13  1  0  0  0  0
  5 14  1  0  0  0  0
  6 15  1  0  0  0  0
  6 16  1  0  0  0  0
  8 17  1  0  0  0  0
  8 18  1  0  0  0  0
  9 19  1  0  0  0  0
  9 20  1  0  0  0  0
  9 21  1  0  0  0  0
M  END
>  <Alias name>
2-Ethoxyethylacetate

>  <logG(inf)>   
1.634

$$$$
gamma-Picoline
  ChemBrain IXL

 14 14  0  0  0  0  0  0  0  0  1 V2000
    4.6758    2.5430    0.0000 C   0  0  0  0  0  0  0  0  0  0  0  0
    3.5815    3.3980    0.0419 C   0  0  0  0  0  0  0  0  0  0  0  0
    5.9663    3.0723    0.0370 C   0  0  0  0  0  0  0  0  0  0  0  0
    3.7984    4.7680    0.1202 C   0  0  0  0  0  0  0  0  0  0  0  0
    2.1943    2.8532    0.0035 C   0  0  0  0  0  0  0  0  0  0  0  0
    6.1549    4.4088    0.1132 N   0  0  0  0  0  0  0  0  0  0  0  0
    5.1042    5.2585    0.1550 C   0  0  0  0  0  0  0  0  0  0  0  0
    4.5262    1.4708   -0.0611 H   0  0  0  0  0  0  0  0  0  0  0  0
    6.8196    2.4083    0.0044 H   0  0  0  0  0  0  0  0  0  0  0  0
    2.9568    5.4508    0.1538 H   0  0  0  0  0  0  0  0  0  0  0  0
    2.2305    1.7700   -0.0056 H   0  0  0  0  0  0  0  0  0  0  0  0
    1.6492    3.1879    0.8785 H   0  0  0  0  0  0  0  0  0  0  0  0
    1.6917    3.2043   -0.8902 H   0  0  0  0  0  0  0  0  0  0  0  0
    5.2752    6.3249    0.2160 H   0  0  0  0  0  0  0  0  0  0  0  0
  1  2  4  0  0  0  0
  1  3  4  0  0  0  0
  2  4  4  0  0  0  0
  2  5  1  0  0  0  0
  3  6  4  0  0  0  0
  4  7  4  0  0  0  0
  6  7  4  0  0  0  0
  1  8  1  0  0  0  0
  3  9  1  0  0  0  0
  4 10  1  0  0  0  0
  5 11  1  0  0  0  0
  5 12  1  0  0  0  0
  5 13  1  0  0  0  0
  7 14  1  0  0  0  0
M  END
>  <Alias name>
4-Methylpyridine

>  <logG(inf)>   
1.644

$$$$
Iso-Butanol
  ChemBrain IXL

 15 14  0  0  0  0  0  0  0  0  1 V2000
    2.2723    2.7366   -0.1710 C   0  0  0  0  0  0  0  0  0  0  0  0
    3.6334    3.1851    0.3957 C   0  0  0  0  0  0  0  0  0  0  0  0
    4.7257    2.9865   -0.6735 C   0  0  0  0  0  0  0  0  0  0  0  0
    6.0247    3.4122   -0.1326 O   0  0  0  0  0  0  0  0  0  0  0  0
    3.5615    4.6742    0.7866 C   0  0  0  0  0  0  0  0  0  0  0  0
    1.5070    2.8757    0.5781 H   0  0  0  0  0  0  0  0  0  0  0  0
    2.3226    1.6931   -0.4449 H   0  0  0  0  0  0  0  0  0  0  0  0
    2.0335    3.3266   -1.0435 H   0  0  0  0  0  0  0  0  0  0  0  0
    3.8722    2.5950    1.2681 H   0  0  0  0  0  0  0  0  0  0  0  0
    4.7747    1.9432   -0.9483 H   0  0  0  0  0  0  0  0  0  0  0  0
    4.4876    3.5776   -1.5455 H   0  0  0  0  0  0  0  0  0  0  0  0
    6.0696    4.3228    0.1344 H   0  0  0  0  0  0  0  0  0  0  0  0
    3.3234    5.2644   -0.0860 H   0  0  0  0  0  0  0  0  0  0  0  0
    4.5150    4.9885    1.1846 H   0  0  0  0  0  0  0  0  0  0  0  0
    2.7955    4.8132    1.5352 H   0  0  0  0  0  0  0  0  0  0  0  0
  1  2  1  0  0  0  0
  2  3  1  0  0  0  0
  3  4  1  0  0  0  0
  2  5  1  0  0  0  0
  1  6  1  0  0  0  0
  1  7  1  0  0  0  0
  1  8  1  0  0  0  0
  2  9  1  0  0  0  0
  3 10  1  0  0  0  0
  3 11  1  0  0  0  0
  4 12  1  0  0  0  0
  5 13  1  0  0  0  0
  5 14  1  0  0  0  0
  5 15  1  0  0  0  0
M  END
>  <Alias name>
2-Methyl-1-propanol

>  <logG(inf)>   
1.647

$$$$
Fenuron
  ChemBrain IXL

 24 24  0  0  0  0  0  0  0  0  1 V2000
    3.5761    2.3841   -0.9685 C   0  0  0  0  0  0  0  0  0  0  0  0
    2.8713    3.5831   -0.8594 C   0  0  0  0  0  0  0  0  0  0  0  0
    3.5573    4.7781   -0.6410 C   0  0  0  0  0  0  0  0  0  0  0  0
    4.9482    4.7743   -0.5316 C   0  0  0  0  0  0  0  0  0  0  0  0
    5.6529    3.5751   -0.6407 C   0  0  0  0  0  0  0  0  0  0  0  0
    4.9669    2.3801   -0.8592 C   0  0  0  0  0  0  0  0  0  0  0  0
    5.6706    6.0343   -0.3013 N   0  0  0  0  0  0  0  0  0  0  0  0
    7.1372    6.0313   -0.1858 C   0  0  0  0  0  0  0  0  0  0  0  0
    7.7539    4.9830   -0.2812 O   0  0  0  0  0  0  0  0  0  0  0  0
    7.8615    7.2910    0.0446 N   0  0  0  0  0  0  0  0  0  0  0  0
    9.3271    7.2853    0.1597 C   0  0  0  0  0  0  0  0  0  0  0  0
    7.1205    8.5559    0.1600 C   0  0  0  0  0  0  0  0  0  0  0  0
    3.0451    1.4590   -1.1376 H   0  0  0  0  0  0  0  0  0  0  0  0
    1.7947    3.5862   -0.9441 H   0  0  0  0  0  0  0  0  0  0  0  0
    3.0116    5.7063   -0.5565 H   0  0  0  0  0  0  0  0  0  0  0  0
    6.7296    3.5719   -0.5561 H   0  0  0  0  0  0  0  0  0  0  0  0
    5.5125    1.4519   -0.9436 H   0  0  0  0  0  0  0  0  0  0  0  0
    5.1243    6.9616   -0.2171 H   0  0  0  0  0  0  0  0  0  0  0  0
    9.6825    8.2976    0.2837 H   0  0  0  0  0  0  0  0  0  0  0  0
    9.7568    6.8600   -0.7353 H   0  0  0  0  0  0  0  0  0  0  0  0
    9.6188    6.6940    1.0151 H   0  0  0  0  0  0  0  0  0  0  0  0
    6.0629    8.3642    0.0628 H   0  0  0  0  0  0  0  0  0  0  0  0
    7.4371    9.2311   -0.6212 H   0  0  0  0  0  0  0  0  0  0  0  0
    7.3182    9.0023    1.1234 H   0  0  0  0  0  0  0  0  0  0  0  0
  1  2  4  0  0  0  0
  2  3  4  0  0  0  0
  3  4  4  0  0  0  0
  4  5  4  0  0  0  0
  5  6  4  0  0  0  0
  6  1  4  0  0  0  0
  4  7  1  0  0  0  0
  7  8  1  0  0  0  0
  8  9  2  0  0  0  0
  8 10  1  0  0  0  0
 10 11  1  0  0  0  0
 10 12  1  0  0  0  0
  1 13  1  0  0  0  0
  2 14  1  0  0  0  0
  3 15  1  0  0  0  0
  5 16  1  0  0  0  0
  6 17  1  0  0  0  0
  7 18  1  0  0  0  0
 11 19  1  0  0  0  0
 11 20  1  0  0  0  0
 11 21  1  0  0  0  0
 12 22  1  0  0  0  0
 12 23  1  0  0  0  0
 12 24  1  0  0  0  0
M  END
>  <Alias name>
1,1-Dimethyl-3-phenylurea

>  <logG(inf)>   
1.662

$$$$
Formic acid ethylester
  ChemBrain IXL

 11 10  0  0  0  0  0  0  0  0  1 V2000
    6.9185    4.0155   -1.0581 O   0  0  0  0  0  0  0  0  0  0  0  0
    5.9009    3.4932   -0.6339 C   0  0  0  0  0  0  0  0  0  0  0  0
    4.6903    4.3016   -0.4291 O   0  0  0  0  0  0  0  0  0  0  0  0
    3.5287    3.5618    0.0852 C   0  0  0  0  0  0  0  0  0  0  0  0
    2.3381    4.5259    0.2514 C   0  0  0  0  0  0  0  0  0  0  0  0
    5.8894    2.4370   -0.4088 H   0  0  0  0  0  0  0  0  0  0  0  0
    3.2637    2.7791   -0.6102 H   0  0  0  0  0  0  0  0  0  0  0  0
    3.7747    3.1253    1.0419 H   0  0  0  0  0  0  0  0  0  0  0  0
    2.0921    4.9625   -0.7053 H   0  0  0  0  0  0  0  0  0  0  0  0
    1.4848    3.9824    0.6293 H   0  0  0  0  0  0  0  0  0  0  0  0
    2.6031    5.3087    0.9468 H   0  0  0  0  0  0  0  0  0  0  0  0
  1  2  2  0  0  0  0
  2  3  1  0  0  0  0
  3  4  1  0  0  0  0
  2  6  1  0  0  0  0
  4  5  1  0  0  0  0
  4  7  1  0  0  0  0
  4  8  1  0  0  0  0
  5  9  1  0  0  0  0
  5 10  1  0  0  0  0
  5 11  1  0  0  0  0
M  END
>  <Alias name>
Ethyl formate

>  <logG(inf)>   
1.67

$$$$
3-Penten-2-ol
  ChemBrain IXL

 16 15  0  0  0  0  0  0  0  0  1 V2000
    2.4124    3.7255    0.4581 C   0  0  0  0  0  0  0  0  0  0  0  0
    3.5807    4.1127   -0.4692 C   0  0  0  0  0  0  0  0  0  0  0  0
    4.8520    3.6213    0.1074 C   0  0  0  0  0  0  0  0  0  0  0  0
    5.9933    4.2658   -0.1464 C   0  0  0  0  0  0  0  0  0  0  0  0
    7.2647    3.7742    0.4301 C   0  0  0  0  0  0  0  0  0  0  0  0
    3.6362    5.5756   -0.6027 O   0  0  0  0  0  0  0  0  0  0  0  0
    3.7680    6.0649    0.2397 H   0  0  0  0  0  0  0  0  0  0  0  0
    2.3718    2.6477    0.5568 H   0  0  0  0  0  0  0  0  0  0  0  0
    2.5623    4.1720    1.4333 H   0  0  0  0  0  0  0  0  0  0  0  0
    1.4820    4.0846    0.0358 H   0  0  0  0  0  0  0  0  0  0  0  0
    3.4305    3.6667   -1.4446 H   0  0  0  0  0  0  0  0  0  0  0  0
    4.8565    2.7389    0.7353 H   0  0  0  0  0  0  0  0  0  0  0  0
    5.9887    5.1483   -0.7741 H   0  0  0  0  0  0  0  0  0  0  0  0
    7.9788    4.5872    0.4751 H   0  0  0  0  0  0  0  0  0  0  0  0
    7.6600    2.9805   -0.1918 H   0  0  0  0  0  0  0  0  0  0  0  0
    7.0856    3.3952    1.4287 H   0  0  0  0  0  0  0  0  0  0  0  0
  1  2  1  0  0  0  0
  2  3  1  0  0  0  0
  3  4  2  0  0  0  0
  4  5  1  0  0  0  0
  2  6  1  0  0  0  0
  6  7  1  0  0  0  0
  1  8  1  0  0  0  0
  1  9  1  0  0  0  0
  1 10  1  0  0  0  0
  2 11  1  0  0  0  0
  3 12  1  0  0  0  0
  4 13  1  0  0  0  0
  5 14  1  0  0  0  0
  5 15  1  0  0  0  0
  5 16  1  0  0  0  0
M  END
>  <Alias name>
3-Penten-2-ol

>  <logG(inf)>   
1.68

$$$$
Dimethylcarbonate
  ChemBrain IXL

 12 11  0  0  0  0  0  0  0  0  1 V2000
    4.1067    4.7213    0.3632 C   0  0  0  0  0  0  0  0  0  0  0  0
    3.4877    5.6107    0.9237 O   0  0  0  0  0  0  0  0  0  0  0  0
    3.4482    3.4404    0.0687 O   0  0  0  0  0  0  0  0  0  0  0  0
    5.5110    4.9305   -0.0178 O   0  0  0  0  0  0  0  0  0  0  0  0
    6.1501    3.7880   -0.6863 C   0  0  0  0  0  0  0  0  0  0  0  0
    2.0448    3.3505    0.4968 C   0  0  0  0  0  0  0  0  0  0  0  0
    7.1763    4.0378   -0.9259 H   0  0  0  0  0  0  0  0  0  0  0  0
    5.6128    3.5562   -1.5976 H   0  0  0  0  0  0  0  0  0  0  0  0
    6.1322    2.9282   -0.0280 H   0  0  0  0  0  0  0  0  0  0  0  0
    1.6501    2.3758    0.2377 H   0  0  0  0  0  0  0  0  0  0  0  0
    1.9847    3.4910    1.5689 H   0  0  0  0  0  0  0  0  0  0  0  0
    1.4657    4.1184   -0.0010 H   0  0  0  0  0  0  0  0  0  0  0  0
  1  2  2  0  0  0  0
  1  3  1  0  0  0  0
  1  4  1  0  0  0  0
  4  5  1  0  0  0  0
  3  6  1  0  0  0  0
  5  7  1  0  0  0  0
  5  8  1  0  0  0  0
  5  9  1  0  0  0  0
  6 10  1  0  0  0  0
  6 11  1  0  0  0  0
  6 12  1  0  0  0  0
M  END
>  <Alias name>
Dimethyl carbonate

>  <logG(inf)>   
1.681

$$$$
1-Butanol
  ChemBrain IXL

 15 14  0  0  0  0  0  0  0  0  1 V2000
    2.1958    3.6217    1.0266 C   0  0  0  0  0  0  0  0  0  0  0  0
    3.4105    4.4949    0.6566 C   0  0  0  0  0  0  0  0  0  0  0  0
    4.4008    3.6671   -0.1854 C   0  0  0  0  0  0  0  0  0  0  0  0
    5.6155    4.5403   -0.5554 C   0  0  0  0  0  0  0  0  0  0  0  0
    6.5601    3.7507   -1.3587 O   0  0  0  0  0  0  0  0  0  0  0  0
    2.5274    2.7673    1.5979 H   0  0  0  0  0  0  0  0  0  0  0  0
    1.5018    4.2019    1.6166 H   0  0  0  0  0  0  0  0  0  0  0  0
    1.7071    3.2841    0.1247 H   0  0  0  0  0  0  0  0  0  0  0  0
    3.8993    4.8326    1.5585 H   0  0  0  0  0  0  0  0  0  0  0  0
    3.0789    5.3494    0.0853 H   0  0  0  0  0  0  0  0  0  0  0  0
    3.9120    3.3295   -1.0873 H   0  0  0  0  0  0  0  0  0  0  0  0
    4.7324    2.8126    0.3859 H   0  0  0  0  0  0  0  0  0  0  0  0
    6.1044    4.8778    0.3465 H   0  0  0  0  0  0  0  0  0  0  0  0
    5.2839    5.3948   -1.1266 H   0  0  0  0  0  0  0  0  0  0  0  0
    7.3422    4.2160   -1.6310 H   0  0  0  0  0  0  0  0  0  0  0  0
  1  2  1  0  0  0  0
  2  3  1  0  0  0  0
  3  4  1  0  0  0  0
  4  5  1  0  0  0  0
  1  6  1  0  0  0  0
  1  7  1  0  0  0  0
  1  8  1  0  0  0  0
  2  9  1  0  0  0  0
  2 10  1  0  0  0  0
  3 11  1  0  0  0  0
  3 12  1  0  0  0  0
  4 13  1  0  0  0  0
  4 14  1  0  0  0  0
  5 15  1  0  0  0  0
M  END
>  <Alias name>
1-Butanol

>  <logG(inf)>   
1.683

$$$$
2-Nitrobenzoic acid
  ChemBrain IXL

 17 17  0  0  0  0  0  0  0  0  1 V2000
    6.3519    2.9857    0.0000 C   0  0  0  0  0  0  0  0  0  0  0  0
    5.0454    2.5369   -0.1940 C   0  0  0  0  0  0  0  0  0  0  0  0
    3.9740    3.4136   -0.0221 C   0  0  0  0  0  0  0  0  0  0  0  0
    4.2096    4.7414    0.3348 C   0  0  0  0  0  0  0  0  0  0  0  0
    5.5160    5.1894    0.5317 C   0  0  0  0  0  0  0  0  0  0  0  0
    6.5871    4.3116    0.3642 C   0  0  0  0  0  0  0  0  0  0  0  0
    3.2875    6.8368    0.8644 O   0  5  0  0  0  0  0  0  0  0  0  0
    3.0814    5.6685    0.5033 N   0  3  0  0  0  0  0  0  0  0  0  0
    1.9235    5.2824    0.2844 O   0  0  0  0  0  0  0  0  0  0  0  0
    2.5873    2.9350   -0.2183 C   0  0  0  0  0  0  0  0  0  0  0  0
    2.3447    2.1042   -1.0782 O   0  0  0  0  0  0  0  0  0  0  0  0
    1.5024    3.4605    0.6230 O   0  0  0  0  0  0  0  0  0  0  0  0
    1.7111    4.2967    1.0957 H   0  0  0  0  0  0  0  0  0  0  0  0
    7.1836    2.3047   -0.1321 H   0  0  0  0  0  0  0  0  0  0  0  0
    4.8628    1.5079   -0.4780 H   0  0  0  0  0  0  0  0  0  0  0  0
    5.6985    6.2187    0.8147 H   0  0  0  0  0  0  0  0  0  0  0  0
    7.6013    4.6595    0.5168 H   0  0  0  0  0  0  0  0  0  0  0  0
  1  2  4  0  0  0  0
  2  3  4  0  0  0  0
  3  4  4  0  0  0  0
  4  5  4  0  0  0  0
  5  6  4  0  0  0  0
  6  1  4  0  0  0  0
  7  8  1  0  0  0  0
  8  9  2  0  0  0  0
  8  4  1  0  0  0  0
  3 10  1  0  0  0  0
 10 11  2  0  0  0  0
 10 12  1  0  0  0  0
 12 13  1  0  0  0  0
  1 14  1  0  0  0  0
  2 15  1  0  0  0  0
  5 16  1  0  0  0  0
  6 17  1  0  0  0  0
M  END
>  <Alias name>
2-Nitrobenzoic acid

>  <logG(inf)>   
1.686

$$$$
n-Butyric aldehyde
  ChemBrain IXL

 13 12  0  0  0  0  0  0  0  0  1 V2000
    5.6830    4.7759    0.4002 C   0  0  0  0  0  0  0  0  0  0  0  0
    6.8040    4.6931    0.8745 O   0  0  0  0  0  0  0  0  0  0  0  0
    4.8505    3.5008    0.1635 C   0  0  0  0  0  0  0  0  0  0  0  0
    3.3534    3.8643    0.1261 C   0  0  0  0  0  0  0  0  0  0  0  0
    2.5209    2.5892   -0.1107 C   0  0  0  0  0  0  0  0  0  0  0  0
    5.2741    5.7427    0.1462 H   0  0  0  0  0  0  0  0  0  0  0  0
    5.0308    2.7993    0.9646 H   0  0  0  0  0  0  0  0  0  0  0  0
    5.1361    3.0539   -0.7774 H   0  0  0  0  0  0  0  0  0  0  0  0
    3.0678    4.3111    1.0669 H   0  0  0  0  0  0  0  0  0  0  0  0
    3.1731    4.5658   -0.6750 H   0  0  0  0  0  0  0  0  0  0  0  0
    1.4717    2.8440   -0.1369 H   0  0  0  0  0  0  0  0  0  0  0  0
    2.8065    2.1424   -1.0515 H   0  0  0  0  0  0  0  0  0  0  0  0
    2.7011    1.8877    0.6905 H   0  0  0  0  0  0  0  0  0  0  0  0
  1  2  2  0  0  0  0
  1  3  1  0  0  0  0
  1  6  1  0  0  0  0
  3  4  1  0  0  0  0
  3  7  1  0  0  0  0
  3  8  1  0  0  0  0
  4  9  1  0  0  0  0
  4  5  1  0  0  0  0
  4 10  1  0  0  0  0
  5 11  1  0  0  0  0
  5 12  1  0  0  0  0
  5 13  1  0  0  0  0
M  END
>  <Alias name>
Butanal

>  <logG(inf)>   
1.687

$$$$
Cyclopentanol
  ChemBrain IXL

 16 16  0  0  0  0  0  0  0  0  1 V2000
    4.0195    4.1605    0.8462 C   0  0  0  0  0  0  0  0  0  0  0  0
    2.6521    3.4148    0.9910 C   0  0  0  0  0  0  0  0  0  0  0  0
    2.6360    2.3797   -0.1311 C   0  0  0  0  0  0  0  0  0  0  0  0
    3.4318    3.0281   -1.2545 C   0  0  0  0  0  0  0  0  0  0  0  0
    4.5887    3.7271   -0.5446 C   0  0  0  0  0  0  0  0  0  0  0  0
    5.6668    2.7497   -0.3332 O   0  0  0  0  0  0  0  0  0  0  0  0
    5.4081    1.9488    0.1748 H   0  0  0  0  0  0  0  0  0  0  0  0
    4.7096    3.8631    1.6258 H   0  0  0  0  0  0  0  0  0  0  0  0
    3.8517    5.2298    0.8822 H   0  0  0  0  0  0  0  0  0  0  0  0
    1.8489    4.1207    0.8194 H   0  0  0  0  0  0  0  0  0  0  0  0
    2.5457    2.9586    1.9673 H   0  0  0  0  0  0  0  0  0  0  0  0
    1.6246    2.1498   -0.4421 H   0  0  0  0  0  0  0  0  0  0  0  0
    3.1441    1.4815    0.1975 H   0  0  0  0  0  0  0  0  0  0  0  0
    3.7901    2.2924   -1.9636 H   0  0  0  0  0  0  0  0  0  0  0  0
    2.8148    3.7652   -1.7533 H   0  0  0  0  0  0  0  0  0  0  0  0
    4.9590    4.5747   -1.1077 H   0  0  0  0  0  0  0  0  0  0  0  0
  1  2  1  0  0  0  0
  2  3  1  0  0  0  0
  3  4  1  0  0  0  0
  4  5  1  0  0  0  0
  5  1  1  0  0  0  0
  5  6  1  0  0  0  0
  6  7  1  0  0  0  0
  1  8  1  0  0  0  0
  1  9  1  0  0  0  0
  2 10  1  0  0  0  0
  2 11  1  0  0  0  0
  3 12  1  0  0  0  0
  3 13  1  0  0  0  0
  4 14  1  0  0  0  0
  4 15  1  0  0  0  0
  5 16  1  0  0  0  0
M  END
>  <Alias name>
Cyclopentanol

>  <logG(inf)>   
1.705

$$$$
Aprobarbital
  ChemBrain IXL

 29 29  0  0  0  0  0  0  0  0  1 V2000
    5.8139    5.2762   -0.0672 C   0  0  0  0  0  0  0  0  0  0  0  0
    4.8577    5.9854   -0.9883 C   0  0  0  0  0  0  0  0  0  0  0  0
    5.1442    4.7122    1.1623 C   0  0  0  0  0  0  0  0  0  0  0  0
    6.4234    4.1249   -0.8344 C   0  0  0  0  0  0  0  0  0  0  0  0
    6.8970    6.2807    0.3779 C   0  0  0  0  0  0  0  0  0  0  0  0
    3.4578    5.9229   -0.7946 N   0  0  0  0  0  0  0  0  0  0  0  0
    5.2986    6.6248   -1.9286 O   0  0  0  0  0  0  0  0  0  0  0  0
    3.7501    4.8413    1.3755 N   0  0  0  0  0  0  0  0  0  0  0  0
    5.8181    4.1273    1.9939 O   0  0  0  0  0  0  0  0  0  0  0  0
    5.3182    3.2345   -1.2722 C   0  0  0  0  0  0  0  0  0  0  0  0
    6.2296    7.3946    1.2260 C   0  0  0  0  0  0  0  0  0  0  0  0
    7.9615    5.5657    1.2269 C   0  0  0  0  0  0  0  0  0  0  0  0
    2.9138    5.3931    0.3888 C   0  0  0  0  0  0  0  0  0  0  0  0
    5.5838    2.1120   -1.9431 C   0  0  0  0  0  0  0  0  0  0  0  0
    1.7054    5.4124    0.5612 O   0  0  0  0  0  0  0  0  0  0  0  0
    2.8396    6.2683   -1.5143 H   0  0  0  0  0  0  0  0  0  0  0  0
    3.3489    4.5293    2.2485 H   0  0  0  0  0  0  0  0  0  0  0  0
    7.1039    3.5776   -0.1953 H   0  0  0  0  0  0  0  0  0  0  0  0
    6.9541    4.5017   -1.6989 H   0  0  0  0  0  0  0  0  0  0  0  0
    7.3627    6.7212   -0.4937 H   0  0  0  0  0  0  0  0  0  0  0  0
    4.2910    3.4970   -1.0459 H   0  0  0  0  0  0  0  0  0  0  0  0
    5.4332    7.8572    0.6540 H   0  0  0  0  0  0  0  0  0  0  0  0
    5.8176    6.9619    2.1313 H   0  0  0  0  0  0  0  0  0  0  0  0
    6.9667    8.1425    1.4876 H   0  0  0  0  0  0  0  0  0  0  0  0
    8.6865    6.2902    1.5791 H   0  0  0  0  0  0  0  0  0  0  0  0
    8.4610    4.8189    0.6255 H   0  0  0  0  0  0  0  0  0  0  0  0
    7.4867    5.0892    2.0756 H   0  0  0  0  0  0  0  0  0  0  0  0
    6.6081    1.8472   -2.1706 H   0  0  0  0  0  0  0  0  0  0  0  0
    4.7739    1.4662   -2.2601 H   0  0  0  0  0  0  0  0  0  0  0  0
  1  2  1  0  0  0  0
  1  3  1  0  0  0  0
  1  4  1  0  0  0  0
  1  5  1  0  0  0  0
  2  6  1  0  0  0  0
  2  7  2  0  0  0  0
  3  8  1  0  0  0  0
  3  9  2  0  0  0  0
  4 10  1  0  0  0  0
  5 11  1  0  0  0  0
  5 12  1  0  0  0  0
  6 13  1  0  0  0  0
  8 13  1  0  0  0  0
 10 14  2  0  0  0  0
 13 15  2  0  0  0  0
  6 16  1  0  0  0  0
  8 17  1  0  0  0  0
  4 18  1  0  0  0  0
  4 19  1  0  0  0  0
  5 20  1  0  0  0  0
 10 21  1  0  0  0  0
 11 22  1  0  0  0  0
 11 23  1  0  0  0  0
 11 24  1  0  0  0  0
 12 25  1  0  0  0  0
 12 26  1  0  0  0  0
 12 27  1  0  0  0  0
 14 28  1  0  0  0  0
 14 29  1  0  0  0  0
M  END
>  <Alias name>
Aprobarbital

>  <logG(inf)>   
1.712

$$$$
Fluoromethane
  ChemBrain IXL

  5  4  0  0  0  0  0  0  0  0  1 V2000
    2.3033    2.5157   -0.0817 C   0  0  0  0  0  0  0  0  0  0  0  0
    3.5272    2.6090   -0.6673 F   0  0  0  0  0  0  0  0  0  0  0  0
    2.1316    1.4944    0.2350 H   0  0  0  0  0  0  0  0  0  0  0  0
    2.2640    3.1720    0.7789 H   0  0  0  0  0  0  0  0  0  0  0  0
    1.5398    2.8064   -0.7926 H   0  0  0  0  0  0  0  0  0  0  0  0
  1  2  1  0  0  0  0
  1  3  1  0  0  0  0
  1  4  1  0  0  0  0
  1  5  1  0  0  0  0
M  END
>  <Alias name>
Fluoromethane

>  <logG(inf)>   
1.712

$$$$
1-Penten-3-ol
  ChemBrain IXL

 16 15  0  0  0  0  0  0  0  0  1 V2000
    7.1296    4.2102    0.1229 C   0  0  0  0  0  0  0  0  0  0  0  0
    5.9730    3.5713   -0.0716 C   0  0  0  0  0  0  0  0  0  0  0  0
    4.7207    4.1094    0.5091 C   0  0  0  0  0  0  0  0  0  0  0  0
    3.5887    4.0086   -0.5314 C   0  0  0  0  0  0  0  0  0  0  0  0
    2.2843    4.5630    0.0729 C   0  0  0  0  0  0  0  0  0  0  0  0
    4.9169    5.5188    0.8854 O   0  0  0  0  0  0  0  0  0  0  0  0
    5.1592    6.1172    0.1440 H   0  0  0  0  0  0  0  0  0  0  0  0
    7.1531    5.1229    0.7059 H   0  0  0  0  0  0  0  0  0  0  0  0
    8.0443    3.8158   -0.3022 H   0  0  0  0  0  0  0  0  0  0  0  0
    5.9507    2.6590   -0.6546 H   0  0  0  0  0  0  0  0  0  0  0  0
    4.4551    3.5351    1.3880 H   0  0  0  0  0  0  0  0  0  0  0  0
    3.4454    2.9719   -0.8097 H   0  0  0  0  0  0  0  0  0  0  0  0
    3.8532    4.5848   -1.4095 H   0  0  0  0  0  0  0  0  0  0  0  0
    2.0200    3.9869    0.9510 H   0  0  0  0  0  0  0  0  0  0  0  0
    2.4274    5.5999    0.3509 H   0  0  0  0  0  0  0  0  0  0  0  0
    1.4890    4.4918   -0.6585 H   0  0  0  0  0  0  0  0  0  0  0  0
  1  2  2  0  0  0  0
  2  3  1  0  0  0  0
  3  4  1  0  0  0  0
  4  5  1  0  0  0  0
  3  6  1  0  0  0  0
  6  7  1  0  0  0  0
  1  8  1  0  0  0  0
  1  9  1  0  0  0  0
  2 10  1  0  0  0  0
  3 11  1  0  0  0  0
  4 12  1  0  0  0  0
  4 13  1  0  0  0  0
  5 14  1  0  0  0  0
  5 15  1  0  0  0  0
  5 16  1  0  0  0  0
M  END
>  <Alias name>
1-Penten-3-ol

>  <logG(inf)>   
1.72

$$$$
Cyclohexylamine
  ChemBrain IXL

 20 20  0  0  0  0  0  0  0  0  1 V2000
    4.1276    3.0092   -1.1717 C   0  0  0  0  0  0  0  0  0  0  0  0
    2.8579    2.7224   -0.3466 C   0  0  0  0  0  0  0  0  0  0  0  0
    2.3473    4.0332    0.2828 C   0  0  0  0  0  0  0  0  0  0  0  0
    3.4360    4.6197    1.2025 C   0  0  0  0  0  0  0  0  0  0  0  0
    4.7057    4.9065    0.3774 C   0  0  0  0  0  0  0  0  0  0  0  0
    5.2164    3.5957   -0.2521 C   0  0  0  0  0  0  0  0  0  0  0  0
    6.4274    3.8694   -1.0391 N   0  0  0  0  0  0  0  0  0  0  0  0
    3.8966    3.7177   -1.9534 H   0  0  0  0  0  0  0  0  0  0  0  0
    4.4854    2.0905   -1.6127 H   0  0  0  0  0  0  0  0  0  0  0  0
    2.0949    2.3114   -0.9912 H   0  0  0  0  0  0  0  0  0  0  0  0
    3.0889    2.0138    0.4350 H   0  0  0  0  0  0  0  0  0  0  0  0
    2.1162    4.7418   -0.4988 H   0  0  0  0  0  0  0  0  0  0  0  0
    1.4575    3.8322    0.8611 H   0  0  0  0  0  0  0  0  0  0  0  0
    3.6670    3.9112    1.9842 H   0  0  0  0  0  0  0  0  0  0  0  0
    3.0781    5.5383    1.6435 H   0  0  0  0  0  0  0  0  0  0  0  0
    5.4687    5.3175    1.0220 H   0  0  0  0  0  0  0  0  0  0  0  0
    4.4747    5.6152   -0.4042 H   0  0  0  0  0  0  0  0  0  0  0  0
    5.4475    2.8871    0.5296 H   0  0  0  0  0  0  0  0  0  0  0  0
    6.1964    4.5779   -1.8208 H   0  0  0  0  0  0  0  0  0  0  0  0
    6.7853    2.9508   -1.4802 H   0  0  0  0  0  0  0  0  0  0  0  0
  1  2  1  0  0  0  0
  2  3  1  0  0  0  0
  3  4  1  0  0  0  0
  4  5  1  0  0  0  0
  5  6  1  0  0  0  0
  6  1  1  0  0  0  0
  6  7  1  0  0  0  0
  1  8  1  0  0  0  0
  1  9  1  0  0  0  0
  2 10  1  0  0  0  0
  2 11  1  0  0  0  0
  3 12  1  0  0  0  0
  3 13  1  0  0  0  0
  4 14  1  0  0  0  0
  4 15  1  0  0  0  0
  5 16  1  0  0  0  0
  5 17  1  0  0  0  0
  6 18  1  0  0  0  0
  7 19  1  0  0  0  0
  7 20  1  0  0  0  0
M  END
>  <Alias name>
Cyclohexylamine

>  <logG(inf)>   
1.726

$$$$
beta-Picoline
  ChemBrain IXL

 14 14  0  0  0  0  0  0  0  0  1 V2000
    4.8359    3.7220    0.0272 C   0  0  0  0  0  0  0  0  0  0  0  0
    3.6190    3.0533    0.0229 C   0  0  0  0  0  0  0  0  0  0  0  0
    4.8536    5.1150    0.1155 C   0  0  0  0  0  0  0  0  0  0  0  0
    6.1065    2.9563   -0.0618 C   0  0  0  0  0  0  0  0  0  0  0  0
    2.4421    3.7859    0.1068 C   0  0  0  0  0  0  0  0  0  0  0  0
    3.6959    5.8102    0.1964 N   0  0  0  0  0  0  0  0  0  0  0  0
    2.5014    5.1764    0.1936 C   0  0  0  0  0  0  0  0  0  0  0  0
    3.5880    1.9701   -0.0452 H   0  0  0  0  0  0  0  0  0  0  0  0
    5.7989    5.6402    0.1192 H   0  0  0  0  0  0  0  0  0  0  0  0
    6.9288    3.6391   -0.2339 H   0  0  0  0  0  0  0  0  0  0  0  0
    6.0466    2.2495   -0.8816 H   0  0  0  0  0  0  0  0  0  0  0  0
    6.2711    2.4195    0.8652 H   0  0  0  0  0  0  0  0  0  0  0  0
    1.4838    3.2778    0.1046 H   0  0  0  0  0  0  0  0  0  0  0  0
    1.5861    5.7492    0.2591 H   0  0  0  0  0  0  0  0  0  0  0  0
  1  2  4  0  0  0  0
  1  3  4  0  0  0  0
  1  4  1  0  0  0  0
  2  5  4  0  0  0  0
  3  6  4  0  0  0  0
  5  7  4  0  0  0  0
  6  7  4  0  0  0  0
  2  8  1  0  0  0  0
  3  9  1  0  0  0  0
  4 10  1  0  0  0  0
  4 11  1  0  0  0  0
  4 12  1  0  0  0  0
  5 13  1  0  0  0  0
  7 14  1  0  0  0  0
M  END
>  <Alias name>
3-Methylpyridine

>  <logG(inf)>   
1.741

$$$$
4-Fluoroacetanilide
  ChemBrain IXL

 19 19  0  0  0  0  0  0  0  0  1 V2000
    2.8314    4.9367    0.0000 C   0  0  0  0  0  0  0  0  0  0  0  0
    3.3037    6.2493    0.0061 C   0  0  0  0  0  0  0  0  0  0  0  0
    4.6766    6.4965    0.0080 C   0  0  0  0  0  0  0  0  0  0  0  0
    5.5772    5.4311    0.0038 C   0  0  0  0  0  0  0  0  0  0  0  0
    5.1048    4.1186   -0.0023 C   0  0  0  0  0  0  0  0  0  0  0  0
    3.7319    3.8714   -0.0042 C   0  0  0  0  0  0  0  0  0  0  0  0
    7.4457    3.4621    0.0064 O   0  0  0  0  0  0  0  0  0  0  0  0
    7.8588    4.6101    0.0052 C   0  0  0  0  0  0  0  0  0  0  0  0
    6.9550    5.6792    0.0057 N   0  0  0  0  0  0  0  0  0  0  0  0
    9.3154    4.8723    0.0032 C   0  0  0  0  0  0  0  0  0  0  0  0
    1.4929    4.6957   -0.0019 F   0  0  0  0  0  0  0  0  0  0  0  0
    7.2967    6.6286    0.0074 H   0  0  0  0  0  0  0  0  0  0  0  0
    2.6046    7.0764    0.0094 H   0  0  0  0  0  0  0  0  0  0  0  0
    5.0434    7.5155    0.0128 H   0  0  0  0  0  0  0  0  0  0  0  0
    5.8040    3.2915   -0.0056 H   0  0  0  0  0  0  0  0  0  0  0  0
    3.3652    2.8523   -0.0089 H   0  0  0  0  0  0  0  0  0  0  0  0
    9.4897    5.9412    0.0027 H   0  0  0  0  0  0  0  0  0  0  0  0
    9.7600    4.4337   -0.8816 H   0  0  0  0  0  0  0  0  0  0  0  0
    9.7624    4.4341    0.8869 H   0  0  0  0  0  0  0  0  0  0  0  0
  1  2  4  0  0  0  0
  2  3  4  0  0  0  0
  3  4  4  0  0  0  0
  4  5  4  0  0  0  0
  5  6  4  0  0  0  0
  6  1  4  0  0  0  0
  7  8  2  0  0  0  0
  8  9  1  0  0  0  0
  8 10  1  0  0  0  0
  9  4  1  0  0  0  0
  1 11  1  0  0  0  0
  9 12  1  0  0  0  0
  2 13  1  0  0  0  0
  3 14  1  0  0  0  0
  5 15  1  0  0  0  0
  6 16  1  0  0  0  0
 10 17  1  0  0  0  0
 10 18  1  0  0  0  0
 10 19  1  0  0  0  0
M  END
>  <Alias name>
4-Fluoroacetanilide

>  <logG(inf)>   
1.778

$$$$
Sulfamerazine
  ChemBrain IXL

 30 31  0  0  0  0  0  0  0  0  1 V2000
    6.1634    5.0894    1.1206 C   0  0  0  0  0  0  0  0  0  0  0  0
    7.8657    5.4720    0.6840 S   0  0  0  0  0  0  0  0  0  0  0  0
    5.1483    5.9835    0.7911 C   0  0  0  0  0  0  0  0  0  0  0  0
    5.8672    3.9035    1.7868 C   0  0  0  0  0  0  0  0  0  0  0  0
    8.0750    7.1294    0.6909 N   0  0  0  0  0  0  0  0  0  0  0  0
    8.7501    4.8747    1.6360 O   0  0  0  0  0  0  0  0  0  0  0  0
    8.1515    4.9593   -0.6210 O   0  0  0  0  0  0  0  0  0  0  0  0
    3.8294    5.6906    1.1292 C   0  0  0  0  0  0  0  0  0  0  0  0
    4.5485    3.6094    2.1255 C   0  0  0  0  0  0  0  0  0  0  0  0
    9.1891    7.6895    0.0766 C   0  0  0  0  0  0  0  0  0  0  0  0
    3.5292    4.5032    1.7966 C   0  0  0  0  0  0  0  0  0  0  0  0
   10.0843    6.8868   -0.5448 N   0  0  0  0  0  0  0  0  0  0  0  0
    9.3620    9.0282    0.1092 N   0  0  0  0  0  0  0  0  0  0  0  0
    2.2055    4.2087    2.1364 N   0  0  0  0  0  0  0  0  0  0  0  0
   11.1682    7.4120   -1.1444 C   0  0  0  0  0  0  0  0  0  0  0  0
   10.4314    9.5903   -0.4778 C   0  0  0  0  0  0  0  0  0  0  0  0
   11.3617    8.7856   -1.1206 C   0  0  0  0  0  0  0  0  0  0  0  0
   12.1523    6.5333   -1.8273 C   0  0  0  0  0  0  0  0  0  0  0  0
    7.3941    7.7226    1.1390 H   0  0  0  0  0  0  0  0  0  0  0  0
    1.4659    4.8447    1.8803 H   0  0  0  0  0  0  0  0  0  0  0  0
    1.9904    3.3604    2.6375 H   0  0  0  0  0  0  0  0  0  0  0  0
    5.3849    6.9055    0.2726 H   0  0  0  0  0  0  0  0  0  0  0  0
    6.6615    3.2112    2.0410 H   0  0  0  0  0  0  0  0  0  0  0  0
    3.0386    6.3843    0.8738 H   0  0  0  0  0  0  0  0  0  0  0  0
    4.3157    2.6878    2.6434 H   0  0  0  0  0  0  0  0  0  0  0  0
   10.5680   10.6649   -0.4502 H   0  0  0  0  0  0  0  0  0  0  0  0
   12.2303    9.2254   -1.5990 H   0  0  0  0  0  0  0  0  0  0  0  0
   12.9705    7.1342   -2.2083 H   0  0  0  0  0  0  0  0  0  0  0  0
   11.6693    6.0198   -2.6494 H   0  0  0  0  0  0  0  0  0  0  0  0
   12.5371    5.8057   -1.1235 H   0  0  0  0  0  0  0  0  0  0  0  0
  1  2  1  0  0  0  0
  1  3  4  0  0  0  0
  1  4  4  0  0  0  0
  2  5  1  0  0  0  0
  2  6  2  0  0  0  0
  2  7  2  0  0  0  0
  3  8  4  0  0  0  0
  4  9  4  0  0  0  0
  5 10  1  0  0  0  0
  8 11  4  0  0  0  0
  9 11  4  0  0  0  0
 10 12  4  0  0  0  0
 10 13  4  0  0  0  0
 11 14  1  0  0  0  0
 12 15  4  0  0  0  0
 13 16  4  0  0  0  0
 15 17  4  0  0  0  0
 15 18  1  0  0  0  0
 16 17  4  0  0  0  0
  5 19  1  0  0  0  0
 14 20  1  0  0  0  0
 14 21  1  0  0  0  0
  3 22  1  0  0  0  0
  4 23  1  0  0  0  0
  8 24  1  0  0  0  0
  9 25  1  0  0  0  0
 16 26  1  0  0  0  0
 17 27  1  0  0  0  0
 18 28  1  0  0  0  0
 18 29  1  0  0  0  0
 18 30  1  0  0  0  0
M  END
>  <Alias name>
Sulfamerazine

>  <logG(inf)>   
1.778

$$$$
Phenol
  ChemBrain IXL

 13 13  0  0  0  0  0  0  0  0  1 V2000
    3.0110    5.1130    0.0000 C   0  0  0  0  0  0  0  0  0  0  0  0
    2.5519    3.7957   -0.0009 C   0  0  0  0  0  0  0  0  0  0  0  0
    3.4632    2.7394   -0.0033 C   0  0  0  0  0  0  0  0  0  0  0  0
    4.8335    3.0005   -0.0046 C   0  0  0  0  0  0  0  0  0  0  0  0
    5.2926    4.3178   -0.0036 C   0  0  0  0  0  0  0  0  0  0  0  0
    4.3813    5.3740   -0.0015 C   0  0  0  0  0  0  0  0  0  0  0  0
    6.7366    4.5930   -0.0049 O   0  0  0  0  0  0  0  0  0  0  0  0
    7.3115    3.7956   -0.0038 H   0  0  0  0  0  0  0  0  0  0  0  0
    2.3035    5.9329    0.0018 H   0  0  0  0  0  0  0  0  0  0  0  0
    1.4880    3.5930    0.0003 H   0  0  0  0  0  0  0  0  0  0  0  0
    3.1068    1.7168   -0.0041 H   0  0  0  0  0  0  0  0  0  0  0  0
    5.5410    2.1806   -0.0065 H   0  0  0  0  0  0  0  0  0  0  0  0
    4.7377    6.3967   -0.0009 H   0  0  0  0  0  0  0  0  0  0  0  0
  1  2  4  0  0  0  0
  2  3  4  0  0  0  0
  3  4  4  0  0  0  0
  4  5  4  0  0  0  0
  5  6  4  0  0  0  0
  6  1  4  0  0  0  0
  5  7  1  0  0  0  0
  7  8  1  0  0  0  0
  1  9  1  0  0  0  0
  2 10  1  0  0  0  0
  3 11  1  0  0  0  0
  4 12  1  0  0  0  0
  6 13  1  0  0  0  0
M  END
>  <Alias name>
Phenol

>  <logG(inf)>   
1.785

$$$$
Methacrolein
  ChemBrain IXL

 11 10  0  0  0  0  0  0  0  0  1 V2000
    4.8853    2.6561   -0.7352 C   0  0  0  0  0  0  0  0  0  0  0  0
    3.7936    3.2339   -0.2288 C   0  0  0  0  0  0  0  0  0  0  0  0
    3.8625    4.6178    0.2914 C   0  0  0  0  0  0  0  0  0  0  0  0
    2.5144    2.4907   -0.1875 C   0  0  0  0  0  0  0  0  0  0  0  0
    1.5167    3.0188    0.2753 O   0  0  0  0  0  0  0  0  0  0  0  0
    5.8213    3.1999   -0.7653 H   0  0  0  0  0  0  0  0  0  0  0  0
    4.8349    1.6434   -1.1158 H   0  0  0  0  0  0  0  0  0  0  0  0
    2.8876    4.9145    0.6583 H   0  0  0  0  0  0  0  0  0  0  0  0
    4.5818    4.6643    1.0997 H   0  0  0  0  0  0  0  0  0  0  0  0
    4.1683    5.2873   -0.5030 H   0  0  0  0  0  0  0  0  0  0  0  0
    2.4640    1.4781   -0.5682 H   0  0  0  0  0  0  0  0  0  0  0  0
  1  2  2  0  0  0  0
  2  3  1  0  0  0  0
  2  4  1  0  0  0  0
  4  5  2  0  0  0  0
  1  6  1  0  0  0  0
  1  7  1  0  0  0  0
  3  8  1  0  0  0  0
  3  9  1  0  0  0  0
  3 10  1  0  0  0  0
  4 11  1  0  0  0  0
M  END
>  <Alias name>
Methacrolein

>  <logG(inf)>   
1.79

$$$$
Isopropylmethylether
  ChemBrain IXL

 15 14  0  0  0  0  0  0  0  0  1 V2000
    4.8373    3.9019    0.0802 C   0  0  0  0  0  0  0  0  0  0  0  0
    5.7896    4.7580   -0.7771 C   0  0  0  0  0  0  0  0  0  0  0  0
    3.4690    4.4267   -0.0348 O   0  0  0  0  0  0  0  0  0  0  0  0
    2.4613    3.7150    0.7645 C   0  0  0  0  0  0  0  0  0  0  0  0
    4.8712    2.4432   -0.4155 C   0  0  0  0  0  0  0  0  0  0  0  0
    5.1522    3.9387    1.1157 H   0  0  0  0  0  0  0  0  0  0  0  0
    5.7672    5.7827   -0.4275 H   0  0  0  0  0  0  0  0  0  0  0  0
    5.4735    4.7228   -1.8123 H   0  0  0  0  0  0  0  0  0  0  0  0
    6.7973    4.3701   -0.6939 H   0  0  0  0  0  0  0  0  0  0  0  0
    2.4088    2.6823    0.4426 H   0  0  0  0  0  0  0  0  0  0  0  0
    2.7377    3.7533    1.8109 H   0  0  0  0  0  0  0  0  0  0  0  0
    1.4951    4.1850    0.6289 H   0  0  0  0  0  0  0  0  0  0  0  0
    5.8816    2.0603   -0.3419 H   0  0  0  0  0  0  0  0  0  0  0  0
    4.2110    1.8392    0.1946 H   0  0  0  0  0  0  0  0  0  0  0  0
    4.5449    2.4048   -1.4474 H   0  0  0  0  0  0  0  0  0  0  0  0
  1  2  1  0  0  0  0
  3  4  1  0  0  0  0
  1  5  1  0  0  0  0
  3  1  1  0  0  0  0
  1  6  1  0  0  0  0
  2  7  1  0  0  0  0
  2  8  1  0  0  0  0
  2  9  1  0  0  0  0
  4 10  1  0  0  0  0
  4 11  1  0  0  0  0
  4 12  1  0  0  0  0
  5 13  1  0  0  0  0
  5 14  1  0  0  0  0
  5 15  1  0  0  0  0
M  END
>  <Alias name>
Isopropyl methyl ether

>  <logG(inf)>   
1.796

$$$$
Ethylacetate
  ChemBrain IXL

 14 13  0  0  0  0  0  0  0  0  1 V2000
    2.3993    4.9535    0.9288 C   0  0  0  0  0  0  0  0  0  0  0  0
    2.4397    3.4137    0.9792 C   0  0  0  0  0  0  0  0  0  0  0  0
    1.5190    2.7958    1.4881 O   0  0  0  0  0  0  0  0  0  0  0  0
    3.5875    2.6893    0.4141 O   0  0  0  0  0  0  0  0  0  0  0  0
    4.6334    3.5408   -0.1709 C   0  0  0  0  0  0  0  0  0  0  0  0
    5.7681    2.6556   -0.7217 C   0  0  0  0  0  0  0  0  0  0  0  0
    1.4875    5.3050    1.3885 H   0  0  0  0  0  0  0  0  0  0  0  0
    3.2489    5.3535    1.4623 H   0  0  0  0  0  0  0  0  0  0  0  0
    2.4334    5.2811   -0.0998 H   0  0  0  0  0  0  0  0  0  0  0  0
    4.2125    4.1276   -0.9740 H   0  0  0  0  0  0  0  0  0  0  0  0
    5.0274    4.2001    0.5884 H   0  0  0  0  0  0  0  0  0  0  0  0
    6.5365    3.2811   -1.1514 H   0  0  0  0  0  0  0  0  0  0  0  0
    5.3741    1.9964   -1.4811 H   0  0  0  0  0  0  0  0  0  0  0  0
    6.1890    2.0687    0.0813 H   0  0  0  0  0  0  0  0  0  0  0  0
  1  2  1  0  0  0  0
  2  3  2  0  0  0  0
  2  4  1  0  0  0  0
  4  5  1  0  0  0  0
  5  6  1  0  0  0  0
  1  7  1  0  0  0  0
  1  8  1  0  0  0  0
  1  9  1  0  0  0  0
  5 10  1  0  0  0  0
  5 11  1  0  0  0  0
  6 12  1  0  0  0  0
  6 13  1  0  0  0  0
  6 14  1  0  0  0  0
M  END
>  <Alias name>
Ethyl acetate

>  <logG(inf)>   
1.81

$$$$
Triethylamine
  ChemBrain IXL

 22 21  0  0  0  0  0  0  0  0  1 V2000
    2.6875    2.4217    0.4135 C   0  0  0  0  0  0  0  0  0  0  0  0
    3.4066    3.6077   -0.2591 C   0  0  0  0  0  0  0  0  0  0  0  0
    4.7934    3.6812    0.2266 N   0  0  0  0  0  0  0  0  0  0  0  0
    5.4961    2.4317   -0.1044 C   0  0  0  0  0  0  0  0  0  0  0  0
    6.9489    2.5073    0.4053 C   0  0  0  0  0  0  0  0  0  0  0  0
    5.4785    4.8142   -0.4149 C   0  0  0  0  0  0  0  0  0  0  0  0
    4.7437    6.1240   -0.0677 C   0  0  0  0  0  0  0  0  0  0  0  0
    3.1997    1.5035    0.1675 H   0  0  0  0  0  0  0  0  0  0  0  0
    2.6900    2.5597    1.4846 H   0  0  0  0  0  0  0  0  0  0  0  0
    1.6684    2.3711    0.0595 H   0  0  0  0  0  0  0  0  0  0  0  0
    3.4071    3.4679   -1.3300 H   0  0  0  0  0  0  0  0  0  0  0  0
    2.8912    4.5249   -0.0162 H   0  0  0  0  0  0  0  0  0  0  0  0
    5.4971    2.2920   -1.1753 H   0  0  0  0  0  0  0  0  0  0  0  0
    4.9930    1.6004    0.3665 H   0  0  0  0  0  0  0  0  0  0  0  0
    7.4541    3.3357   -0.0683 H   0  0  0  0  0  0  0  0  0  0  0  0
    7.4626    1.5880    0.1656 H   0  0  0  0  0  0  0  0  0  0  0  0
    6.9479    2.6505    1.4757 H   0  0  0  0  0  0  0  0  0  0  0  0
    6.4963    4.8678   -0.0584 H   0  0  0  0  0  0  0  0  0  0  0  0
    5.4792    4.6749   -1.4859 H   0  0  0  0  0  0  0  0  0  0  0  0
    3.7270    6.0730   -0.4278 H   0  0  0  0  0  0  0  0  0  0  0  0
    4.7399    6.2616    1.0035 H   0  0  0  0  0  0  0  0  0  0  0  0
    5.2499    6.9554   -0.5356 H   0  0  0  0  0  0  0  0  0  0  0  0
  1  2  1  0  0  0  0
  2  3  1  0  0  0  0
  3  4  1  0  0  0  0
  4  5  1  0  0  0  0
  3  6  1  0  0  0  0
  6  7  1  0  0  0  0
  1  8  1  0  0  0  0
  1  9  1  0  0  0  0
  1 10  1  0  0  0  0
  2 11  1  0  0  0  0
  2 12  1  0  0  0  0
  4 13  1  0  0  0  0
  4 14  1  0  0  0  0
  5 15  1  0  0  0  0
  5 16  1  0  0  0  0
  5 17  1  0  0  0  0
  6 18  1  0  0  0  0
  6 19  1  0  0  0  0
  7 20  1  0  0  0  0
  7 21  1  0  0  0  0
  7 22  1  0  0  0  0
M  END
>  <Alias name>
Triethylamine

>  <logG(inf)>   
1.829

$$$$
Acetylacetic acid ethylester
  ChemBrain IXL

 19 18  0  0  0  0  0  0  0  0  1 V2000
    4.2003    5.5338    0.3667 C   0  0  0  0  0  0  0  0  0  0  0  0
    4.8897    4.2401    0.1629 C   0  0  0  0  0  0  0  0  0  0  0  0
    4.3234    3.1964    0.4430 O   0  0  0  0  0  0  0  0  0  0  0  0
    6.2566    4.2126   -0.3770 O   0  0  0  0  0  0  0  0  0  0  0  0
    6.8373    5.5320   -0.6652 C   0  0  0  0  0  0  0  0  0  0  0  0
    8.2670    5.3555   -1.2124 C   0  0  0  0  0  0  0  0  0  0  0  0
    2.3589    3.9032    1.0890 C   0  0  0  0  0  0  0  0  0  0  0  0
    2.8343    5.2893    0.8811 C   0  0  0  0  0  0  0  0  0  0  0  0
    2.1002    6.2303    1.1338 O   0  0  0  0  0  0  0  0  0  0  0  0
    4.7542    6.1292    1.0819 H   0  0  0  0  0  0  0  0  0  0  0  0
    4.1416    6.0640   -0.5758 H   0  0  0  0  0  0  0  0  0  0  0  0
    6.2289    6.0410   -1.4024 H   0  0  0  0  0  0  0  0  0  0  0  0
    6.8688    6.1190    0.2444 H   0  0  0  0  0  0  0  0  0  0  0  0
    8.6962    6.3277   -1.4213 H   0  0  0  0  0  0  0  0  0  0  0  0
    8.2352    4.7716   -2.1239 H   0  0  0  0  0  0  0  0  0  0  0  0
    8.8746    4.8433   -0.4766 H   0  0  0  0  0  0  0  0  0  0  0  0
    3.1420    3.2078    0.8133 H   0  0  0  0  0  0  0  0  0  0  0  0
    2.1016    3.7624    2.1315 H   0  0  0  0  0  0  0  0  0  0  0  0
    1.4852    3.7252    0.4743 H   0  0  0  0  0  0  0  0  0  0  0  0
  1  2  1  0  0  0  0
  2  3  2  0  0  0  0
  2  4  1  0  0  0  0
  4  5  1  0  0  0  0
  5  6  1  0  0  0  0
  7  8  1  0  0  0  0
  8  9  2  0  0  0  0
  8  1  1  0  0  0  0
  1 10  1  0  0  0  0
  1 11  1  0  0  0  0
  5 12  1  0  0  0  0
  5 13  1  0  0  0  0
  6 14  1  0  0  0  0
  6 15  1  0  0  0  0
  6 16  1  0  0  0  0
  7 17  1  0  0  0  0
  7 18  1  0  0  0  0
  7 19  1  0  0  0  0
M  END
>  <Alias name>
Ethyl acetoacetate

>  <logG(inf)>   
1.835

$$$$
4-Nitrobenzoic acid
  ChemBrain IXL

 17 17  0  0  0  0  0  0  0  0  1 V2000
    4.3224    3.8834    0.0338 C   0  0  0  0  0  0  0  0  0  0  0  0
    4.0033    5.2429    0.1803 C   0  0  0  0  0  0  0  0  0  0  0  0
    5.0301    6.1944    0.1469 C   0  0  0  0  0  0  0  0  0  0  0  0
    6.3564    5.7955   -0.0301 C   0  0  0  0  0  0  0  0  0  0  0  0
    6.6710    4.4414   -0.1757 C   0  0  0  0  0  0  0  0  0  0  0  0
    5.6499    3.4879   -0.1431 C   0  0  0  0  0  0  0  0  0  0  0  0
    8.9896    4.8668   -0.3929 O   0  5  0  0  0  0  0  0  0  0  0  0
    8.0830    4.0178   -0.3641 N   0  3  0  0  0  0  0  0  0  0  0  0
    8.3605    2.8133   -0.4933 O   0  0  0  0  0  0  0  0  0  0  0  0
    2.5899    5.6903    0.3708 C   0  0  0  0  0  0  0  0  0  0  0  0
    2.3437    6.8808    0.4933 O   0  0  0  0  0  0  0  0  0  0  0  0
    1.4708    4.7160    0.4153 O   0  0  0  0  0  0  0  0  0  0  0  0
    3.5492    3.1372    0.0565 H   0  0  0  0  0  0  0  0  0  0  0  0
    4.7958    7.2431    0.2586 H   0  0  0  0  0  0  0  0  0  0  0  0
    7.1418    6.5360   -0.0547 H   0  0  0  0  0  0  0  0  0  0  0  0
    5.8884    2.4401   -0.2552 H   0  0  0  0  0  0  0  0  0  0  0  0
    1.7104    3.8073    0.3166 H   0  0  0  0  0  0  0  0  0  0  0  0
  1  2  4  0  0  0  0
  2  3  4  0  0  0  0
  3  4  4  0  0  0  0
  4  5  4  0  0  0  0
  5  6  4  0  0  0  0
  6  1  4  0  0  0  0
  7  8  1  0  0  0  0
  8  9  2  0  0  0  0
 10 11  2  0  0  0  0
  8  5  1  0  0  0  0
 10  2  1  0  0  0  0
 10 12  1  0  0  0  0
  1 13  1  0  0  0  0
  3 14  1  0  0  0  0
  4 15  1  0  0  0  0
  6 16  1  0  0  0  0
 12 17  1  0  0  0  0
M  END
>  <Alias name>
4-Nitrobenzoic acid

>  <logG(inf)>   
1.84

$$$$
Crotonaldehyde
  ChemBrain IXL

 11 10  0  0  0  0  0  0  0  0  1 V2000
    2.1898    3.5584   -0.2190 C   0  0  0  0  0  0  0  0  0  0  0  0
    3.5613    4.2611   -0.2156 C   0  0  0  0  0  0  0  0  0  0  0  0
    4.6806    3.5401   -0.1173 C   0  0  0  0  0  0  0  0  0  0  0  0
    5.9800    4.2059   -0.1141 C   0  0  0  0  0  0  0  0  0  0  0  0
    7.0028    3.5469   -0.0243 O   0  0  0  0  0  0  0  0  0  0  0  0
    1.4911    4.1355   -0.8065 H   0  0  0  0  0  0  0  0  0  0  0  0
    1.8254    3.4752    0.7943 H   0  0  0  0  0  0  0  0  0  0  0  0
    2.2917    2.5721   -0.6471 H   0  0  0  0  0  0  0  0  0  0  0  0
    3.6170    5.3370   -0.2927 H   0  0  0  0  0  0  0  0  0  0  0  0
    4.6249    2.4643   -0.0402 H   0  0  0  0  0  0  0  0  0  0  0  0
    6.0357    5.2817   -0.1912 H   0  0  0  0  0  0  0  0  0  0  0  0
  1  2  1  0  0  0  0
  2  3  2  0  0  0  0
  3  4  1  0  0  0  0
  4  5  2  0  0  0  0
  1  6  1  0  0  0  0
  1  7  1  0  0  0  0
  1  8  1  0  0  0  0
  2  9  1  0  0  0  0
  3 10  1  0  0  0  0
  4 11  1  0  0  0  0
M  END
>  <Alias name>
Crotonaldehyde

>  <logG(inf)>   
1.84

$$$$
Thiamphenicol
  ChemBrain IXL

 36 36  0  0  0  0  0  0  0  0  1 V2000
    7.7260    8.3743    0.8104 C   0  0  0  0  0  0  0  0  0  0  0  0
    9.0049    8.5527    1.5362 C   0  0  0  0  0  0  0  0  0  0  0  0
    6.7561    7.5044    1.3107 C   0  0  0  0  0  0  0  0  0  0  0  0
    7.4898    9.0758   -0.3733 C   0  0  0  0  0  0  0  0  0  0  0  0
   10.1791    8.1350    0.6268 C   0  0  0  0  0  0  0  0  0  0  0  0
    9.1595    9.9644    1.9172 O   0  0  0  0  0  0  0  0  0  0  0  0
    5.5509    7.3357    0.6279 C   0  0  0  0  0  0  0  0  0  0  0  0
    6.2845    8.9070   -1.0560 C   0  0  0  0  0  0  0  0  0  0  0  0
   11.4454    8.2980    1.3596 N   0  0  0  0  0  0  0  0  0  0  0  0
   10.0102    6.6585    0.2105 C   0  0  0  0  0  0  0  0  0  0  0  0
    5.3150    8.0371   -0.5553 C   0  0  0  0  0  0  0  0  0  0  0  0
   12.6577    7.9433    0.7536 C   0  0  0  0  0  0  0  0  0  0  0  0
    9.9950    5.8090    1.4097 O   0  0  0  0  0  0  0  0  0  0  0  0
    3.7459    7.8174   -1.4438 S   0  0  0  0  0  0  0  0  0  0  0  0
   13.9299    8.0919    1.4995 C   0  0  0  0  0  0  0  0  0  0  0  0
   12.6655    7.5120   -0.3883 O   0  0  0  0  0  0  0  0  0  0  0  0
    2.4325    7.4018   -0.2593 C   0  0  0  0  0  0  0  0  0  0  0  0
    3.8814    6.7594   -2.3960 O   0  0  0  0  0  0  0  0  0  0  0  0
    3.4090    9.0299   -2.1230 O   0  0  0  0  0  0  0  0  0  0  0  0
   15.2928    7.5685    0.4708 Cl  0  0  0  0  0  0  0  0  0  0  0  0
   14.1538    9.8014    1.9567 Cl  0  0  0  0  0  0  0  0  0  0  0  0
    9.1750   10.5984    1.1660 H   0  0  0  0  0  0  0  0  0  0  0  0
   11.4403    8.6655    2.2992 H   0  0  0  0  0  0  0  0  0  0  0  0
    9.8907    4.8472    1.2359 H   0  0  0  0  0  0  0  0  0  0  0  0
    9.0028    7.9371    2.4271 H   0  0  0  0  0  0  0  0  0  0  0  0
    6.9387    6.9600    2.2287 H   0  0  0  0  0  0  0  0  0  0  0  0
    8.2419    9.7510   -0.7621 H   0  0  0  0  0  0  0  0  0  0  0  0
   10.1909    8.7600   -0.2577 H   0  0  0  0  0  0  0  0  0  0  0  0
    4.7986    6.6608    1.0163 H   0  0  0  0  0  0  0  0  0  0  0  0
    6.1014    9.4512   -1.9742 H   0  0  0  0  0  0  0  0  0  0  0  0
   10.8351    6.3670   -0.4278 H   0  0  0  0  0  0  0  0  0  0  0  0
    9.0781    6.5395   -0.3281 H   0  0  0  0  0  0  0  0  0  0  0  0
   13.8974    7.4809    2.3929 H   0  0  0  0  0  0  0  0  0  0  0  0
    2.6874    6.4833    0.2547 H   0  0  0  0  0  0  0  0  0  0  0  0
    2.3306    8.2029    0.4624 H   0  0  0  0  0  0  0  0  0  0  0  0
    1.4968    7.2716   -0.7887 H   0  0  0  0  0  0  0  0  0  0  0  0
  1  2  1  0  0  0  0
  1  3  4  0  0  0  0
  1  4  4  0  0  0  0
  2  5  1  0  0  0  0
  2  6  1  0  0  0  0
  3  7  4  0  0  0  0
  4  8  4  0  0  0  0
  5  9  1  0  0  0  0
  5 10  1  0  0  0  0
  7 11  4  0  0  0  0
  8 11  4  0  0  0  0
  9 12  1  0  0  0  0
 10 13  1  0  0  0  0
 11 14  1  0  0  0  0
 12 15  1  0  0  0  0
 12 16  2  0  0  0  0
 14 17  1  0  0  0  0
 14 18  2  0  0  0  0
 14 19  2  0  0  0  0
 15 20  1  0  0  0  0
 15 21  1  0  0  0  0
  6 22  1  0  0  0  0
  9 23  1  0  0  0  0
 13 24  1  0  0  0  0
  2 25  1  0  0  0  0
  3 26  1  0  0  0  0
  4 27  1  0  0  0  0
  5 28  1  0  0  0  0
  7 29  1  0  0  0  0
  8 30  1  0  0  0  0
 10 31  1  0  0  0  0
 10 32  1  0  0  0  0
 15 33  1  0  0  0  0
 17 34  1  0  0  0  0
 17 35  1  0  0  0  0
 17 36  1  0  0  0  0
M  END
>  <Alias name>
Thiamphenicol

>  <logG(inf)>   
1.871

$$$$
Pyrrole
  ChemBrain IXL

 10 10  0  0  0  0  0  0  0  0  1 V2000
    2.8930    2.3950   -0.0237 C   0  0  0  0  0  0  0  0  0  0  0  0
    2.6139    3.5137   -0.4868 C   0  0  0  0  0  0  0  0  0  0  0  0
    4.2524    2.4527    0.4417 C   0  0  0  0  0  0  0  0  0  0  0  0
    4.6707    3.6009    0.2174 C   0  0  0  0  0  0  0  0  0  0  0  0
    3.6858    4.2657   -0.3495 N   0  0  0  0  0  0  0  0  0  0  0  0
    2.1612    1.5028    0.0057 H   0  0  0  0  0  0  0  0  0  0  0  0
    1.6153    3.8043   -0.9370 H   0  0  0  0  0  0  0  0  0  0  0  0
    4.8781    1.6180    0.9359 H   0  0  0  0  0  0  0  0  0  0  0  0
    5.7103    3.9781    0.4650 H   0  0  0  0  0  0  0  0  0  0  0  0
    3.7471    5.2651   -0.6526 H   0  0  0  0  0  0  0  0  0  0  0  0
  1  2  2  0  0  0  0
  1  3  1  0  0  0  0
  3  4  2  0  0  0  0
  4  5  1  0  0  0  0
  5  2  1  0  0  0  0
  1  6  1  0  0  0  0
  2  7  1  0  0  0  0
  3  8  1  0  0  0  0
  4  9  1  0  0  0  0
  5 10  1  0  0  0  0
M  END
>  <Alias name>
Pyrrole

>  <logG(inf)>   
1.884

$$$$
4-Penten-1-ol
  ChemBrain IXL

 16 15  0  0  0  0  0  0  0  0  1 V2000
    3.2734    3.9029    0.9442 C   0  0  0  0  0  0  0  0  0  0  0  0
    4.3506    4.8028    0.3086 C   0  0  0  0  0  0  0  0  0  0  0  0
    5.4438    3.9234   -0.3298 C   0  0  0  0  0  0  0  0  0  0  0  0
    6.4790    4.7878   -0.9407 C   0  0  0  0  0  0  0  0  0  0  0  0
    7.5288    4.2391   -1.5566 C   0  0  0  0  0  0  0  0  0  0  0  0
    2.2311    4.7417    1.5529 O   0  0  0  0  0  0  0  0  0  0  0  0
    1.4993    4.2472    1.9843 H   0  0  0  0  0  0  0  0  0  0  0  0
    2.8311    3.2748    0.1808 H   0  0  0  0  0  0  0  0  0  0  0  0
    3.7264    3.2805    1.7060 H   0  0  0  0  0  0  0  0  0  0  0  0
    3.8975    5.4252   -0.4531 H   0  0  0  0  0  0  0  0  0  0  0  0
    4.7927    5.4309    1.0721 H   0  0  0  0  0  0  0  0  0  0  0  0
    5.8969    3.3010    0.4320 H   0  0  0  0  0  0  0  0  0  0  0  0
    5.0016    3.2952   -1.0932 H   0  0  0  0  0  0  0  0  0  0  0  0
    6.3849    5.8655   -0.8880 H   0  0  0  0  0  0  0  0  0  0  0  0
    8.2858    4.8716   -2.0033 H   0  0  0  0  0  0  0  0  0  0  0  0
    7.6234    3.1614   -1.6095 H   0  0  0  0  0  0  0  0  0  0  0  0
  1  2  1  0  0  0  0
  2  3  1  0  0  0  0
  3  4  1  0  0  0  0
  4  5  2  0  0  0  0
  1  6  1  0  0  0  0
  6  7  1  0  0  0  0
  1  8  1  0  0  0  0
  1  9  1  0  0  0  0
  2 10  1  0  0  0  0
  2 11  1  0  0  0  0
  3 12  1  0  0  0  0
  3 13  1  0  0  0  0
  4 14  1  0  0  0  0
  5 15  1  0  0  0  0
  5 16  1  0  0  0  0
M  END
>  <Alias name>
4-Penten-1-ol

>  <logG(inf)>   
1.89

$$$$
1,2-Diethoxyethane
  ChemBrain IXL

 22 21  0  0  0  0  0  0  0  0  1 V2000
    4.7998    4.4594    0.4766 C   0  0  0  0  0  0  0  0  0  0  0  0
    5.7500    5.2520   -0.4420 C   0  0  0  0  0  0  0  0  0  0  0  0
    3.9598    5.3955    1.2374 O   0  0  0  0  0  0  0  0  0  0  0  0
    3.0027    4.7644    2.1575 C   0  0  0  0  0  0  0  0  0  0  0  0
    2.1931    5.8556    2.8846 C   0  0  0  0  0  0  0  0  0  0  0  0
    6.5899    4.3159   -1.2029 O   0  0  0  0  0  0  0  0  0  0  0  0
    7.5470    4.9471   -2.1230 C   0  0  0  0  0  0  0  0  0  0  0  0
    8.3563    3.8559   -2.8503 C   0  0  0  0  0  0  0  0  0  0  0  0
    5.3811    3.8563    1.1630 H   0  0  0  0  0  0  0  0  0  0  0  0
    4.1697    3.8159   -0.1248 H   0  0  0  0  0  0  0  0  0  0  0  0
    5.1687    5.8553   -1.1283 H   0  0  0  0  0  0  0  0  0  0  0  0
    6.3801    5.8955    0.1595 H   0  0  0  0  0  0  0  0  0  0  0  0
    3.5402    4.1687    2.8849 H   0  0  0  0  0  0  0  0  0  0  0  0
    2.3289    4.1282    1.5970 H   0  0  0  0  0  0  0  0  0  0  0  0
    1.4880    5.3906    3.5624 H   0  0  0  0  0  0  0  0  0  0  0  0
    2.8669    6.4918    3.4451 H   0  0  0  0  0  0  0  0  0  0  0  0
    1.6556    6.4513    2.1572 H   0  0  0  0  0  0  0  0  0  0  0  0
    7.0095    5.5429   -2.8502 H   0  0  0  0  0  0  0  0  0  0  0  0
    8.2210    5.5831   -1.5624 H   0  0  0  0  0  0  0  0  0  0  0  0
    9.0614    4.3209   -3.5282 H   0  0  0  0  0  0  0  0  0  0  0  0
    7.6824    3.2199   -3.4109 H   0  0  0  0  0  0  0  0  0  0  0  0
    8.8939    3.2600   -2.1231 H   0  0  0  0  0  0  0  0  0  0  0  0
  1  2  1  0  0  0  0
  1  3  1  0  0  0  0
  3  4  1  0  0  0  0
  4  5  1  0  0  0  0
  2  6  1  0  0  0  0
  6  7  1  0  0  0  0
  7  8  1  0  0  0  0
  1  9  1  0  0  0  0
  1 10  1  0  0  0  0
  2 11  1  0  0  0  0
  2 12  1  0  0  0  0
  4 13  1  0  0  0  0
  4 14  1  0  0  0  0
  5 15  1  0  0  0  0
  5 16  1  0  0  0  0
  5 17  1  0  0  0  0
  7 18  1  0  0  0  0
  7 19  1  0  0  0  0
  8 20  1  0  0  0  0
  8 21  1  0  0  0  0
  8 22  1  0  0  0  0
M  END
>  <Alias name>
Diethyl cellosolve

>  <logG(inf)>   
1.891

$$$$
3-Methyl-2-butanol
  ChemBrain IXL

 18 17  0  0  0  0  0  0  0  0  1 V2000
    5.2054    3.9949   -0.8716 C   0  0  0  0  0  0  0  0  0  0  0  0
    4.3559    2.8897   -0.2108 C   0  0  0  0  0  0  0  0  0  0  0  0
    3.2004    3.5313    0.5929 C   0  0  0  0  0  0  0  0  0  0  0  0
    2.2968    4.3505   -0.3535 C   0  0  0  0  0  0  0  0  0  0  0  0
    2.3662    2.4226    1.2645 C   0  0  0  0  0  0  0  0  0  0  0  0
    3.8038    2.0075   -1.2509 O   0  0  0  0  0  0  0  0  0  0  0  0
    3.2313    2.4530   -1.9139 H   0  0  0  0  0  0  0  0  0  0  0  0
    4.5888    4.5665   -1.5530 H   0  0  0  0  0  0  0  0  0  0  0  0
    6.0230    3.5423   -1.4189 H   0  0  0  0  0  0  0  0  0  0  0  0
    5.6025    4.6509   -0.1069 H   0  0  0  0  0  0  0  0  0  0  0  0
    4.9793    2.3098    0.4584 H   0  0  0  0  0  0  0  0  0  0  0  0
    3.6101    4.1839    1.3538 H   0  0  0  0  0  0  0  0  0  0  0  0
    1.4865    4.7912    0.2139 H   0  0  0  0  0  0  0  0  0  0  0  0
    1.8898    3.7003   -1.1174 H   0  0  0  0  0  0  0  0  0  0  0  0
    2.8782    5.1353   -0.8195 H   0  0  0  0  0  0  0  0  0  0  0  0
    2.9983    1.8488    1.9310 H   0  0  0  0  0  0  0  0  0  0  0  0
    1.5586    2.8708    1.8298 H   0  0  0  0  0  0  0  0  0  0  0  0
    1.9558    1.7691    0.5046 H   0  0  0  0  0  0  0  0  0  0  0  0
  1  2  1  0  0  0  0
  2  3  1  0  0  0  0
  3  4  1  0  0  0  0
  3  5  1  0  0  0  0
  2  6  1  0  0  0  0
  6  7  1  0  0  0  0
  1  8  1  0  0  0  0
  1  9  1  0  0  0  0
  1 10  1  0  0  0  0
  2 11  1  0  0  0  0
  3 12  1  0  0  0  0
  4 13  1  0  0  0  0
  4 14  1  0  0  0  0
  4 15  1  0  0  0  0
  5 16  1  0  0  0  0
  5 17  1  0  0  0  0
  5 18  1  0  0  0  0
M  END
>  <Alias name>
3-Methyl-2-butanol

>  <logG(inf)>   
1.896

$$$$
2,6-Dimethylpyridine
  ChemBrain IXL

 17 17  0  0  0  0  0  0  0  0  1 V2000
    3.4129    3.5326   -0.3592 C   0  0  0  0  0  0  0  0  0  0  0  0
    3.4988    4.8548    0.0699 C   0  0  0  0  0  0  0  0  0  0  0  0
    4.6720    5.5249   -0.0081 N   0  0  0  0  0  0  0  0  0  0  0  0
    5.7813    4.9276   -0.5023 C   0  0  0  0  0  0  0  0  0  0  0  0
    5.7338    3.6066   -0.9410 C   0  0  0  0  0  0  0  0  0  0  0  0
    4.5397    2.9036   -0.8688 C   0  0  0  0  0  0  0  0  0  0  0  0
    7.0525    5.6739   -0.5798 C   0  0  0  0  0  0  0  0  0  0  0  0
    2.2990    5.5223    0.6117 C   0  0  0  0  0  0  0  0  0  0  0  0
    2.4723    2.9973   -0.2961 H   0  0  0  0  0  0  0  0  0  0  0  0
    6.6233    3.1296   -1.3366 H   0  0  0  0  0  0  0  0  0  0  0  0
    4.4877    1.8740   -1.2069 H   0  0  0  0  0  0  0  0  0  0  0  0
    6.8882    6.6988   -0.2765 H   0  0  0  0  0  0  0  0  0  0  0  0
    7.4213    5.6526   -1.5983 H   0  0  0  0  0  0  0  0  0  0  0  0
    7.7808    5.2143    0.0772 H   0  0  0  0  0  0  0  0  0  0  0  0
    1.4746    4.8188    0.6349 H   0  0  0  0  0  0  0  0  0  0  0  0
    2.5032    5.8719    1.6150 H   0  0  0  0  0  0  0  0  0  0  0  0
    2.0386    6.3625   -0.0183 H   0  0  0  0  0  0  0  0  0  0  0  0
  1  2  4  0  0  0  0
  2  3  4  0  0  0  0
  3  4  4  0  0  0  0
  4  5  4  0  0  0  0
  5  6  4  0  0  0  0
  6  1  4  0  0  0  0
  4  7  1  0  0  0  0
  2  8  1  0  0  0  0
  1  9  1  0  0  0  0
  5 10  1  0  0  0  0
  6 11  1  0  0  0  0
  7 12  1  0  0  0  0
  7 13  1  0  0  0  0
  7 14  1  0  0  0  0
  8 15  1  0  0  0  0
  8 16  1  0  0  0  0
  8 17  1  0  0  0  0
M  END
>  <Alias name>
2,6-Lutidine

>  <logG(inf)>   
1.898

$$$$
3,5-Dinitrobenzoic acid
  ChemBrain IXL

 19 19  0  0  0  0  0  0  0  0  1 V2000
    5.0420    6.8657    0.0000 C   0  0  0  0  0  0  0  0  0  0  0  0
    6.2091    6.1016   -0.0004 C   0  0  0  0  0  0  0  0  0  0  0  0
    6.1309    4.7088    0.0014 C   0  0  0  0  0  0  0  0  0  0  0  0
    4.8855    4.0801    0.0036 C   0  0  0  0  0  0  0  0  0  0  0  0
    3.7185    4.8443    0.0040 C   0  0  0  0  0  0  0  0  0  0  0  0
    3.7967    6.2371    0.0022 C   0  0  0  0  0  0  0  0  0  0  0  0
    5.8405    1.9332    0.0051 O   0  5  0  0  0  0  0  0  0  0  0  0
    4.8031    2.6124    0.0055 N   0  3  0  0  0  0  0  0  0  0  0  0
    3.6961    2.0536    0.0075 O   0  0  0  0  0  0  0  0  0  0  0  0
    1.4599    6.4835    0.0047 O   0  5  0  0  0  0  0  0  0  0  0  0
    2.5669    7.0423    0.0027 N   0  3  0  0  0  0  0  0  0  0  0  0
    2.6364    8.2804    0.0011 O   0  0  0  0  0  0  0  0  0  0  0  0
    7.5303    6.7685   -0.0028 C   0  0  0  0  0  0  0  0  0  0  0  0
    7.5987    7.9866   -0.0064 O   0  0  0  0  0  0  0  0  0  0  0  0
    8.7601    5.9633   -0.0008 O   0  0  0  0  0  0  0  0  0  0  0  0
    9.5957    6.4811   -0.0024 H   0  0  0  0  0  0  0  0  0  0  0  0
    5.1028    7.9470   -0.0014 H   0  0  0  0  0  0  0  0  0  0  0  0
    7.0369    4.1155    0.0011 H   0  0  0  0  0  0  0  0  0  0  0  0
    2.7517    4.3562    0.0058 H   0  0  0  0  0  0  0  0  0  0  0  0
  1  2  4  0  0  0  0
  2  3  4  0  0  0  0
  3  4  4  0  0  0  0
  4  5  4  0  0  0  0
  5  6  4  0  0  0  0
  6  1  4  0  0  0  0
  7  8  1  0  0  0  0
  8  9  2  0  0  0  0
  8  4  1  0  0  0  0
 10 11  1  0  0  0  0
 11 12  2  0  0  0  0
 11  6  1  0  0  0  0
 13 14  2  0  0  0  0
 13 15  1  0  0  0  0
 13  2  1  0  0  0  0
 15 16  1  0  0  0  0
  1 17  1  0  0  0  0
  3 18  1  0  0  0  0
  5 19  1  0  0  0  0
M  END
>  <Alias name>
3,5-Dinitrobenzoic acid

>  <logG(inf)>   
1.899

$$$$
Tetrahydropyran
  ChemBrain IXL

 16 16  0  0  0  0  0  0  0  0  1 V2000
    3.9022    2.7219   -0.4818 C   0  0  0  0  0  0  0  0  0  0  0  0
    2.5256    3.0594    0.1257 C   0  0  0  0  0  0  0  0  0  0  0  0
    5.0108    3.1818    0.4864 C   0  0  0  0  0  0  0  0  0  0  0  0
    2.4349    4.5794    0.3677 C   0  0  0  0  0  0  0  0  0  0  0  0
    4.8825    4.6999    0.7230 C   0  0  0  0  0  0  0  0  0  0  0  0
    3.5396    4.9982    1.2441 O   0  0  0  0  0  0  0  0  0  0  0  0
    3.9775    1.6530   -0.6376 H   0  0  0  0  0  0  0  0  0  0  0  0
    4.0145    3.2345   -1.4292 H   0  0  0  0  0  0  0  0  0  0  0  0
    1.7425    2.7532   -0.5566 H   0  0  0  0  0  0  0  0  0  0  0  0
    2.4098    2.5370    1.0672 H   0  0  0  0  0  0  0  0  0  0  0  0
    4.9046    2.6598    1.4293 H   0  0  0  0  0  0  0  0  0  0  0  0
    5.9810    2.9619    0.0586 H   0  0  0  0  0  0  0  0  0  0  0  0
    2.5090    5.1003   -0.5790 H   0  0  0  0  0  0  0  0  0  0  0  0
    1.4885    4.8161    0.8376 H   0  0  0  0  0  0  0  0  0  0  0  0
    5.6294    5.0200    1.4387 H   0  0  0  0  0  0  0  0  0  0  0  0
    5.0302    5.2245   -0.2130 H   0  0  0  0  0  0  0  0  0  0  0  0
  1  2  1  0  0  0  0
  1  3  1  0  0  0  0
  2  4  1  0  0  0  0
  3  5  1  0  0  0  0
  4  6  1  0  0  0  0
  5  6  1  0  0  0  0
  1  7  1  0  0  0  0
  1  8  1  0  0  0  0
  2  9  1  0  0  0  0
  2 10  1  0  0  0  0
  3 11  1  0  0  0  0
  3 12  1  0  0  0  0
  4 13  1  0  0  0  0
  4 14  1  0  0  0  0
  5 15  1  0  0  0  0
  5 16  1  0  0  0  0
M  END
>  <Alias name>
Tetrahydropyran

>  <logG(inf)>   
1.9

$$$$
3-Pentanol
  ChemBrain IXL

 18 17  0  0  0  0  0  0  0  0  1 V2000
    2.2091    4.5737    0.2800 C   0  0  0  0  0  0  0  0  0  0  0  0
    3.6260    5.1289    0.5228 C   0  0  0  0  0  0  0  0  0  0  0  0
    4.6635    4.1894   -0.1223 C   0  0  0  0  0  0  0  0  0  0  0  0
    6.0804    4.7450    0.1200 C   0  0  0  0  0  0  0  0  0  0  0  0
    7.1178    3.8058   -0.5254 C   0  0  0  0  0  0  0  0  0  0  0  0
    4.5525    2.8516    0.4770 O   0  0  0  0  0  0  0  0  0  0  0  0
    1.4821    5.2322    0.7321 H   0  0  0  0  0  0  0  0  0  0  0  0
    2.0248    4.5091   -0.7822 H   0  0  0  0  0  0  0  0  0  0  0  0
    2.1273    3.5909    0.7201 H   0  0  0  0  0  0  0  0  0  0  0  0
    3.7078    6.1118    0.0827 H   0  0  0  0  0  0  0  0  0  0  0  0
    3.8103    5.1936    1.5850 H   0  0  0  0  0  0  0  0  0  0  0  0
    4.4790    4.1245   -1.1844 H   0  0  0  0  0  0  0  0  0  0  0  0
    6.1618    5.7279   -0.3200 H   0  0  0  0  0  0  0  0  0  0  0  0
    6.2650    4.8096    1.1822 H   0  0  0  0  0  0  0  0  0  0  0  0
    6.9333    3.7412   -1.5876 H   0  0  0  0  0  0  0  0  0  0  0  0
    7.0365    2.8228   -0.0854 H   0  0  0  0  0  0  0  0  0  0  0  0
    8.1108    4.1952   -0.3556 H   0  0  0  0  0  0  0  0  0  0  0  0
    4.7012    2.8181    1.4147 H   0  0  0  0  0  0  0  0  0  0  0  0
  1  2  1  0  0  0  0
  2  3  1  0  0  0  0
  3  4  1  0  0  0  0
  4  5  1  0  0  0  0
  3  6  1  0  0  0  0
  1  7  1  0  0  0  0
  1  8  1  0  0  0  0
  1  9  1  0  0  0  0
  2 10  1  0  0  0  0
  2 11  1  0  0  0  0
  3 12  1  0  0  0  0
  4 13  1  0  0  0  0
  4 14  1  0  0  0  0
  5 15  1  0  0  0  0
  5 16  1  0  0  0  0
  5 17  1  0  0  0  0
  6 18  1  0  0  0  0
M  END
>  <Alias name>
3-Pentanol

>  <logG(inf)>   
1.921

$$$$
Isopropylmethylketone
  ChemBrain IXL

 16 15  0  0  0  0  0  0  0  0  1 V2000
    2.0617    4.3553   -0.3093 C   0  0  0  0  0  0  0  0  0  0  0  0
    3.4185    4.6809    0.1843 C   0  0  0  0  0  0  0  0  0  0  0  0
    4.4297    3.6101    0.3299 C   0  0  0  0  0  0  0  0  0  0  0  0
    3.9169    2.3240   -0.3465 C   0  0  0  0  0  0  0  0  0  0  0  0
    5.7460    4.0523   -0.3383 C   0  0  0  0  0  0  0  0  0  0  0  0
    3.7033    5.8320    0.4710 O   0  0  0  0  0  0  0  0  0  0  0  0
    2.1359    3.8636   -1.2713 H   0  0  0  0  0  0  0  0  0  0  0  0
    1.5695    3.6968    0.3957 H   0  0  0  0  0  0  0  0  0  0  0  0
    1.4869    5.2673   -0.4133 H   0  0  0  0  0  0  0  0  0  0  0  0
    4.6049    3.4197    1.3815 H   0  0  0  0  0  0  0  0  0  0  0  0
    4.6561    1.5399   -0.2385 H   0  0  0  0  0  0  0  0  0  0  0  0
    2.9909    2.0142    0.1219 H   0  0  0  0  0  0  0  0  0  0  0  0
    3.7434    2.5139   -1.3985 H   0  0  0  0  0  0  0  0  0  0  0  0
    6.1040    4.9586    0.1342 H   0  0  0  0  0  0  0  0  0  0  0  0
    5.5717    4.2385   -1.3909 H   0  0  0  0  0  0  0  0  0  0  0  0
    6.4873    3.2705   -0.2279 H   0  0  0  0  0  0  0  0  0  0  0  0
  1  2  1  0  0  0  0
  2  3  1  0  0  0  0
  3  4  1  0  0  0  0
  3  5  1  0  0  0  0
  2  6  2  0  0  0  0
  1  7  1  0  0  0  0
  1  8  1  0  0  0  0
  1  9  1  0  0  0  0
  3 10  1  0  0  0  0
  4 11  1  0  0  0  0
  4 12  1  0  0  0  0
  4 13  1  0  0  0  0
  5 14  1  0  0  0  0
  5 15  1  0  0  0  0
  5 16  1  0  0  0  0
M  END
>  <Alias name>
3-Methyl-2-butanone

>  <logG(inf)>   
1.924

$$$$
Furfural
  ChemBrain IXL

 11 11  0  0  0  0  0  0  0  0  1 V2000
    4.7529    4.2748   -0.0281 C   0  0  0  0  0  0  0  0  0  0  0  0
    3.7067    4.7731    0.4051 C   0  0  0  0  0  0  0  0  0  0  0  0
    4.4619    3.1172   -0.7005 O   0  0  0  0  0  0  0  0  0  0  0  0
    6.1327    4.8755    0.1700 C   0  0  0  0  0  0  0  0  0  0  0  0
    2.6730    3.9947    0.0586 C   0  0  0  0  0  0  0  0  0  0  0  0
    3.0910    3.0357   -0.5790 C   0  0  0  0  0  0  0  0  0  0  0  0
    7.1072    4.3159   -0.3034 O   0  0  0  0  0  0  0  0  0  0  0  0
    3.6347    5.7013    0.9810 H   0  0  0  0  0  0  0  0  0  0  0  0
    6.2704    5.8123    0.7380 H   0  0  0  0  0  0  0  0  0  0  0  0
    1.6141    4.1810    0.3052 H   0  0  0  0  0  0  0  0  0  0  0  0
    2.4501    2.2519   -0.9773 H   0  0  0  0  0  0  0  0  0  0  0  0
  1  2  2  0  0  0  0
  1  3  1  0  0  0  0
  1  4  1  0  0  0  0
  2  5  1  0  0  0  0
  3  6  1  0  0  0  0
  4  7  2  0  0  0  0
  5  6  2  0  0  0  0
  2  8  1  0  0  0  0
  4  9  1  0  0  0  0
  5 10  1  0  0  0  0
  6 11  1  0  0  0  0
M  END
>  <Alias name>
Furfural

>  <logG(inf)>   
1.927

$$$$
Cyclohexanone
  ChemBrain IXL

 17 17  0  0  0  0  0  0  0  0  1 V2000
    3.2594    4.9146   -0.1273 C   0  0  0  0  0  0  0  0  0  0  0  0
    4.7235    4.8402    0.3478 C   0  0  0  0  0  0  0  0  0  0  0  0
    5.3317    3.5762   -0.1240 C   0  0  0  0  0  0  0  0  0  0  0  0
    4.6335    2.2905    0.0991 C   0  0  0  0  0  0  0  0  0  0  0  0
    3.1711    2.4116   -0.3715 C   0  0  0  0  0  0  0  0  0  0  0  0
    2.5153    3.6343    0.2991 C   0  0  0  0  0  0  0  0  0  0  0  0
    6.4086    3.5941   -0.6970 O   0  0  0  0  0  0  0  0  0  0  0  0
    3.2342    5.0044   -1.2063 H   0  0  0  0  0  0  0  0  0  0  0  0
    2.7787    5.7768    0.3180 H   0  0  0  0  0  0  0  0  0  0  0  0
    5.2768    5.6795   -0.0550 H   0  0  0  0  0  0  0  0  0  0  0  0
    4.7539    4.8736    1.4299 H   0  0  0  0  0  0  0  0  0  0  0  0
    4.6542    2.0468    1.1542 H   0  0  0  0  0  0  0  0  0  0  0  0
    5.1296    1.5081   -0.4619 H   0  0  0  0  0  0  0  0  0  0  0  0
    2.6283    1.5153   -0.0976 H   0  0  0  0  0  0  0  0  0  0  0  0
    3.1470    2.5337   -1.4473 H   0  0  0  0  0  0  0  0  0  0  0  0
    2.5684    3.5274    1.3755 H   0  0  0  0  0  0  0  0  0  0  0  0
    1.4784    3.7007   -0.0064 H   0  0  0  0  0  0  0  0  0  0  0  0
  1  2  1  0  0  0  0
  2  3  1  0  0  0  0
  3  4  1  0  0  0  0
  4  5  1  0  0  0  0
  5  6  1  0  0  0  0
  6  1  1  0  0  0  0
  3  7  2  0  0  0  0
  1  8  1  0  0  0  0
  1  9  1  0  0  0  0
  2 10  1  0  0  0  0
  2 11  1  0  0  0  0
  4 12  1  0  0  0  0
  4 13  1  0  0  0  0
  5 14  1  0  0  0  0
  5 15  1  0  0  0  0
  6 16  1  0  0  0  0
  6 17  1  0  0  0  0
M  END
>  <Alias name>
Cyclohexanone

>  <logG(inf)>   
1.933

$$$$
Methylpropionate
  ChemBrain IXL

 14 13  0  0  0  0  0  0  0  0  1 V2000
    3.6242    4.4952    0.2809 C   0  0  0  0  0  0  0  0  0  0  0  0
    3.8186    3.0892    0.7003 C   0  0  0  0  0  0  0  0  0  0  0  0
    2.8527    2.3611    0.8597 O   0  0  0  0  0  0  0  0  0  0  0  0
    5.1754    2.5700    0.9248 O   0  0  0  0  0  0  0  0  0  0  0  0
    6.2568    3.5403    0.7011 C   0  0  0  0  0  0  0  0  0  0  0  0
    2.2817    4.6282   -0.4637 C   0  0  0  0  0  0  0  0  0  0  0  0
    3.6173    5.1349    1.1548 H   0  0  0  0  0  0  0  0  0  0  0  0
    4.4325    4.7908   -0.3765 H   0  0  0  0  0  0  0  0  0  0  0  0
    6.1244    4.3873    1.3629 H   0  0  0  0  0  0  0  0  0  0  0  0
    6.2314    3.8784   -0.3274 H   0  0  0  0  0  0  0  0  0  0  0  0
    7.2112    3.0700    0.9032 H   0  0  0  0  0  0  0  0  0  0  0  0
    1.4739    4.3270    0.1918 H   0  0  0  0  0  0  0  0  0  0  0  0
    2.1367    5.6582   -0.7654 H   0  0  0  0  0  0  0  0  0  0  0  0
    2.2909    3.9930   -1.3408 H   0  0  0  0  0  0  0  0  0  0  0  0
  1  2  1  0  0  0  0
  2  3  2  0  0  0  0
  2  4  1  0  0  0  0
  4  5  1  0  0  0  0
  1  6  1  0  0  0  0
  1  7  1  0  0  0  0
  1  8  1  0  0  0  0
  5  9  1  0  0  0  0
  5 10  1  0  0  0  0
  5 11  1  0  0  0  0
  6 12  1  0  0  0  0
  6 13  1  0  0  0  0
  6 14  1  0  0  0  0
M  END
>  <Alias name>
Methyl propanoate

>  <logG(inf)>   
1.94

$$$$
Nitroethane
  ChemBrain IXL

 10  9  0  0  0  0  0  0  0  0  1 V2000
    4.0495    2.0583   -1.5661 O   0  5  0  0  0  0  0  0  0  0  0  0
    4.2792    2.8871   -0.6726 N   0  3  0  0  0  0  0  0  0  0  0  0
    5.4407    3.0667   -0.2774 O   0  0  0  0  0  0  0  0  0  0  0  0
    3.1745    3.6569   -0.0821 C   0  0  0  0  0  0  0  0  0  0  0  0
    2.3093    2.7275    0.7914 C   0  0  0  0  0  0  0  0  0  0  0  0
    3.5771    4.4550    0.5292 H   0  0  0  0  0  0  0  0  0  0  0  0
    2.5661    4.0792   -0.8722 H   0  0  0  0  0  0  0  0  0  0  0  0
    1.9063    1.9295    0.1802 H   0  0  0  0  0  0  0  0  0  0  0  0
    2.9176    2.3051    1.5816 H   0  0  0  0  0  0  0  0  0  0  0  0
    1.4958    3.2950    1.2263 H   0  0  0  0  0  0  0  0  0  0  0  0
  1  2  1  0  0  0  0
  2  3  2  0  0  0  0
  2  4  1  0  0  0  0
  4  5  1  0  0  0  0
  4  6  1  0  0  0  0
  4  7  1  0  0  0  0
  5  8  1  0  0  0  0
  5  9  1  0  0  0  0
  5 10  1  0  0  0  0
M  END
>  <Alias name>
Nitroethane

>  <logG(inf)>   
1.95

$$$$
2,4-Dimethylpyridine
  ChemBrain IXL

 17 17  0  0  0  0  0  0  0  0  1 V2000
    2.9519    4.1567    0.4217 C   0  0  0  0  0  0  0  0  0  0  0  0
    3.0432    5.5473    0.3488 C   0  0  0  0  0  0  0  0  0  0  0  0
    4.2356    6.1420    0.1199 N   0  0  0  0  0  0  0  0  0  0  0  0
    5.3591    5.4067   -0.0424 C   0  0  0  0  0  0  0  0  0  0  0  0
    5.3086    4.0158    0.0235 C   0  0  0  0  0  0  0  0  0  0  0  0
    4.0951    3.3840    0.2575 C   0  0  0  0  0  0  0  0  0  0  0  0
    6.6494    6.0762   -0.2911 C   0  0  0  0  0  0  0  0  0  0  0  0
    4.0216    1.8992    0.3313 C   0  0  0  0  0  0  0  0  0  0  0  0
    1.9954    3.6808    0.6052 H   0  0  0  0  0  0  0  0  0  0  0  0
    2.1542    6.1512    0.4763 H   0  0  0  0  0  0  0  0  0  0  0  0
    6.2109    3.4302   -0.1070 H   0  0  0  0  0  0  0  0  0  0  0  0
    6.4948    7.1451   -0.3522 H   0  0  0  0  0  0  0  0  0  0  0  0
    7.0677    5.7172   -1.2233 H   0  0  0  0  0  0  0  0  0  0  0  0
    7.3321    5.8551    0.5199 H   0  0  0  0  0  0  0  0  0  0  0  0
    5.0242    1.4878    0.3492 H   0  0  0  0  0  0  0  0  0  0  0  0
    3.4960    1.6070    1.2326 H   0  0  0  0  0  0  0  0  0  0  0  0
    3.4917    1.5196   -0.5343 H   0  0  0  0  0  0  0  0  0  0  0  0
  1  2  4  0  0  0  0
  2  3  4  0  0  0  0
  3  4  4  0  0  0  0
  4  5  4  0  0  0  0
  5  6  4  0  0  0  0
  6  1  4  0  0  0  0
  4  7  1  0  0  0  0
  6  8  1  0  0  0  0
  1  9  1  0  0  0  0
  2 10  1  0  0  0  0
  5 11  1  0  0  0  0
  7 12  1  0  0  0  0
  7 13  1  0  0  0  0
  7 14  1  0  0  0  0
  8 15  1  0  0  0  0
  8 16  1  0  0  0  0
  8 17  1  0  0  0  0
M  END
>  <Alias name>
2,4-Lutidine

>  <logG(inf)>   
1.957

$$$$
2-Pentanone
  ChemBrain IXL

 16 15  0  0  0  0  0  0  0  0  1 V2000
    2.1839    4.3679    1.6800 C   0  0  0  0  0  0  0  0  0  0  0  0
    3.2004    3.5573    0.8526 C   0  0  0  0  0  0  0  0  0  0  0  0
    4.1888    4.5203    0.1668 C   0  0  0  0  0  0  0  0  0  0  0  0
    5.1656    3.7417   -0.6271 C   0  0  0  0  0  0  0  0  0  0  0  0
    6.2267    4.4404   -1.3863 C   0  0  0  0  0  0  0  0  0  0  0  0
    5.0961    2.5240   -0.6556 O   0  0  0  0  0  0  0  0  0  0  0  0
    1.4893    3.6911    2.1619 H   0  0  0  0  0  0  0  0  0  0  0  0
    2.7084    4.9434    2.4327 H   0  0  0  0  0  0  0  0  0  0  0  0
    1.6399    5.0388    1.0267 H   0  0  0  0  0  0  0  0  0  0  0  0
    3.7444    2.8864    1.5058 H   0  0  0  0  0  0  0  0  0  0  0  0
    2.6759    2.9818    0.0998 H   0  0  0  0  0  0  0  0  0  0  0  0
    3.6449    5.1908   -0.4870 H   0  0  0  0  0  0  0  0  0  0  0  0
    4.7128    5.0962    0.9196 H   0  0  0  0  0  0  0  0  0  0  0  0
    6.1297    5.5093   -1.2419 H   0  0  0  0  0  0  0  0  0  0  0  0
    6.1295    4.2081   -2.4396 H   0  0  0  0  0  0  0  0  0  0  0  0
    7.1973    4.1150   -1.0329 H   0  0  0  0  0  0  0  0  0  0  0  0
  1  2  1  0  0  0  0
  2  3  1  0  0  0  0
  3  4  1  0  0  0  0
  4  5  1  0  0  0  0
  4  6  2  0  0  0  0
  1  7  1  0  0  0  0
  1  8  1  0  0  0  0
  1  9  1  0  0  0  0
  2 10  1  0  0  0  0
  2 11  1  0  0  0  0
  3 12  1  0  0  0  0
  3 13  1  0  0  0  0
  5 14  1  0  0  0  0
  5 15  1  0  0  0  0
  5 16  1  0  0  0  0
M  END
>  <Alias name>
Methyl-n-propylketone

>  <logG(inf)>   
1.972

$$$$
Chloromethane
  ChemBrain IXL

  5  4  0  0  0  0  0  0  0  0  1 V2000
    2.1946    2.6232   -0.0514 C   0  0  0  0  0  0  0  0  0  0  0  0
    3.8422    2.7047   -0.7306 Cl  0  0  0  0  0  0  0  0  0  0  0  0
    1.9830    1.6083    0.2617 H   0  0  0  0  0  0  0  0  0  0  0  0
    2.1225    3.2866    0.8015 H   0  0  0  0  0  0  0  0  0  0  0  0
    1.4780    2.9252   -0.8053 H   0  0  0  0  0  0  0  0  0  0  0  0
  1  2  1  0  0  0  0
  1  3  1  0  0  0  0
  1  4  1  0  0  0  0
  1  5  1  0  0  0  0
M  END
>  <Alias name>
Methyl chloride

>  <logG(inf)>   
1.973

$$$$
Trifluoromethane
  ChemBrain IXL

  5  4  0  0  0  0  0  0  0  0  1 V2000
    2.9130    2.5426   -0.1852 C   0  0  0  0  0  0  0  0  0  0  0  0
    2.9212    1.4925   -1.0494 F   0  0  0  0  0  0  0  0  0  0  0  0
    3.3461    2.1283    1.0356 F   0  0  0  0  0  0  0  0  0  0  0  0
    1.6481    3.0301   -0.0761 F   0  0  0  0  0  0  0  0  0  0  0  0
    3.5689    3.3205   -0.5561 H   0  0  0  0  0  0  0  0  0  0  0  0
  1  2  1  0  0  0  0
  1  3  1  0  0  0  0
  1  4  1  0  0  0  0
  1  5  1  0  0  0  0
M  END
>  <Alias name>
Trifluoromethane

>  <logG(inf)>   
1.978

$$$$
Codeine
  ChemBrain IXL

 43 47  0  0  0  0  0  0  0  0  1 V2000
    3.8820    5.2744    1.5612 C   0  0  0  0  0  0  0  0  0  0  0  0
    3.8842    6.6453    1.2483 C   0  0  0  0  0  0  0  0  0  0  0  0
    5.0090    7.2152    0.6390 C   0  0  0  0  0  0  0  0  0  0  0  0
    6.0292    6.3736    0.2515 C   0  0  0  0  0  0  0  0  0  0  0  0
    6.0991    5.1034    0.6753 C   0  0  0  0  0  0  0  0  0  0  0  0
    5.0115    4.4944    1.2865 C   0  0  0  0  0  0  0  0  0  0  0  0
    7.2913    6.8259   -0.3224 C   0  0  0  0  0  0  0  0  0  0  0  0
    7.6201    8.1602    0.2387 C   0  0  0  0  0  0  0  0  0  0  0  0
    7.6879    8.0308    1.7414 C   0  0  0  0  0  0  0  0  0  0  0  0
    8.3902    7.0243    2.2559 C   0  0  0  0  0  0  0  0  0  0  0  0
    9.1829    6.0732    1.3070 C   0  0  0  0  0  0  0  0  0  0  0  0
    8.3069    5.6747    0.0961 C   0  0  0  0  0  0  0  0  0  0  0  0
    5.0752    8.7472    0.3472 C   0  0  0  0  0  0  0  0  0  0  0  0
    6.5008    9.1776   -0.1953 C   0  0  0  0  0  0  0  0  0  0  0  0
    7.4235    4.5619    0.5346 O   0  0  0  0  0  0  0  0  0  0  0  0
    7.1461    6.8958   -1.8495 C   0  0  0  0  0  0  0  0  0  0  0  0
    6.4463    9.2390   -1.6750 N   0  0  0  0  0  0  0  0  0  0  0  0
    6.0577    7.9272   -2.2044 C   0  0  0  0  0  0  0  0  0  0  0  0
    7.7661    9.6037   -2.2081 C   0  0  0  0  0  0  0  0  0  0  0  0
    9.5311    4.8400    2.0420 O   0  0  0  0  0  0  0  0  0  0  0  0
    5.0248    3.0576    1.5931 O   0  0  0  0  0  0  0  0  0  0  0  0
    3.7456    2.5166    2.0765 C   0  0  0  0  0  0  0  0  0  0  0  0
    3.0126    4.8236    2.0146 H   0  0  0  0  0  0  0  0  0  0  0  0
    3.0199    7.2536    1.4691 H   0  0  0  0  0  0  0  0  0  0  0  0
    8.5749    8.4893   -0.1431 H   0  0  0  0  0  0  0  0  0  0  0  0
    7.1278    8.6985    2.3809 H   0  0  0  0  0  0  0  0  0  0  0  0
    8.4137    6.8697    3.3245 H   0  0  0  0  0  0  0  0  0  0  0  0
   10.0818    6.5592    0.9688 H   0  0  0  0  0  0  0  0  0  0  0  0
    8.9212    5.3780   -0.7460 H   0  0  0  0  0  0  0  0  0  0  0  0
    4.8602    9.2916    1.2530 H   0  0  0  0  0  0  0  0  0  0  0  0
    4.3289    8.9939   -0.3981 H   0  0  0  0  0  0  0  0  0  0  0  0
    6.7443   10.1578    0.1900 H   0  0  0  0  0  0  0  0  0  0  0  0
    8.0840    7.1920   -2.2910 H   0  0  0  0  0  0  0  0  0  0  0  0
    6.8575    5.9262   -2.2285 H   0  0  0  0  0  0  0  0  0  0  0  0
    5.9520    7.9867   -3.2777 H   0  0  0  0  0  0  0  0  0  0  0  0
    5.1171    7.6256   -1.7654 H   0  0  0  0  0  0  0  0  0  0  0  0
    7.7220    9.6316   -3.2885 H   0  0  0  0  0  0  0  0  0  0  0  0
    8.4947    8.8699   -1.8974 H   0  0  0  0  0  0  0  0  0  0  0  0
    8.0507   10.5747   -1.8347 H   0  0  0  0  0  0  0  0  0  0  0  0
   10.0157    4.9667    2.8436 H   0  0  0  0  0  0  0  0  0  0  0  0
    3.8633    1.4694    2.3131 H   0  0  0  0  0  0  0  0  0  0  0  0
    3.4394    3.0536    2.9623 H   0  0  0  0  0  0  0  0  0  0  0  0
    2.9941    2.6301    1.3092 H   0  0  0  0  0  0  0  0  0  0  0  0
  1  2  4  0  0  0  0
  2  3  4  0  0  0  0
  3  4  4  0  0  0  0
  4  5  4  0  0  0  0
  5  6  4  0  0  0  0
  6  1  4  0  0  0  0
  7  8  1  0  0  0  0
  8  9  1  0  0  0  0
  9 10  2  0  0  0  0
 10 11  1  0  0  0  0
 11 12  1  0  0  0  0
 12  7  1  0  0  0  0
  4  7  1  0  0  0  0
  3 13  1  0  0  0  0
 13 14  1  0  0  0  0
 14  8  1  0  0  0  0
  5 15  1  0  0  0  0
 15 12  1  0  0  0  0
  7 16  1  0  0  0  0
 14 17  1  0  0  0  0
 16 18  1  0  0  0  0
 18 17  1  0  0  0  0
 17 19  1  0  0  0  0
 11 20  1  0  0  0  0
  6 21  1  0  0  0  0
 21 22  1  0  0  0  0
  1 23  1  0  0  0  0
  2 24  1  0  0  0  0
  8 25  1  0  0  0  0
  9 26  1  0  0  0  0
 10 27  1  0  0  0  0
 11 28  1  0  0  0  0
 12 29  1  0  0  0  0
 13 30  1  0  0  0  0
 13 31  1  0  0  0  0
 14 32  1  0  0  0  0
 16 33  1  0  0  0  0
 16 34  1  0  0  0  0
 18 35  1  0  0  0  0
 18 36  1  0  0  0  0
 19 37  1  0  0  0  0
 19 38  1  0  0  0  0
 19 39  1  0  0  0  0
 20 40  1  0  0  0  0
 22 41  1  0  0  0  0
 22 42  1  0  0  0  0
 22 43  1  0  0  0  0
M  END
>  <Alias name>
Codeine

>  <logG(inf)>   
1.98

$$$$
Methylchloroacetate
  ChemBrain IXL

 11 10  0  0  0  0  0  0  0  0  1 V2000
    4.8265    3.5953    0.1970 C   0  0  0  0  0  0  0  0  0  0  0  0
    3.5273    4.2708    0.4116 C   0  0  0  0  0  0  0  0  0  0  0  0
    3.4954    5.4597    0.6832 O   0  0  0  0  0  0  0  0  0  0  0  0
    2.2751    3.5092    0.2974 O   0  0  0  0  0  0  0  0  0  0  0  0
    2.4412    2.0869   -0.0350 C   0  0  0  0  0  0  0  0  0  0  0  0
    6.1387    4.8031    0.2383 Cl  0  0  0  0  0  0  0  0  0  0  0  0
    4.8214    3.1006   -0.7664 H   0  0  0  0  0  0  0  0  0  0  0  0
    4.9857    2.8624    0.9783 H   0  0  0  0  0  0  0  0  0  0  0  0
    3.0328    1.6035    0.7327 H   0  0  0  0  0  0  0  0  0  0  0  0
    1.4687    1.6137   -0.0928 H   0  0  0  0  0  0  0  0  0  0  0  0
    2.9444    1.9956   -0.9896 H   0  0  0  0  0  0  0  0  0  0  0  0
  1  2  1  0  0  0  0
  2  3  2  0  0  0  0
  2  4  1  0  0  0  0
  4  5  1  0  0  0  0
  1  6  1  0  0  0  0
  1  7  1  0  0  0  0
  1  8  1  0  0  0  0
  5  9  1  0  0  0  0
  5 10  1  0  0  0  0
  5 11  1  0  0  0  0
M  END
>  <Alias name>
Methylchloroacetate

>  <logG(inf)>   
1.984

$$$$
2-Pentanol
  ChemBrain IXL

 18 17  0  0  0  0  0  0  0  0  1 V2000
    2.4009    5.1712    0.3386 C   0  0  0  0  0  0  0  0  0  0  0  0
    3.5267    4.1437    0.5661 C   0  0  0  0  0  0  0  0  0  0  0  0
    4.8214    4.6433   -0.1041 C   0  0  0  0  0  0  0  0  0  0  0  0
    5.9474    3.6161    0.1239 C   0  0  0  0  0  0  0  0  0  0  0  0
    7.2420    4.1156   -0.5463 C   0  0  0  0  0  0  0  0  0  0  0  0
    3.1378    2.8529   -0.0203 O   0  0  0  0  0  0  0  0  0  0  0  0
    1.4936    4.8211    0.8083 H   0  0  0  0  0  0  0  0  0  0  0  0
    2.6865    6.1194    0.7694 H   0  0  0  0  0  0  0  0  0  0  0  0
    2.2336    5.2931   -0.7214 H   0  0  0  0  0  0  0  0  0  0  0  0
    3.6939    4.0217    1.6261 H   0  0  0  0  0  0  0  0  0  0  0  0
    5.1068    5.5917    0.3264 H   0  0  0  0  0  0  0  0  0  0  0  0
    4.6542    4.7648   -1.1642 H   0  0  0  0  0  0  0  0  0  0  0  0
    5.6620    2.6676   -0.3066 H   0  0  0  0  0  0  0  0  0  0  0  0
    6.1145    3.4945    1.1840 H   0  0  0  0  0  0  0  0  0  0  0  0
    7.0748    4.2371   -1.6064 H   0  0  0  0  0  0  0  0  0  0  0  0
    8.0310    3.3958   -0.3864 H   0  0  0  0  0  0  0  0  0  0  0  0
    7.5273    5.0641   -0.1159 H   0  0  0  0  0  0  0  0  0  0  0  0
    2.9707    2.8708   -0.9553 H   0  0  0  0  0  0  0  0  0  0  0  0
  1  2  1  0  0  0  0
  2  3  1  0  0  0  0
  3  4  1  0  0  0  0
  4  5  1  0  0  0  0
  2  6  1  0  0  0  0
  1  7  1  0  0  0  0
  1  8  1  0  0  0  0
  1  9  1  0  0  0  0
  2 10  1  0  0  0  0
  3 11  1  0  0  0  0
  3 12  1  0  0  0  0
  4 13  1  0  0  0  0
  4 14  1  0  0  0  0
  5 15  1  0  0  0  0
  5 16  1  0  0  0  0
  5 17  1  0  0  0  0
  6 18  1  0  0  0  0
M  END
>  <Alias name>
2-Pentanol

>  <logG(inf)>   
1.987

$$$$
Acetylsalicylic acid
  ChemBrain IXL

 21 21  0  0  0  0  0  0  0  0  1 V2000
    3.8896    7.4015   -1.0196 C   0  0  0  0  0  0  0  0  0  0  0  0
    4.9434    8.3088   -1.1302 C   0  0  0  0  0  0  0  0  0  0  0  0
    6.2519    7.8911   -0.8864 C   0  0  0  0  0  0  0  0  0  0  0  0
    6.5065    6.5661   -0.5319 C   0  0  0  0  0  0  0  0  0  0  0  0
    5.4527    5.6588   -0.4214 C   0  0  0  0  0  0  0  0  0  0  0  0
    4.1442    6.0766   -0.6651 C   0  0  0  0  0  0  0  0  0  0  0  0
    7.8947    6.1230   -0.2732 C   0  0  0  0  0  0  0  0  0  0  0  0
    8.8163    6.9167   -0.3690 O   0  0  0  0  0  0  0  0  0  0  0  0
    8.1631    4.7266    0.0994 O   0  0  0  0  0  0  0  0  0  0  0  0
    4.6747    1.9763    0.4049 C   0  0  0  0  0  0  0  0  0  0  0  0
    4.5317    3.4030    0.0380 C   0  0  0  0  0  0  0  0  0  0  0  0
    3.4266    3.8656   -0.1928 O   0  0  0  0  0  0  0  0  0  0  0  0
    5.7210    4.2626   -0.0482 O   0  0  0  0  0  0  0  0  0  0  0  0
    7.3680    4.1513    0.1551 H   0  0  0  0  0  0  0  0  0  0  0  0
    2.8738    7.7258   -1.2089 H   0  0  0  0  0  0  0  0  0  0  0  0
    4.7458    9.3374   -1.4055 H   0  0  0  0  0  0  0  0  0  0  0  0
    7.0701    8.5955   -0.9722 H   0  0  0  0  0  0  0  0  0  0  0  0
    3.3260    5.3722   -0.5791 H   0  0  0  0  0  0  0  0  0  0  0  0
    3.6989    1.5067    0.4157 H   0  0  0  0  0  0  0  0  0  0  0  0
    5.3068    1.4787   -0.3203 H   0  0  0  0  0  0  0  0  0  0  0  0
    5.1233    1.8995    1.3876 H   0  0  0  0  0  0  0  0  0  0  0  0
  1  2  4  0  0  0  0
  2  3  4  0  0  0  0
  3  4  4  0  0  0  0
  4  5  4  0  0  0  0
  5  6  4  0  0  0  0
  6  1  4  0  0  0  0
  7  8  2  0  0  0  0
  7  9  1  0  0  0  0
  7  4  1  0  0  0  0
 10 11  1  0  0  0  0
 11 12  2  0  0  0  0
 11 13  1  0  0  0  0
 13  5  1  0  0  0  0
  9 14  1  0  0  0  0
  1 15  1  0  0  0  0
  2 16  1  0  0  0  0
  3 17  1  0  0  0  0
  6 18  1  0  0  0  0
 10 19  1  0  0  0  0
 10 20  1  0  0  0  0
 10 21  1  0  0  0  0
M  END
>  <Alias name>
Aspirin

>  <logG(inf)>   
2

$$$$
Cyclobarbital
  ChemBrain IXL

 33 34  0  0  0  0  0  0  0  0  1 V2000
    5.7625    4.7478   -0.4349 C   0  0  0  0  0  0  0  0  0  0  0  0
    4.7643    5.5679    0.1887 C   0  0  0  0  0  0  0  0  0  0  0  0
    6.3702    5.5399   -1.5601 C   0  0  0  0  0  0  0  0  0  0  0  0
    6.7495    4.3404    0.6248 C   0  0  0  0  0  0  0  0  0  0  0  0
    5.1161    3.4732   -1.0227 C   0  0  0  0  0  0  0  0  0  0  0  0
    3.3352    5.1010    0.1660 C   0  0  0  0  0  0  0  0  0  0  0  0
    5.1595    6.7301    0.7695 C   0  0  0  0  0  0  0  0  0  0  0  0
    7.7423    5.8876   -1.5704 N   0  0  0  0  0  0  0  0  0  0  0  0
    5.6609    5.8959   -2.4866 O   0  0  0  0  0  0  0  0  0  0  0  0
    8.1117    4.7195    0.5596 N   0  0  0  0  0  0  0  0  0  0  0  0
    6.3650    3.6688    1.5680 O   0  0  0  0  0  0  0  0  0  0  0  0
    6.2157    2.6062   -1.6872 C   0  0  0  0  0  0  0  0  0  0  0  0
    2.5166    5.8433    1.2050 C   0  0  0  0  0  0  0  0  0  0  0  0
    4.1828    7.6506    1.4510 C   0  0  0  0  0  0  0  0  0  0  0  0
    8.5979    5.4836   -0.5230 C   0  0  0  0  0  0  0  0  0  0  0  0
    2.7474    7.3219    1.0262 C   0  0  0  0  0  0  0  0  0  0  0  0
    9.7761    5.7998   -0.5539 O   0  0  0  0  0  0  0  0  0  0  0  0
    8.1132    6.4307   -2.3359 H   0  0  0  0  0  0  0  0  0  0  0  0
    8.7428    4.4400    1.2959 H   0  0  0  0  0  0  0  0  0  0  0  0
    4.3776    3.7494   -1.7644 H   0  0  0  0  0  0  0  0  0  0  0  0
    4.6411    2.9084   -0.2310 H   0  0  0  0  0  0  0  0  0  0  0  0
    2.9152    5.2825   -0.8157 H   0  0  0  0  0  0  0  0  0  0  0  0
    3.3023    4.0386    0.3774 H   0  0  0  0  0  0  0  0  0  0  0  0
    6.2066    7.0014    0.7429 H   0  0  0  0  0  0  0  0  0  0  0  0
    6.7000    3.1755   -2.4722 H   0  0  0  0  0  0  0  0  0  0  0  0
    5.7688    1.7154   -2.1114 H   0  0  0  0  0  0  0  0  0  0  0  0
    6.9507    2.3216   -0.9431 H   0  0  0  0  0  0  0  0  0  0  0  0
    1.4645    5.6182    1.0693 H   0  0  0  0  0  0  0  0  0  0  0  0
    2.8281    5.5428    2.1977 H   0  0  0  0  0  0  0  0  0  0  0  0
    4.2717    7.5346    2.5233 H   0  0  0  0  0  0  0  0  0  0  0  0
    4.4084    8.6739    1.1820 H   0  0  0  0  0  0  0  0  0  0  0  0
    2.6051    7.5870   -0.0151 H   0  0  0  0  0  0  0  0  0  0  0  0
    2.0482    7.8754    1.6408 H   0  0  0  0  0  0  0  0  0  0  0  0
  1  2  1  0  0  0  0
  1  3  1  0  0  0  0
  1  4  1  0  0  0  0
  1  5  1  0  0  0  0
  2  6  1  0  0  0  0
  2  7  2  0  0  0  0
  3  8  1  0  0  0  0
  3  9  2  0  0  0  0
  4 10  1  0  0  0  0
  4 11  2  0  0  0  0
  5 12  1  0  0  0  0
  6 13  1  0  0  0  0
  7 14  1  0  0  0  0
  8 15  1  0  0  0  0
 10 15  1  0  0  0  0
 13 16  1  0  0  0  0
 14 16  1  0  0  0  0
 15 17  2  0  0  0  0
  8 18  1  0  0  0  0
 10 19  1  0  0  0  0
  5 20  1  0  0  0  0
  5 21  1  0  0  0  0
  6 22  1  0  0  0  0
  6 23  1  0  0  0  0
  7 24  1  0  0  0  0
 12 25  1  0  0  0  0
 12 26  1  0  0  0  0
 12 27  1  0  0  0  0
 13 28  1  0  0  0  0
 13 29  1  0  0  0  0
 14 30  1  0  0  0  0
 14 31  1  0  0  0  0
 16 32  1  0  0  0  0
 16 33  1  0  0  0  0
M  END
>  <Alias name>
Cyclobarbital

>  <logG(inf)>   
2.02

$$$$
3-Pentanone
  ChemBrain IXL

 16 15  0  0  0  0  0  0  0  0  1 V2000
    2.4014    4.8340    0.4990 C   0  0  0  0  0  0  0  0  0  0  0  0
    3.5746    3.8523    0.3130 C   0  0  0  0  0  0  0  0  0  0  0  0
    4.8324    4.6134    0.1421 C   0  0  0  0  0  0  0  0  0  0  0  0
    6.1278    3.8996    0.0885 C   0  0  0  0  0  0  0  0  0  0  0  0
    7.2313    4.8719   -0.3715 C   0  0  0  0  0  0  0  0  0  0  0  0
    4.8013    5.8292    0.0455 O   0  0  0  0  0  0  0  0  0  0  0  0
    1.4812    4.2771    0.6251 H   0  0  0  0  0  0  0  0  0  0  0  0
    2.5770    5.4444    1.3762 H   0  0  0  0  0  0  0  0  0  0  0  0
    2.3215    5.4704   -0.3736 H   0  0  0  0  0  0  0  0  0  0  0  0
    3.3995    3.2426   -0.5647 H   0  0  0  0  0  0  0  0  0  0  0  0
    3.6539    3.2152    1.1852 H   0  0  0  0  0  0  0  0  0  0  0  0
    6.3704    3.5175    1.0724 H   0  0  0  0  0  0  0  0  0  0  0  0
    6.0575    3.0761   -0.6113 H   0  0  0  0  0  0  0  0  0  0  0  0
    7.3015    5.6954    0.3283 H   0  0  0  0  0  0  0  0  0  0  0  0
    6.9887    5.2539   -1.3554 H   0  0  0  0  0  0  0  0  0  0  0  0
    8.1792    4.3496   -0.4106 H   0  0  0  0  0  0  0  0  0  0  0  0
  1  2  1  0  0  0  0
  2  3  1  0  0  0  0
  3  4  1  0  0  0  0
  4  5  1  0  0  0  0
  3  6  2  0  0  0  0
  1  7  1  0  0  0  0
  1  8  1  0  0  0  0
  1  9  1  0  0  0  0
  2 10  1  0  0  0  0
  2 11  1  0  0  0  0
  4 12  1  0  0  0  0
  4 13  1  0  0  0  0
  5 14  1  0  0  0  0
  5 15  1  0  0  0  0
  5 16  1  0  0  0  0
M  END
>  <Alias name>
Diethylketone

>  <logG(inf)>   
2.029

$$$$
Dexamethasone
  ChemBrain IXL

 57 60  0  0  0  0  0  0  0  0  1 V2000
    4.7435    7.1152    0.5929 C   0  0  0  0  0  0  0  0  0  0  0  0
    3.6832    6.8160   -0.5129 C   0  0  0  0  0  0  0  0  0  0  0  0
    2.6396    7.6219   -0.7317 C   0  0  0  0  0  0  0  0  0  0  0  0
    2.4551    8.8347    0.0423 C   0  0  0  0  0  0  0  0  0  0  0  0
    3.4328    9.2283    1.0394 C   0  0  0  0  0  0  0  0  0  0  0  0
    4.4875    8.4524    1.3144 C   0  0  0  0  0  0  0  0  0  0  0  0
    4.7237    5.9806    1.6320 C   0  0  0  0  0  0  0  0  0  0  0  0
    6.1319    7.1858   -0.0436 C   0  0  0  0  0  0  0  0  0  0  0  0
    5.5174    8.9198    2.3408 C   0  0  0  0  0  0  0  0  0  0  0  0
    7.1974    7.4985    1.0735 C   0  0  0  0  0  0  0  0  0  0  0  0
    6.9185    8.9061    1.6867 C   0  0  0  0  0  0  0  0  0  0  0  0
    6.4539    5.8195   -0.7794 C   0  0  0  0  0  0  0  0  0  0  0  0
    8.5452    7.4942    0.4150 C   0  0  0  0  0  0  0  0  0  0  0  0
    7.9624    5.7751   -1.2414 C   0  0  0  0  0  0  0  0  0  0  0  0
    8.8577    6.1325   -0.0568 C   0  0  0  0  0  0  0  0  0  0  0  0
    9.7152    7.8589    1.3242 C   0  0  0  0  0  0  0  0  0  0  0  0
    8.6393    5.1402    1.1043 C   0  0  0  0  0  0  0  0  0  0  0  0
   10.3370    6.1706   -0.3905 C   0  0  0  0  0  0  0  0  0  0  0  0
   10.9497    7.1459    0.6740 C   0  0  0  0  0  0  0  0  0  0  0  0
   10.5211    6.7262   -1.7340 O   0  0  0  0  0  0  0  0  0  0  0  0
    1.4770    9.5366   -0.1565 O   0  0  0  0  0  0  0  0  0  0  0  0
    6.1445    8.1895   -0.9616 F   0  0  0  0  0  0  0  0  0  0  0  0
    6.1727    4.6879    0.1257 O   0  0  0  0  0  0  0  0  0  0  0  0
   10.9599    4.7644   -0.3013 C   0  0  0  0  0  0  0  0  0  0  0  0
   11.6475    4.4554    0.6575 O   0  0  0  0  0  0  0  0  0  0  0  0
   10.7210    3.7509   -1.4418 C   0  0  0  0  0  0  0  0  0  0  0  0
    9.7779    4.3245   -2.4163 O   0  0  0  0  0  0  0  0  0  0  0  0
   11.8634    8.1726   -0.0249 C   0  0  0  0  0  0  0  0  0  0  0  0
    3.7893    5.9230   -1.1107 H   0  0  0  0  0  0  0  0  0  0  0  0
    1.9244    7.3688   -1.5009 H   0  0  0  0  0  0  0  0  0  0  0  0
    3.3059   10.1617    1.5684 H   0  0  0  0  0  0  0  0  0  0  0  0
    5.4764    6.1701    2.3844 H   0  0  0  0  0  0  0  0  0  0  0  0
    3.7513    5.9377    2.0992 H   0  0  0  0  0  0  0  0  0  0  0  0
    4.9313    5.0414    1.1437 H   0  0  0  0  0  0  0  0  0  0  0  0
    5.5081    8.2495    3.1870 H   0  0  0  0  0  0  0  0  0  0  0  0
    5.2770    9.9201    2.6677 H   0  0  0  0  0  0  0  0  0  0  0  0
    7.1581    6.7455    1.8413 H   0  0  0  0  0  0  0  0  0  0  0  0
    6.9574    9.6530    0.9082 H   0  0  0  0  0  0  0  0  0  0  0  0
    7.6651    9.1259    2.4353 H   0  0  0  0  0  0  0  0  0  0  0  0
    5.8200    5.7352   -1.6502 H   0  0  0  0  0  0  0  0  0  0  0  0
    8.5334    8.1680   -0.4291 H   0  0  0  0  0  0  0  0  0  0  0  0
    8.1155    6.4838   -2.0377 H   0  0  0  0  0  0  0  0  0  0  0  0
    8.2035    4.7804   -1.5905 H   0  0  0  0  0  0  0  0  0  0  0  0
    9.5455    7.4713    2.3191 H   0  0  0  0  0  0  0  0  0  0  0  0
    9.8587    8.9287    1.3550 H   0  0  0  0  0  0  0  0  0  0  0  0
    9.3976    5.3090    1.8634 H   0  0  0  0  0  0  0  0  0  0  0  0
    7.6639    5.2965    1.5363 H   0  0  0  0  0  0  0  0  0  0  0  0
    8.7170    4.1290    0.7414 H   0  0  0  0  0  0  0  0  0  0  0  0
   11.5033    6.5939    1.4185 H   0  0  0  0  0  0  0  0  0  0  0  0
   10.1377    7.5895   -1.8642 H   0  0  0  0  0  0  0  0  0  0  0  0
    6.6551    4.6923    0.9418 H   0  0  0  0  0  0  0  0  0  0  0  0
   11.6575    3.5316   -1.9344 H   0  0  0  0  0  0  0  0  0  0  0  0
   10.3064    2.8421   -1.0345 H   0  0  0  0  0  0  0  0  0  0  0  0
    9.5686    3.7618   -3.1528 H   0  0  0  0  0  0  0  0  0  0  0  0
   11.2967    8.7087   -0.7721 H   0  0  0  0  0  0  0  0  0  0  0  0
   12.2486    8.8693    0.7041 H   0  0  0  0  0  0  0  0  0  0  0  0
   12.6857    7.6568   -0.4993 H   0  0  0  0  0  0  0  0  0  0  0  0
  1  2  1  0  0  0  0
  2  3  2  0  0  0  0
  3  4  1  0  0  0  0
  4  5  1  0  0  0  0
  5  6  2  0  0  0  0
  6  1  1  0  0  0  0
  1  7  1  0  0  0  0
  1  8  1  0  0  0  0
  6  9  1  0  0  0  0
 10  8  1  0  0  0  0
  9 11  1  0  0  0  0
 11 10  1  0  0  0  0
  8 12  1  0  0  0  0
 10 13  1  0  0  0  0
 12 14  1  0  0  0  0
 14 15  1  0  0  0  0
 15 13  1  0  0  0  0
 13 16  1  0  0  0  0
 15 17  1  0  0  0  0
 15 18  1  0  0  0  0
 16 19  1  0  0  0  0
 19 18  1  0  0  0  0
 18 20  1  0  0  0  0
  4 21  2  0  0  0  0
  8 22  1  0  0  0  0
 12 23  1  0  0  0  0
 24 25  2  0  0  0  0
 24 26  1  0  0  0  0
 24 18  1  0  0  0  0
 26 27  1  0  0  0  0
 19 28  1  0  0  0  0
  2 29  1  0  0  0  0
  3 30  1  0  0  0  0
  5 31  1  0  0  0  0
  7 32  1  0  0  0  0
  7 33  1  0  0  0  0
  7 34  1  0  0  0  0
  9 35  1  0  0  0  0
  9 36  1  0  0  0  0
 10 37  1  0  0  0  0
 11 38  1  0  0  0  0
 11 39  1  0  0  0  0
 12 40  1  0  0  0  0
 13 41  1  0  0  0  0
 14 42  1  0  0  0  0
 14 43  1  0  0  0  0
 16 44  1  0  0  0  0
 16 45  1  0  0  0  0
 17 46  1  0  0  0  0
 17 47  1  0  0  0  0
 17 48  1  0  0  0  0
 19 49  1  0  0  0  0
 20 50  1  0  0  0  0
 23 51  1  0  0  0  0
 26 52  1  0  0  0  0
 26 53  1  0  0  0  0
 27 54  1  0  0  0  0
 28 55  1  0  0  0  0
 28 56  1  0  0  0  0
 28 57  1  0  0  0  0
M  END
>  <Alias name>
Dexamethasone

>  <logG(inf)>   
2.04

$$$$
2,3-Dimethylpyridine
  ChemBrain IXL

 17 17  0  0  0  0  0  0  0  0  1 V2000
    2.4965    3.3195    0.6859 C   0  0  0  0  0  0  0  0  0  0  0  0
    2.5760    4.7098    0.6138 C   0  0  0  0  0  0  0  0  0  0  0  0
    3.7632    5.3143    0.3852 N   0  0  0  0  0  0  0  0  0  0  0  0
    4.8931    4.5892    0.2223 C   0  0  0  0  0  0  0  0  0  0  0  0
    4.8542    3.1959    0.2875 C   0  0  0  0  0  0  0  0  0  0  0  0
    3.6452    2.5575    0.5213 C   0  0  0  0  0  0  0  0  0  0  0  0
    6.1770    5.2735   -0.0262 C   0  0  0  0  0  0  0  0  0  0  0  0
    6.0939    2.3974    0.1089 C   0  0  0  0  0  0  0  0  0  0  0  0
    1.5445    2.8347    0.8692 H   0  0  0  0  0  0  0  0  0  0  0  0
    1.6821    5.3057    0.7417 H   0  0  0  0  0  0  0  0  0  0  0  0
    3.5985    1.4746    0.5748 H   0  0  0  0  0  0  0  0  0  0  0  0
    6.0206    6.3442   -0.0247 H   0  0  0  0  0  0  0  0  0  0  0  0
    6.5689    4.9667   -0.9880 H   0  0  0  0  0  0  0  0  0  0  0  0
    6.8826    5.0101    0.7520 H   0  0  0  0  0  0  0  0  0  0  0  0
    6.9377    3.0630   -0.0196 H   0  0  0  0  0  0  0  0  0  0  0  0
    5.9948    1.7668   -0.7670 H   0  0  0  0  0  0  0  0  0  0  0  0
    6.2534    1.7768    0.9832 H   0  0  0  0  0  0  0  0  0  0  0  0
  1  2  4  0  0  0  0
  2  3  4  0  0  0  0
  3  4  4  0  0  0  0
  4  5  4  0  0  0  0
  5  6  4  0  0  0  0
  6  1  4  0  0  0  0
  4  7  1  0  0  0  0
  5  8  1  0  0  0  0
  1  9  1  0  0  0  0
  2 10  1  0  0  0  0
  6 11  1  0  0  0  0
  7 12  1  0  0  0  0
  7 13  1  0  0  0  0
  7 14  1  0  0  0  0
  8 15  1  0  0  0  0
  8 16  1  0  0  0  0
  8 17  1  0  0  0  0
M  END
>  <Alias name>
2,3-Lutidine

>  <logG(inf)>   
2.041

$$$$
Diethylether
  ChemBrain IXL

 15 14  0  0  0  0  0  0  0  0  1 V2000
    2.4787    3.7180    0.3718 C   0  0  0  0  0  0  0  0  0  0  0  0
    3.5158    4.7891   -0.0179 C   0  0  0  0  0  0  0  0  0  0  0  0
    4.8635    4.2032    0.0205 O   0  0  0  0  0  0  0  0  0  0  0  0
    5.9523    5.1254   -0.3329 C   0  0  0  0  0  0  0  0  0  0  0  0
    7.3005    4.3836   -0.2515 C   0  0  0  0  0  0  0  0  0  0  0  0
    2.5330    2.8942   -0.3244 H   0  0  0  0  0  0  0  0  0  0  0  0
    2.6876    3.3607    1.3694 H   0  0  0  0  0  0  0  0  0  0  0  0
    1.4886    4.1485    0.3436 H   0  0  0  0  0  0  0  0  0  0  0  0
    3.3069    5.1464   -1.0155 H   0  0  0  0  0  0  0  0  0  0  0  0
    3.4614    5.6130    0.6783 H   0  0  0  0  0  0  0  0  0  0  0  0
    5.9571    5.9575    0.3557 H   0  0  0  0  0  0  0  0  0  0  0  0
    5.8025    5.4909   -1.3381 H   0  0  0  0  0  0  0  0  0  0  0  0
    7.4503    4.0182    0.7537 H   0  0  0  0  0  0  0  0  0  0  0  0
    7.2958    3.5516   -0.9401 H   0  0  0  0  0  0  0  0  0  0  0  0
    8.1005    5.0612   -0.5112 H   0  0  0  0  0  0  0  0  0  0  0  0
  1  2  1  0  0  0  0
  2  3  1  0  0  0  0
  3  4  1  0  0  0  0
  4  5  1  0  0  0  0
  1  6  1  0  0  0  0
  1  7  1  0  0  0  0
  1  8  1  0  0  0  0
  2  9  1  0  0  0  0
  2 10  1  0  0  0  0
  4 11  1  0  0  0  0
  4 12  1  0  0  0  0
  5 13  1  0  0  0  0
  5 14  1  0  0  0  0
  5 15  1  0  0  0  0
M  END
>  <Alias name>
Ethyl ether

>  <logG(inf)>   
2.041

$$$$
Methanethiol
  ChemBrain IXL

  6  5  0  0  0  0  0  0  0  0  1 V2000
    3.5830    3.8451    0.0874 C   0  0  0  0  0  0  0  0  0  0  0  0
    2.4351    2.4400   -0.0102 S   0  0  0  0  0  0  0  0  0  0  0  0
    3.3291    1.4898   -0.3156 H   0  0  0  0  0  0  0  0  0  0  0  0
    3.0324    4.7446    0.3340 H   0  0  0  0  0  0  0  0  0  0  0  0
    4.0770    3.9747   -0.8676 H   0  0  0  0  0  0  0  0  0  0  0  0
    4.3236    3.6536    0.8539 H   0  0  0  0  0  0  0  0  0  0  0  0
  1  2  1  0  0  0  0
  2  3  1  0  0  0  0
  1  4  1  0  0  0  0
  1  5  1  0  0  0  0
  1  6  1  0  0  0  0
M  END
>  <Alias name>
Methanethiol

>  <logG(inf)>   
2.041

$$$$
2,5-Dimethylpyridine
  ChemBrain IXL

 17 17  0  0  0  0  0  0  0  0  1 V2000
    3.4704    3.7420    0.2414 C   0  0  0  0  0  0  0  0  0  0  0  0
    3.5601    5.1337    0.1705 C   0  0  0  0  0  0  0  0  0  0  0  0
    4.7523    5.7300   -0.0589 N   0  0  0  0  0  0  0  0  0  0  0  0
    5.8763    4.9956   -0.2235 C   0  0  0  0  0  0  0  0  0  0  0  0
    5.8261    3.6054   -0.1594 C   0  0  0  0  0  0  0  0  0  0  0  0
    4.6134    2.9740    0.0749 C   0  0  0  0  0  0  0  0  0  0  0  0
    7.1665    5.6649   -0.4727 C   0  0  0  0  0  0  0  0  0  0  0  0
    2.1653    3.0820    0.4928 C   0  0  0  0  0  0  0  0  0  0  0  0
    2.6708    5.7371    0.2998 H   0  0  0  0  0  0  0  0  0  0  0  0
    6.7281    3.0194   -0.2917 H   0  0  0  0  0  0  0  0  0  0  0  0
    4.5594    1.8917    0.1273 H   0  0  0  0  0  0  0  0  0  0  0  0
    7.0126    6.7336   -0.5330 H   0  0  0  0  0  0  0  0  0  0  0  0
    7.5840    5.3061   -1.4056 H   0  0  0  0  0  0  0  0  0  0  0  0
    7.8499    5.4427    0.3376 H   0  0  0  0  0  0  0  0  0  0  0  0
    2.3087    2.0086    0.5522 H   0  0  0  0  0  0  0  0  0  0  0  0
    1.7518    3.4422    1.4263 H   0  0  0  0  0  0  0  0  0  0  0  0
    1.4830    3.3099   -0.3164 H   0  0  0  0  0  0  0  0  0  0  0  0
  1  2  4  0  0  0  0
  2  3  4  0  0  0  0
  3  4  4  0  0  0  0
  4  5  4  0  0  0  0
  5  6  4  0  0  0  0
  6  1  4  0  0  0  0
  4  7  1  0  0  0  0
  1  8  1  0  0  0  0
  2  9  1  0  0  0  0
  5 10  1  0  0  0  0
  6 11  1  0  0  0  0
  7 12  1  0  0  0  0
  7 13  1  0  0  0  0
  7 14  1  0  0  0  0
  8 15  1  0  0  0  0
  8 16  1  0  0  0  0
  8 17  1  0  0  0  0
M  END
>  <Alias name>
2,5-Lutidine

>  <logG(inf)>   
2.046

$$$$
1-Cyanopropane
  ChemBrain IXL

 12 11  0  0  0  0  0  0  0  0  1 V2000
    4.6732    4.0535   -0.3098 C   0  0  0  0  0  0  0  0  0  0  0  0
    3.4253    3.4082    0.3241 C   0  0  0  0  0  0  0  0  0  0  0  0
    2.3648    4.4940    0.5915 C   0  0  0  0  0  0  0  0  0  0  0  0
    5.7335    2.9677   -0.5772 C   0  0  0  0  0  0  0  0  0  0  0  0
    6.5302    2.1518   -0.7781 N   0  0  0  0  0  0  0  0  0  0  0  0
    4.3991    4.5282   -1.2439 H   0  0  0  0  0  0  0  0  0  0  0  0
    5.0790    4.7955    0.3667 H   0  0  0  0  0  0  0  0  0  0  0  0
    3.6993    2.9336    1.2582 H   0  0  0  0  0  0  0  0  0  0  0  0
    3.0194    2.6662   -0.3523 H   0  0  0  0  0  0  0  0  0  0  0  0
    2.7705    5.2360    1.2680 H   0  0  0  0  0  0  0  0  0  0  0  0
    1.4882    4.0403    1.0369 H   0  0  0  0  0  0  0  0  0  0  0  0
    2.0906    4.9685   -0.3426 H   0  0  0  0  0  0  0  0  0  0  0  0
  1  2  1  0  0  0  0
  2  3  1  0  0  0  0
  4  5  3  0  0  0  0
  4  1  1  0  0  0  0
  1  6  1  0  0  0  0
  1  7  1  0  0  0  0
  2  8  1  0  0  0  0
  2  9  1  0  0  0  0
  3 10  1  0  0  0  0
  3 11  1  0  0  0  0
  3 12  1  0  0  0  0
M  END
>  <Alias name>
Butyronitrile

>  <logG(inf)>   
2.049

$$$$
Sulfamethazine
  ChemBrain IXL

 33 34  0  0  0  0  0  0  0  0  1 V2000
    4.6415    4.4338   -0.5039 C   0  0  0  0  0  0  0  0  0  0  0  0
    5.8639    3.8328   -1.7026 S   0  0  0  0  0  0  0  0  0  0  0  0
    4.3950    5.8018   -0.3860 C   0  0  0  0  0  0  0  0  0  0  0  0
    3.9495    3.5279    0.2990 C   0  0  0  0  0  0  0  0  0  0  0  0
    6.8602    5.0984   -2.1622 N   0  0  0  0  0  0  0  0  0  0  0  0
    6.6517    2.7996   -1.1033 O   0  0  0  0  0  0  0  0  0  0  0  0
    5.1914    3.3140   -2.8514 O   0  0  0  0  0  0  0  0  0  0  0  0
    3.4545    6.2637    0.5349 C   0  0  0  0  0  0  0  0  0  0  0  0
    3.0091    3.9895    1.2198 C   0  0  0  0  0  0  0  0  0  0  0  0
    7.8121    5.5914   -1.2703 C   0  0  0  0  0  0  0  0  0  0  0  0
    2.7611    5.3574    1.3376 C   0  0  0  0  0  0  0  0  0  0  0  0
    8.5966    6.6326   -1.6344 N   0  0  0  0  0  0  0  0  0  0  0  0
    7.9390    5.0211   -0.0504 N   0  0  0  0  0  0  0  0  0  0  0  0
    1.8163    5.8204    2.2613 N   0  0  0  0  0  0  0  0  0  0  0  0
    9.5202    7.1198   -0.7840 C   0  0  0  0  0  0  0  0  0  0  0  0
    8.8507    5.4807    0.8257 C   0  0  0  0  0  0  0  0  0  0  0  0
    9.6634    6.5467    0.4707 C   0  0  0  0  0  0  0  0  0  0  0  0
   10.3818    8.2612   -1.1795 C   0  0  0  0  0  0  0  0  0  0  0  0
    8.9900    4.8557    2.1627 C   0  0  0  0  0  0  0  0  0  0  0  0
    6.7712    5.5040   -3.0813 H   0  0  0  0  0  0  0  0  0  0  0  0
    1.6343    6.8094    2.3440 H   0  0  0  0  0  0  0  0  0  0  0  0
    1.3174    5.1651    2.8441 H   0  0  0  0  0  0  0  0  0  0  0  0
    4.9338    6.5053   -1.0094 H   0  0  0  0  0  0  0  0  0  0  0  0
    4.1424    2.4660    0.2073 H   0  0  0  0  0  0  0  0  0  0  0  0
    3.2625    7.3258    0.6266 H   0  0  0  0  0  0  0  0  0  0  0  0
    2.4714    3.2860    1.8432 H   0  0  0  0  0  0  0  0  0  0  0  0
   10.4028    6.9280    1.1665 H   0  0  0  0  0  0  0  0  0  0  0  0
   10.9022    8.6403   -0.3069 H   0  0  0  0  0  0  0  0  0  0  0  0
    9.7694    9.0468   -1.6033 H   0  0  0  0  0  0  0  0  0  0  0  0
   11.1050    7.9306   -1.9146 H   0  0  0  0  0  0  0  0  0  0  0  0
    8.0531    4.3929    2.4447 H   0  0  0  0  0  0  0  0  0  0  0  0
    9.7691    4.1038    2.1306 H   0  0  0  0  0  0  0  0  0  0  0  0
    9.2513    5.6150    2.8908 H   0  0  0  0  0  0  0  0  0  0  0  0
  1  2  1  0  0  0  0
  1  3  4  0  0  0  0
  1  4  4  0  0  0  0
  2  5  1  0  0  0  0
  2  6  2  0  0  0  0
  2  7  2  0  0  0  0
  3  8  4  0  0  0  0
  4  9  4  0  0  0  0
  5 10  1  0  0  0  0
  8 11  4  0  0  0  0
  9 11  4  0  0  0  0
 10 12  4  0  0  0  0
 10 13  4  0  0  0  0
 11 14  1  0  0  0  0
 12 15  4  0  0  0  0
 13 16  4  0  0  0  0
 15 17  4  0  0  0  0
 15 18  1  0  0  0  0
 16 19  1  0  0  0  0
 16 17  4  0  0  0  0
  5 20  1  0  0  0  0
 14 21  1  0  0  0  0
 14 22  1  0  0  0  0
  3 23  1  0  0  0  0
  4 24  1  0  0  0  0
  8 25  1  0  0  0  0
  9 26  1  0  0  0  0
 17 27  1  0  0  0  0
 18 28  1  0  0  0  0
 18 29  1  0  0  0  0
 18 30  1  0  0  0  0
 19 31  1  0  0  0  0
 19 32  1  0  0  0  0
 19 33  1  0  0  0  0
M  END
>  <Alias name>
Sulfadimidine

>  <logG(inf)>   
2.049

$$$$
Ephedrine
  ChemBrain IXL

 27 27  0  0  0  0  0  0  0  0  1 V2000
    5.1912    5.6459    0.5305 C   0  0  0  0  0  0  0  0  0  0  0  0
    6.6061    5.9067    0.8777 C   0  0  0  0  0  0  0  0  0  0  0  0
    4.3181    6.7122    0.3143 C   0  0  0  0  0  0  0  0  0  0  0  0
    4.7307    4.3338    0.4194 C   0  0  0  0  0  0  0  0  0  0  0  0
    7.5234    5.1609   -0.1107 C   0  0  0  0  0  0  0  0  0  0  0  0
    6.8719    7.3504    0.7990 O   0  0  0  0  0  0  0  0  0  0  0  0
    2.9846    6.4664   -0.0134 C   0  0  0  0  0  0  0  0  0  0  0  0
    3.3972    4.0880    0.0916 C   0  0  0  0  0  0  0  0  0  0  0  0
    8.9280    5.4616    0.2020 N   0  0  0  0  0  0  0  0  0  0  0  0
    7.2082    5.6173   -1.5484 C   0  0  0  0  0  0  0  0  0  0  0  0
    2.5242    5.1543   -0.1248 C   0  0  0  0  0  0  0  0  0  0  0  0
    9.2362    5.0013    1.5636 C   0  0  0  0  0  0  0  0  0  0  0  0
    6.7162    7.7539   -0.0837 H   0  0  0  0  0  0  0  0  0  0  0  0
    9.5280    4.9884   -0.4569 H   0  0  0  0  0  0  0  0  0  0  0  0
    6.8009    5.5581    1.8844 H   0  0  0  0  0  0  0  0  0  0  0  0
    4.6755    7.7309    0.4009 H   0  0  0  0  0  0  0  0  0  0  0  0
    5.4085    3.5060    0.5876 H   0  0  0  0  0  0  0  0  0  0  0  0
    7.3549    4.0945   -0.0253 H   0  0  0  0  0  0  0  0  0  0  0  0
    2.3068    7.2942   -0.1814 H   0  0  0  0  0  0  0  0  0  0  0  0
    3.0398    3.0694    0.0052 H   0  0  0  0  0  0  0  0  0  0  0  0
    6.1719    5.4011   -1.7768 H   0  0  0  0  0  0  0  0  0  0  0  0
    7.3824    6.6826   -1.6354 H   0  0  0  0  0  0  0  0  0  0  0  0
    7.8489    5.0888   -2.2436 H   0  0  0  0  0  0  0  0  0  0  0  0
    1.4890    4.9635   -0.3793 H   0  0  0  0  0  0  0  0  0  0  0  0
   10.2760    5.2058    1.7871 H   0  0  0  0  0  0  0  0  0  0  0  0
    9.0545    3.9360    1.6343 H   0  0  0  0  0  0  0  0  0  0  0  0
    8.6052    5.5229    2.2726 H   0  0  0  0  0  0  0  0  0  0  0  0
  1  2  1  0  0  0  0
  1  3  4  0  0  0  0
  1  4  4  0  0  0  0
  2  5  1  0  0  0  0
  2  6  1  0  0  0  0
  3  7  4  0  0  0  0
  4  8  4  0  0  0  0
  5  9  1  0  0  0  0
  5 10  1  0  0  0  0
  7 11  4  0  0  0  0
  8 11  4  0  0  0  0
  9 12  1  0  0  0  0
  6 13  1  0  0  0  0
  9 14  1  0  0  0  0
  2 15  1  0  0  0  0
  3 16  1  0  0  0  0
  4 17  1  0  0  0  0
  5 18  1  0  0  0  0
  7 19  1  0  0  0  0
  8 20  1  0  0  0  0
 10 21  1  0  0  0  0
 10 22  1  0  0  0  0
 10 23  1  0  0  0  0
 11 24  1  0  0  0  0
 12 25  1  0  0  0  0
 12 26  1  0  0  0  0
 12 27  1  0  0  0  0
M  END
>  <Alias name>
Ephedrine

>  <logG(inf)>   
2.05

$$$$
Allobarbital
  ChemBrain IXL

 27 27  0  0  0  0  0  0  0  0  1 V2000
    5.6241    4.0172    0.0000 C   0  0  0  0  0  0  0  0  0  0  0  0
    5.1038    4.7056   -1.2342 C   0  0  0  0  0  0  0  0  0  0  0  0
    6.0923    4.9842    1.0421 C   0  0  0  0  0  0  0  0  0  0  0  0
    4.4956    3.2002    0.5902 C   0  0  0  0  0  0  0  0  0  0  0  0
    6.8024    3.1148   -0.3937 C   0  0  0  0  0  0  0  0  0  0  0  0
    5.0168    6.1145   -1.3118 N   0  0  0  0  0  0  0  0  0  0  0  0
    4.7452    4.0352   -2.1876 O   0  0  0  0  0  0  0  0  0  0  0  0
    6.2990    6.3379    0.7319 N   0  0  0  0  0  0  0  0  0  0  0  0
    6.3001    4.5926    2.1782 O   0  0  0  0  0  0  0  0  0  0  0  0
    3.3952    4.1283    0.9524 C   0  0  0  0  0  0  0  0  0  0  0  0
    7.8917    3.9635   -0.9517 C   0  0  0  0  0  0  0  0  0  0  0  0
    5.6310    6.9224   -0.3467 C   0  0  0  0  0  0  0  0  0  0  0  0
    2.2688    3.6559    1.4886 C   0  0  0  0  0  0  0  0  0  0  0  0
    9.0355    3.4069   -1.3639 C   0  0  0  0  0  0  0  0  0  0  0  0
    5.5834    8.1382   -0.4469 O   0  0  0  0  0  0  0  0  0  0  0  0
    4.5126    6.5442   -2.0738 H   0  0  0  0  0  0  0  0  0  0  0  0
    6.9251    6.8944    1.2969 H   0  0  0  0  0  0  0  0  0  0  0  0
    4.1437    2.4837   -0.1402 H   0  0  0  0  0  0  0  0  0  0  0  0
    4.8431    2.6824    1.4738 H   0  0  0  0  0  0  0  0  0  0  0  0
    7.1650    2.5899    0.4805 H   0  0  0  0  0  0  0  0  0  0  0  0
    6.4807    2.4008   -1.1394 H   0  0  0  0  0  0  0  0  0  0  0  0
    3.5061    5.1936    0.7811 H   0  0  0  0  0  0  0  0  0  0  0  0
    7.7592    5.0370   -1.0245 H   0  0  0  0  0  0  0  0  0  0  0  0
    2.1560    2.5936    1.6602 H   0  0  0  0  0  0  0  0  0  0  0  0
    1.4679    4.3357    1.7518 H   0  0  0  0  0  0  0  0  0  0  0  0
    9.8264    4.0283   -1.7695 H   0  0  0  0  0  0  0  0  0  0  0  0
    9.1727    2.3352   -1.2930 H   0  0  0  0  0  0  0  0  0  0  0  0
  1  2  1  0  0  0  0
  1  3  1  0  0  0  0
  1  4  1  0  0  0  0
  1  5  1  0  0  0  0
  2  6  1  0  0  0  0
  2  7  2  0  0  0  0
  3  8  1  0  0  0  0
  3  9  2  0  0  0  0
  4 10  1  0  0  0  0
  5 11  1  0  0  0  0
  6 12  1  0  0  0  0
  8 12  1  0  0  0  0
 10 13  2  0  0  0  0
 11 14  2  0  0  0  0
 12 15  2  0  0  0  0
  6 16  1  0  0  0  0
  8 17  1  0  0  0  0
  4 18  1  0  0  0  0
  4 19  1  0  0  0  0
  5 20  1  0  0  0  0
  5 21  1  0  0  0  0
 10 22  1  0  0  0  0
 11 23  1  0  0  0  0
 13 24  1  0  0  0  0
 13 25  1  0  0  0  0
 14 26  1  0  0  0  0
 14 27  1  0  0  0  0
M  END
>  <Alias name>
Allobarbital

>  <logG(inf)>   
2.055

$$$$
2-Cyanopropane
  ChemBrain IXL

 12 11  0  0  0  0  0  0  0  0  1 V2000
    3.6023    4.4623   -0.4416 C   0  0  0  0  0  0  0  0  0  0  0  0
    3.7915    3.2055    0.4299 C   0  0  0  0  0  0  0  0  0  0  0  0
    2.4249    2.5340    0.6665 C   0  0  0  0  0  0  0  0  0  0  0  0
    4.7312    2.2184   -0.2893 C   0  0  0  0  0  0  0  0  0  0  0  0
    5.4373    1.4766   -0.8298 N   0  0  0  0  0  0  0  0  0  0  0  0
    4.5628    4.9342   -0.6079 H   0  0  0  0  0  0  0  0  0  0  0  0
    2.9420    5.1560    0.0639 H   0  0  0  0  0  0  0  0  0  0  0  0
    3.1693    4.1798   -1.3932 H   0  0  0  0  0  0  0  0  0  0  0  0
    4.2246    3.4880    1.3815 H   0  0  0  0  0  0  0  0  0  0  0  0
    1.7644    3.2278    1.1720 H   0  0  0  0  0  0  0  0  0  0  0  0
    2.5578    1.6508    1.2791 H   0  0  0  0  0  0  0  0  0  0  0  0
    1.9918    2.2515   -0.2851 H   0  0  0  0  0  0  0  0  0  0  0  0
  1  2  1  0  0  0  0
  2  3  1  0  0  0  0
  4  5  3  0  0  0  0
  4  2  1  0  0  0  0
  1  6  1  0  0  0  0
  1  7  1  0  0  0  0
  1  8  1  0  0  0  0
  2  9  1  0  0  0  0
  3 10  1  0  0  0  0
  3 11  1  0  0  0  0
  3 12  1  0  0  0  0
M  END
>  <Alias name>
Isobutyronitrile

>  <logG(inf)>   
2.068

$$$$
2,5-Dimethyltetrahydrofuran
  ChemBrain IXL

 19 19  0  0  0  0  0  0  0  0  1 V2000
    4.6367    4.7504    0.3982 O   0  0  0  0  0  0  0  0  0  0  0  0
    5.3635    3.5899   -0.1337 C   0  0  0  0  0  0  0  0  0  0  0  0
    4.3915    2.4270    0.0319 C   0  0  0  0  0  0  0  0  0  0  0  0
    3.0273    3.0472   -0.2166 C   0  0  0  0  0  0  0  0  0  0  0  0
    3.1647    4.5160    0.2772 C   0  0  0  0  0  0  0  0  0  0  0  0
    6.6745    3.3429    0.6376 C   0  0  0  0  0  0  0  0  0  0  0  0
    2.5285    5.4762   -0.7468 C   0  0  0  0  0  0  0  0  0  0  0  0
    5.5672    3.7434   -1.1862 H   0  0  0  0  0  0  0  0  0  0  0  0
    4.4404    2.0600    1.0497 H   0  0  0  0  0  0  0  0  0  0  0  0
    4.6002    1.6287   -0.6694 H   0  0  0  0  0  0  0  0  0  0  0  0
    2.8358    3.0500   -1.2827 H   0  0  0  0  0  0  0  0  0  0  0  0
    2.2388    2.5195    0.3053 H   0  0  0  0  0  0  0  0  0  0  0  0
    2.7000    4.6394    1.2475 H   0  0  0  0  0  0  0  0  0  0  0  0
    7.3261    4.2006    0.5257 H   0  0  0  0  0  0  0  0  0  0  0  0
    7.1656    2.4624    0.2421 H   0  0  0  0  0  0  0  0  0  0  0  0
    6.4531    3.1921    1.6869 H   0  0  0  0  0  0  0  0  0  0  0  0
    1.4712    5.2597   -0.8363 H   0  0  0  0  0  0  0  0  0  0  0  0
    2.6609    6.4981   -0.4139 H   0  0  0  0  0  0  0  0  0  0  0  0
    3.0066    5.3454   -1.7097 H   0  0  0  0  0  0  0  0  0  0  0  0
  1  2  1  0  0  0  0
  2  3  1  0  0  0  0
  3  4  1  0  0  0  0
  4  5  1  0  0  0  0
  5  1  1  0  0  0  0
  2  6  1  0  0  0  0
  5  7  1  0  0  0  0
  2  8  1  0  0  0  0
  3  9  1  0  0  0  0
  3 10  1  0  0  0  0
  4 11  1  0  0  0  0
  4 12  1  0  0  0  0
  5 13  1  0  0  0  0
  6 14  1  0  0  0  0
  6 15  1  0  0  0  0
  6 16  1  0  0  0  0
  7 17  1  0  0  0  0
  7 18  1  0  0  0  0
  7 19  1  0  0  0  0
M  END
>  <Alias name>
2,5-Dimethyltetrahydrofuran

>  <logG(inf)>   
2.073

$$$$
3,4-Dimethylpyridine
  ChemBrain IXL

 17 17  0  0  0  0  0  0  0  0  1 V2000
    3.1130    3.7127   -0.0571 C   0  0  0  0  0  0  0  0  0  0  0  0
    2.6240    5.0098   -0.2162 C   0  0  0  0  0  0  0  0  0  0  0  0
    3.4770    6.0466   -0.3753 N   0  0  0  0  0  0  0  0  0  0  0  0
    4.8153    5.8521   -0.3839 C   0  0  0  0  0  0  0  0  0  0  0  0
    5.3434    4.5686   -0.2276 C   0  0  0  0  0  0  0  0  0  0  0  0
    4.4846    3.4899   -0.0628 C   0  0  0  0  0  0  0  0  0  0  0  0
    6.8121    4.3532   -0.2368 C   0  0  0  0  0  0  0  0  0  0  0  0
    5.0271    2.1131    0.1055 C   0  0  0  0  0  0  0  0  0  0  0  0
    2.4279    2.8822    0.0704 H   0  0  0  0  0  0  0  0  0  0  0  0
    1.5562    5.1852   -0.2120 H   0  0  0  0  0  0  0  0  0  0  0  0
    5.4813    6.6950   -0.5125 H   0  0  0  0  0  0  0  0  0  0  0  0
    7.3155    5.2999   -0.3856 H   0  0  0  0  0  0  0  0  0  0  0  0
    7.0731    3.6752   -1.0410 H   0  0  0  0  0  0  0  0  0  0  0  0
    7.1207    3.9251    0.7098 H   0  0  0  0  0  0  0  0  0  0  0  0
    6.1103    2.1494    0.1168 H   0  0  0  0  0  0  0  0  0  0  0  0
    4.6962    1.4903   -0.7172 H   0  0  0  0  0  0  0  0  0  0  0  0
    4.6710    1.6951    1.0396 H   0  0  0  0  0  0  0  0  0  0  0  0
  1  2  4  0  0  0  0
  2  3  4  0  0  0  0
  3  4  4  0  0  0  0
  4  5  4  0  0  0  0
  5  6  4  0  0  0  0
  6  1  4  0  0  0  0
  5  7  1  0  0  0  0
  6  8  1  0  0  0  0
  1  9  1  0  0  0  0
  2 10  1  0  0  0  0
  4 11  1  0  0  0  0
  7 12  1  0  0  0  0
  7 13  1  0  0  0  0
  7 14  1  0  0  0  0
  8 15  1  0  0  0  0
  8 16  1  0  0  0  0
  8 17  1  0  0  0  0
M  END
>  <Alias name>
3,4-Lutidine

>  <logG(inf)>   
2.099

$$$$
Valeric acid
  ChemBrain IXL

 17 16  0  0  0  0  0  0  0  0  1 V2000
    4.8303    4.7275   -0.1713 C   0  0  0  0  0  0  0  0  0  0  0  0
    5.7003    5.9896   -0.0118 C   0  0  0  0  0  0  0  0  0  0  0  0
    7.1614    5.6555   -0.3705 C   0  0  0  0  0  0  0  0  0  0  0  0
    8.2528    6.5073    0.1237 O   0  0  0  0  0  0  0  0  0  0  0  0
    7.4124    4.6841   -1.0648 O   0  0  0  0  0  0  0  0  0  0  0  0
    3.3693    5.0620    0.1871 C   0  0  0  0  0  0  0  0  0  0  0  0
    2.4993    3.8002    0.0272 C   0  0  0  0  0  0  0  0  0  0  0  0
    4.8803    4.3827   -1.1935 H   0  0  0  0  0  0  0  0  0  0  0  0
    5.1946    3.9535    0.4880 H   0  0  0  0  0  0  0  0  0  0  0  0
    5.6504    6.3344    1.0105 H   0  0  0  0  0  0  0  0  0  0  0  0
    5.3358    6.7637   -0.6709 H   0  0  0  0  0  0  0  0  0  0  0  0
    9.1243    6.2365   -0.1399 H   0  0  0  0  0  0  0  0  0  0  0  0
    3.0051    5.8362   -0.4720 H   0  0  0  0  0  0  0  0  0  0  0  0
    3.3192    5.4066    1.2094 H   0  0  0  0  0  0  0  0  0  0  0  0
    2.8634    3.0259    0.6864 H   0  0  0  0  0  0  0  0  0  0  0  0
    1.4754    4.0346    0.2784 H   0  0  0  0  0  0  0  0  0  0  0  0
    2.5493    3.4555   -0.9951 H   0  0  0  0  0  0  0  0  0  0  0  0
  1  2  1  0  0  0  0
  2  3  1  0  0  0  0
  3  4  1  0  0  0  0
  3  5  2  0  0  0  0
  1  6  1  0  0  0  0
  6  7  1  0  0  0  0
  1  8  1  0  0  0  0
  1  9  1  0  0  0  0
  2 10  1  0  0  0  0
  2 11  1  0  0  0  0
  4 12  1  0  0  0  0
  6 13  1  0  0  0  0
  6 14  1  0  0  0  0
  7 15  1  0  0  0  0
  7 16  1  0  0  0  0
  7 17  1  0  0  0  0
M  END
>  <Alias name>
Pentanoic acid

>  <logG(inf)>   
2.104

$$$$
3-Methyl-3-pentanol
  ChemBrain IXL

 21 20  0  0  0  0  0  0  0  0  1 V2000
    7.3915    4.5607    0.0944 C   0  0  0  0  0  0  0  0  0  0  0  0
    6.1181    4.6822   -0.7649 C   0  0  0  0  0  0  0  0  0  0  0  0
    4.8756    4.5848    0.1414 C   0  0  0  0  0  0  0  0  0  0  0  0
    3.6027    4.7330   -0.7143 C   0  0  0  0  0  0  0  0  0  0  0  0
    2.3609    4.6619    0.1955 C   0  0  0  0  0  0  0  0  0  0  0  0
    4.9174    5.6562    1.1471 O   0  0  0  0  0  0  0  0  0  0  0  0
    4.8622    3.2161    0.8493 C   0  0  0  0  0  0  0  0  0  0  0  0
    4.9287    6.5687    0.7817 H   0  0  0  0  0  0  0  0  0  0  0  0
    7.4040    5.3508    0.8350 H   0  0  0  0  0  0  0  0  0  0  0  0
    8.2648    4.6469   -0.5403 H   0  0  0  0  0  0  0  0  0  0  0  0
    7.4006    3.5990    0.5923 H   0  0  0  0  0  0  0  0  0  0  0  0
    6.0968    3.8817   -1.4940 H   0  0  0  0  0  0  0  0  0  0  0  0
    6.1176    5.6367   -1.2767 H   0  0  0  0  0  0  0  0  0  0  0  0
    3.6209    5.6872   -1.2263 H   0  0  0  0  0  0  0  0  0  0  0  0
    3.5625    3.9329   -1.4431 H   0  0  0  0  0  0  0  0  0  0  0  0
    2.3331    3.7008    0.6939 H   0  0  0  0  0  0  0  0  0  0  0  0
    2.4100    5.4511    0.9355 H   0  0  0  0  0  0  0  0  0  0  0  0
    1.4670    4.7839   -0.4036 H   0  0  0  0  0  0  0  0  0  0  0  0
    5.7569    3.1119    1.4507 H   0  0  0  0  0  0  0  0  0  0  0  0
    4.8314    2.4268    0.1084 H   0  0  0  0  0  0  0  0  0  0  0  0
    3.9890    3.1476    1.4863 H   0  0  0  0  0  0  0  0  0  0  0  0
  1  2  1  0  0  0  0
  2  3  1  0  0  0  0
  3  4  1  0  0  0  0
  4  5  1  0  0  0  0
  3  6  1  0  0  0  0
  3  7  1  0  0  0  0
  6  8  1  0  0  0  0
  1  9  1  0  0  0  0
  1 10  1  0  0  0  0
  1 11  1  0  0  0  0
  2 12  1  0  0  0  0
  2 13  1  0  0  0  0
  4 14  1  0  0  0  0
  4 15  1  0  0  0  0
  5 16  1  0  0  0  0
  5 17  1  0  0  0  0
  5 18  1  0  0  0  0
  7 19  1  0  0  0  0
  7 20  1  0  0  0  0
  7 21  1  0  0  0  0
M  END
>  <Alias name>
3-Methyl-3-pentanol

>  <logG(inf)>   
2.107

$$$$
5-Methylfurfural
  ChemBrain IXL

 14 14  0  0  0  0  0  0  0  0  1 V2000
    5.6692    4.6524   -0.0924 C   0  0  0  0  0  0  0  0  0  0  0  0
    5.3812    3.5642    0.4149 C   0  0  0  0  0  0  0  0  0  0  0  0
    4.5437    5.3028   -0.4373 O   0  0  0  0  0  0  0  0  0  0  0  0
    7.0492    5.1687   -0.2933 C   0  0  0  0  0  0  0  0  0  0  0  0
    4.0638    3.4362    0.4331 C   0  0  0  0  0  0  0  0  0  0  0  0
    3.5700    4.4396   -0.0591 C   0  0  0  0  0  0  0  0  0  0  0  0
    7.2009    6.2515   -0.8108 O   0  0  0  0  0  0  0  0  0  0  0  0
    2.1307    4.6545   -0.2078 C   0  0  0  0  0  0  0  0  0  0  0  0
    6.0964    2.8193    0.7917 H   0  0  0  0  0  0  0  0  0  0  0  0
    7.9250    4.5859    0.0184 H   0  0  0  0  0  0  0  0  0  0  0  0
    3.5004    2.5720    0.8250 H   0  0  0  0  0  0  0  0  0  0  0  0
    1.9660    5.6040   -0.6667 H   0  0  0  0  0  0  0  0  0  0  0  0
    1.7079    3.8688   -0.8321 H   0  0  0  0  0  0  0  0  0  0  0  0
    1.6565    4.6353    0.7723 H   0  0  0  0  0  0  0  0  0  0  0  0
  1  2  2  0  0  0  0
  1  3  1  0  0  0  0
  1  4  1  0  0  0  0
  2  5  1  0  0  0  0
  3  6  1  0  0  0  0
  4  7  2  0  0  0  0
  5  6  2  0  0  0  0
  6  8  1  0  0  0  0
  2  9  1  0  0  0  0
  4 10  1  0  0  0  0
  5 11  1  0  0  0  0
  8 12  1  0  0  0  0
  8 13  1  0  0  0  0
  8 14  1  0  0  0  0
M  END
>  <Alias name>
5-Methyl-2-furaldehyde

>  <logG(inf)>   
2.11

$$$$
Butylethylamine
  ChemBrain IXL

 22 21  0  0  0  0  0  0  0  0  1 V2000
    2.3473    5.8682   -0.2738 C   0  0  0  0  0  0  0  0  0  0  0  0
    3.6113    5.1375    0.2193 C   0  0  0  0  0  0  0  0  0  0  0  0
    4.8628    5.9175   -0.2278 C   0  0  0  0  0  0  0  0  0  0  0  0
    6.1268    5.1869    0.2653 C   0  0  0  0  0  0  0  0  0  0  0  0
    7.3207    5.9306   -0.1617 N   0  0  0  0  0  0  0  0  0  0  0  0
    8.5265    5.2332    0.3079 C   0  0  0  0  0  0  0  0  0  0  0  0
    9.7780    6.0123   -0.1407 C   0  0  0  0  0  0  0  0  0  0  0  0
    7.2958    6.8602    0.2300 H   0  0  0  0  0  0  0  0  0  0  0  0
    1.4677    5.3199    0.0403 H   0  0  0  0  0  0  0  0  0  0  0  0
    2.3199    6.8659    0.1464 H   0  0  0  0  0  0  0  0  0  0  0  0
    2.3658    5.9322   -1.3548 H   0  0  0  0  0  0  0  0  0  0  0  0
    3.5927    5.0736    1.3002 H   0  0  0  0  0  0  0  0  0  0  0  0
    3.6385    4.1397   -0.2010 H   0  0  0  0  0  0  0  0  0  0  0  0
    4.8813    5.9814   -1.3088 H   0  0  0  0  0  0  0  0  0  0  0  0
    4.8355    6.9153    0.1924 H   0  0  0  0  0  0  0  0  0  0  0  0
    6.1085    5.1233    1.3462 H   0  0  0  0  0  0  0  0  0  0  0  0
    6.1538    4.1889   -0.1546 H   0  0  0  0  0  0  0  0  0  0  0  0
    8.5528    4.2352   -0.1119 H   0  0  0  0  0  0  0  0  0  0  0  0
    8.5089    5.1697    1.3889 H   0  0  0  0  0  0  0  0  0  0  0  0
    9.7518    7.0102    0.2792 H   0  0  0  0  0  0  0  0  0  0  0  0
    9.7956    6.0758   -1.2217 H   0  0  0  0  0  0  0  0  0  0  0  0
   10.6664    5.4984    0.2052 H   0  0  0  0  0  0  0  0  0  0  0  0
  1  2  1  0  0  0  0
  2  3  1  0  0  0  0
  3  4  1  0  0  0  0
  4  5  1  0  0  0  0
  5  6  1  0  0  0  0
  6  7  1  0  0  0  0
  5  8  1  0  0  0  0
  1  9  1  0  0  0  0
  1 10  1  0  0  0  0
  1 11  1  0  0  0  0
  2 12  1  0  0  0  0
  2 13  1  0  0  0  0
  3 14  1  0  0  0  0
  3 15  1  0  0  0  0
  4 16  1  0  0  0  0
  4 17  1  0  0  0  0
  6 18  1  0  0  0  0
  6 19  1  0  0  0  0
  7 20  1  0  0  0  0
  7 21  1  0  0  0  0
  7 22  1  0  0  0  0
M  END
>  <Alias name>
Butylethylamine

>  <logG(inf)>   
2.114

$$$$
2,3-Dimethyl-2-butanol
  ChemBrain IXL

 21 20  0  0  0  0  0  0  0  0  1 V2000
    4.8071    4.1281    0.0543 C   0  0  0  0  0  0  0  0  0  0  0  0
    4.5571    5.5807    0.5111 C   0  0  0  0  0  0  0  0  0  0  0  0
    3.5948    3.6268   -0.7720 C   0  0  0  0  0  0  0  0  0  0  0  0
    2.3160    3.6861    0.0907 C   0  0  0  0  0  0  0  0  0  0  0  0
    3.8403    2.1709   -1.2205 C   0  0  0  0  0  0  0  0  0  0  0  0
    6.0803    4.0800   -0.8158 C   0  0  0  0  0  0  0  0  0  0  0  0
    4.9896    3.2685    1.2344 O   0  0  0  0  0  0  0  0  0  0  0  0
    4.2286    3.2476    1.8558 H   0  0  0  0  0  0  0  0  0  0  0  0
    3.6752    5.6164    1.1372 H   0  0  0  0  0  0  0  0  0  0  0  0
    5.4126    5.9340    1.0734 H   0  0  0  0  0  0  0  0  0  0  0  0
    4.4099    6.2118   -0.3566 H   0  0  0  0  0  0  0  0  0  0  0  0
    3.4690    4.2556   -1.6447 H   0  0  0  0  0  0  0  0  0  0  0  0
    1.4739    3.3278   -0.4883 H   0  0  0  0  0  0  0  0  0  0  0  0
    2.4419    3.0631    0.9671 H   0  0  0  0  0  0  0  0  0  0  0  0
    2.1334    4.7077    0.3972 H   0  0  0  0  0  0  0  0  0  0  0  0
    4.7255    2.1279   -1.8415 H   0  0  0  0  0  0  0  0  0  0  0  0
    2.9862    1.8189   -1.7858 H   0  0  0  0  0  0  0  0  0  0  0  0
    3.9796    1.5432   -0.3490 H   0  0  0  0  0  0  0  0  0  0  0  0
    6.9231    4.4452   -0.2421 H   0  0  0  0  0  0  0  0  0  0  0  0
    5.9430    4.7024   -1.6914 H   0  0  0  0  0  0  0  0  0  0  0  0
    6.2695    3.0600   -1.1240 H   0  0  0  0  0  0  0  0  0  0  0  0
  1  2  1  0  0  0  0
  1  3  1  0  0  0  0
  3  4  1  0  0  0  0
  3  5  1  0  0  0  0
  1  6  1  0  0  0  0
  1  7  1  0  0  0  0
  7  8  1  0  0  0  0
  2  9  1  0  0  0  0
  2 10  1  0  0  0  0
  2 11  1  0  0  0  0
  3 12  1  0  0  0  0
  4 13  1  0  0  0  0
  4 14  1  0  0  0  0
  4 15  1  0  0  0  0
  5 16  1  0  0  0  0
  5 17  1  0  0  0  0
  5 18  1  0  0  0  0
  6 19  1  0  0  0  0
  6 20  1  0  0  0  0
  6 21  1  0  0  0  0
M  END
>  <Alias name>
2,3-Dimethyl-2-butanol

>  <logG(inf)>   
2.117

$$$$
Methyl propyl ether
  ChemBrain IXL

 15 14  0  0  0  0  0  0  0  0  1 V2000
    4.8519    4.6983    0.0000 C   0  0  0  0  0  0  0  0  0  0  0  0
    3.6211    3.7723    0.0468 C   0  0  0  0  0  0  0  0  0  0  0  0
    6.0773    3.8883    0.0653 O   0  0  0  0  0  0  0  0  0  0  0  0
    2.3365    4.6207   -0.0216 C   0  0  0  0  0  0  0  0  0  0  0  0
    7.3326    4.6536    0.0283 C   0  0  0  0  0  0  0  0  0  0  0  0
    4.8237    5.3790    0.8419 H   0  0  0  0  0  0  0  0  0  0  0  0
    4.8424    5.2650   -0.9229 H   0  0  0  0  0  0  0  0  0  0  0  0
    3.6307    3.2056    0.9695 H   0  0  0  0  0  0  0  0  0  0  0  0
    3.6494    3.0917   -0.7951 H   0  0  0  0  0  0  0  0  0  0  0  0
    1.4718    3.9696    0.0112 H   0  0  0  0  0  0  0  0  0  0  0  0
    2.3082    5.3013    0.8204 H   0  0  0  0  0  0  0  0  0  0  0  0
    2.3269    5.1874   -0.9444 H   0  0  0  0  0  0  0  0  0  0  0  0
    7.1322    5.6776    0.3190 H   0  0  0  0  0  0  0  0  0  0  0  0
    7.7438    4.6373   -0.9734 H   0  0  0  0  0  0  0  0  0  0  0  0
    8.0374    4.2249    0.7298 H   0  0  0  0  0  0  0  0  0  0  0  0
  1  2  1  0  0  0  0
  1  3  1  0  0  0  0
  2  4  1  0  0  0  0
  3  5  1  0  0  0  0
  1  6  1  0  0  0  0
  1  7  1  0  0  0  0
  2  8  1  0  0  0  0
  2  9  1  0  0  0  0
  4 10  1  0  0  0  0
  4 11  1  0  0  0  0
  4 12  1  0  0  0  0
  5 13  1  0  0  0  0
  5 14  1  0  0  0  0
  5 15  1  0  0  0  0
M  END
>  <Alias name>
Methylpropylether

>  <logG(inf)>   
2.121

$$$$
Di-n-propylamine
  ChemBrain IXL

 22 21  0  0  0  0  0  0  0  0  1 V2000
    2.2677    4.8329    1.1525 C   0  0  0  0  0  0  0  0  0  0  0  0
    3.4766    4.2938    0.3632 C   0  0  0  0  0  0  0  0  0  0  0  0
    4.6074    5.3407    0.3763 C   0  0  0  0  0  0  0  0  0  0  0  0
    5.7607    4.8259   -0.3770 N   0  0  0  0  0  0  0  0  0  0  0  0
    6.8399    5.8248   -0.3657 C   0  0  0  0  0  0  0  0  0  0  0  0
    8.0477    5.2850   -1.1561 C   0  0  0  0  0  0  0  0  0  0  0  0
    9.1788    6.3315   -1.1445 C   0  0  0  0  0  0  0  0  0  0  0  0
    6.0879    3.9723    0.0504 H   0  0  0  0  0  0  0  0  0  0  0  0
    1.4733    4.0970    1.1430 H   0  0  0  0  0  0  0  0  0  0  0  0
    2.5638    5.0314    2.1751 H   0  0  0  0  0  0  0  0  0  0  0  0
    1.9166    5.7490    0.6939 H   0  0  0  0  0  0  0  0  0  0  0  0
    3.8275    3.3777    0.8217 H   0  0  0  0  0  0  0  0  0  0  0  0
    3.1805    4.0952   -0.6594 H   0  0  0  0  0  0  0  0  0  0  0  0
    4.9035    5.5393    1.3991 H   0  0  0  0  0  0  0  0  0  0  0  0
    4.2563    6.2570   -0.0823 H   0  0  0  0  0  0  0  0  0  0  0  0
    6.4888    6.7410   -0.8243 H   0  0  0  0  0  0  0  0  0  0  0  0
    7.1373    6.0237    0.6567 H   0  0  0  0  0  0  0  0  0  0  0  0
    8.3988    4.3689   -0.6976 H   0  0  0  0  0  0  0  0  0  0  0  0
    7.7504    5.0862   -2.1782 H   0  0  0  0  0  0  0  0  0  0  0  0
    8.8278    7.2477   -1.6031 H   0  0  0  0  0  0  0  0  0  0  0  0
   10.0274    5.9519   -1.7000 H   0  0  0  0  0  0  0  0  0  0  0  0
    9.4763    6.5303   -0.1223 H   0  0  0  0  0  0  0  0  0  0  0  0
  1  2  1  0  0  0  0
  2  3  1  0  0  0  0
  3  4  1  0  0  0  0
  4  5  1  0  0  0  0
  5  6  1  0  0  0  0
  6  7  1  0  0  0  0
  4  8  1  0  0  0  0
  1  9  1  0  0  0  0
  1 10  1  0  0  0  0
  1 11  1  0  0  0  0
  2 12  1  0  0  0  0
  2 13  1  0  0  0  0
  3 14  1  0  0  0  0
  3 15  1  0  0  0  0
  5 16  1  0  0  0  0
  5 17  1  0  0  0  0
  6 18  1  0  0  0  0
  6 19  1  0  0  0  0
  7 20  1  0  0  0  0
  7 21  1  0  0  0  0
  7 22  1  0  0  0  0
M  END
>  <Alias name>
Di-n-propylamine

>  <logG(inf)>   
2.13

$$$$
n-Hexylamine
  ChemBrain IXL

 22 21  0  0  0  0  0  0  0  0  1 V2000
    2.2789    4.3701    3.1368 C   0  0  0  0  0  0  0  0  0  0  0  0
    2.6053    4.7456    1.6783 C   0  0  0  0  0  0  0  0  0  0  0  0
    3.7407    3.8431    1.1570 C   0  0  0  0  0  0  0  0  0  0  0  0
    4.0671    4.2186   -0.3016 C   0  0  0  0  0  0  0  0  0  0  0  0
    5.2023    3.3160   -0.8229 C   0  0  0  0  0  0  0  0  0  0  0  0
    5.5287    3.6914   -2.2816 C   0  0  0  0  0  0  0  0  0  0  0  0
    6.6115    2.8303   -2.7787 N   0  0  0  0  0  0  0  0  0  0  0  0
    6.8254    3.0764   -3.7335 H   0  0  0  0  0  0  0  0  0  0  0  0
    6.3197    1.8652   -2.7375 H   0  0  0  0  0  0  0  0  0  0  0  0
    1.9659    3.3342    3.1815 H   0  0  0  0  0  0  0  0  0  0  0  0
    3.1602    4.5078    3.7510 H   0  0  0  0  0  0  0  0  0  0  0  0
    1.4811    5.0043    3.5029 H   0  0  0  0  0  0  0  0  0  0  0  0
    2.9182    5.7814    1.6337 H   0  0  0  0  0  0  0  0  0  0  0  0
    1.7240    4.6079    1.0643 H   0  0  0  0  0  0  0  0  0  0  0  0
    3.4278    2.8072    1.2017 H   0  0  0  0  0  0  0  0  0  0  0  0
    4.6221    3.9807    1.7711 H   0  0  0  0  0  0  0  0  0  0  0  0
    4.3800    5.2544   -0.3463 H   0  0  0  0  0  0  0  0  0  0  0  0
    3.1856    4.0810   -0.9156 H   0  0  0  0  0  0  0  0  0  0  0  0
    4.8894    2.2802   -0.7782 H   0  0  0  0  0  0  0  0  0  0  0  0
    6.0837    3.4536   -0.2090 H   0  0  0  0  0  0  0  0  0  0  0  0
    5.8417    4.7271   -2.3263 H   0  0  0  0  0  0  0  0  0  0  0  0
    4.6472    3.5538   -2.8956 H   0  0  0  0  0  0  0  0  0  0  0  0
  1  2  1  0  0  0  0
  2  3  1  0  0  0  0
  3  4  1  0  0  0  0
  4  5  1  0  0  0  0
  5  6  1  0  0  0  0
  6  7  1  0  0  0  0
  7  8  1  0  0  0  0
  7  9  1  0  0  0  0
  1 10  1  0  0  0  0
  1 11  1  0  0  0  0
  1 12  1  0  0  0  0
  2 13  1  0  0  0  0
  2 14  1  0  0  0  0
  3 15  1  0  0  0  0
  3 16  1  0  0  0  0
  4 17  1  0  0  0  0
  4 18  1  0  0  0  0
  5 19  1  0  0  0  0
  5 20  1  0  0  0  0
  6 21  1  0  0  0  0
  6 22  1  0  0  0  0
M  END
>  <Alias name>
n-Hexylamine

>  <logG(inf)>   
2.13

$$$$
2,2-Dimethyl-1-propanol
  ChemBrain IXL

 18 17  0  0  0  0  0  0  0  0  1 V2000
    4.2432    2.1216    0.8438 C   0  0  0  0  0  0  0  0  0  0  0  0
    3.3399    3.0288   -0.0140 C   0  0  0  0  0  0  0  0  0  0  0  0
    4.2160    3.9467   -0.8884 C   0  0  0  0  0  0  0  0  0  0  0  0
    5.0698    4.7761   -0.0258 O   0  0  0  0  0  0  0  0  0  0  0  0
    2.4470    2.1572   -0.9183 C   0  0  0  0  0  0  0  0  0  0  0  0
    2.4536    3.8896    0.9069 C   0  0  0  0  0  0  0  0  0  0  0  0
    5.6656    5.3955   -0.5031 H   0  0  0  0  0  0  0  0  0  0  0  0
    4.8706    2.7341    1.4795 H   0  0  0  0  0  0  0  0  0  0  0  0
    3.6275    1.4763    1.4582 H   0  0  0  0  0  0  0  0  0  0  0  0
    4.8662    1.5167    0.1966 H   0  0  0  0  0  0  0  0  0  0  0  0
    3.5812    4.5858   -1.4897 H   0  0  0  0  0  0  0  0  0  0  0  0
    4.8374    3.3418   -1.5371 H   0  0  0  0  0  0  0  0  0  0  0  0
    3.0699    1.5523   -1.5655 H   0  0  0  0  0  0  0  0  0  0  0  0
    1.8313    1.5121   -0.3038 H   0  0  0  0  0  0  0  0  0  0  0  0
    1.8122    2.7948   -1.5212 H   0  0  0  0  0  0  0  0  0  0  0  0
    1.8378    3.2445    1.5213 H   0  0  0  0  0  0  0  0  0  0  0  0
    1.8189    4.5273    0.3040 H   0  0  0  0  0  0  0  0  0  0  0  0
    3.0811    4.5020    1.5426 H   0  0  0  0  0  0  0  0  0  0  0  0
  1  2  1  0  0  0  0
  2  3  1  0  0  0  0
  3  4  1  0  0  0  0
  2  5  1  0  0  0  0
  2  6  1  0  0  0  0
  4  7  1  0  0  0  0
  1  8  1  0  0  0  0
  1  9  1  0  0  0  0
  1 10  1  0  0  0  0
  3 11  1  0  0  0  0
  3 12  1  0  0  0  0
  5 13  1  0  0  0  0
  5 14  1  0  0  0  0
  5 15  1  0  0  0  0
  6 16  1  0  0  0  0
  6 17  1  0  0  0  0
  6 18  1  0  0  0  0
M  END
>  <Alias name>
Neopentyl alcohol

>  <logG(inf)>   
2.134

$$$$
2-Hexen-4-ol
  ChemBrain IXL

 19 18  0  0  0  0  0  0  0  0  1 V2000
    8.4842    5.1733   -0.0345 C   0  0  0  0  0  0  0  0  0  0  0  0
    7.1342    4.7236    0.3743 C   0  0  0  0  0  0  0  0  0  0  0  0
    6.0618    5.4543    0.0578 C   0  0  0  0  0  0  0  0  0  0  0  0
    4.7111    5.0046    0.4666 C   0  0  0  0  0  0  0  0  0  0  0  0
    3.6592    5.6064   -0.4861 C   0  0  0  0  0  0  0  0  0  0  0  0
    2.2534    5.1407   -0.0602 C   0  0  0  0  0  0  0  0  0  0  0  0
    4.6431    3.5362    0.4075 O   0  0  0  0  0  0  0  0  0  0  0  0
    4.8121    3.1476   -0.4796 H   0  0  0  0  0  0  0  0  0  0  0  0
    8.5165    6.2559   -0.0458 H   0  0  0  0  0  0  0  0  0  0  0  0
    8.7062    4.7952   -1.0248 H   0  0  0  0  0  0  0  0  0  0  0  0
    9.2178    4.7977    0.6681 H   0  0  0  0  0  0  0  0  0  0  0  0
    7.0163    3.8016    0.9301 H   0  0  0  0  0  0  0  0  0  0  0  0
    6.1800    6.3764   -0.4981 H   0  0  0  0  0  0  0  0  0  0  0  0
    4.5120    5.3345    1.4787 H   0  0  0  0  0  0  0  0  0  0  0  0
    3.7097    6.6874   -0.4431 H   0  0  0  0  0  0  0  0  0  0  0  0
    3.8577    5.2758   -1.4981 H   0  0  0  0  0  0  0  0  0  0  0  0
    2.2028    4.0597   -0.1030 H   0  0  0  0  0  0  0  0  0  0  0  0
    2.0546    5.4716    0.9517 H   0  0  0  0  0  0  0  0  0  0  0  0
    1.5149    5.5634   -0.7299 H   0  0  0  0  0  0  0  0  0  0  0  0
  1  2  1  0  0  0  0
  2  3  2  0  0  0  0
  3  4  1  0  0  0  0
  4  5  1  0  0  0  0
  5  6  1  0  0  0  0
  4  7  1  0  0  0  0
  7  8  1  0  0  0  0
  1  9  1  0  0  0  0
  1 10  1  0  0  0  0
  1 11  1  0  0  0  0
  2 12  1  0  0  0  0
  3 13  1  0  0  0  0
  4 14  1  0  0  0  0
  5 15  1  0  0  0  0
  5 16  1  0  0  0  0
  6 17  1  0  0  0  0
  6 18  1  0  0  0  0
  6 19  1  0  0  0  0
M  END
>  <Alias name>
2-Hexen-4-ol

>  <logG(inf)>   
2.14

$$$$
Cyclohexanol
  ChemBrain IXL

 19 19  0  0  0  0  0  0  0  0  1 V2000
    4.5555    2.9527   -0.8155 C   0  0  0  0  0  0  0  0  0  0  0  0
    3.2083    2.7080   -0.1082 C   0  0  0  0  0  0  0  0  0  0  0  0
    2.4302    4.0347   -0.0119 C   0  0  0  0  0  0  0  0  0  0  0  0
    3.2552    5.0569    0.7940 C   0  0  0  0  0  0  0  0  0  0  0  0
    4.6025    5.3017    0.0868 C   0  0  0  0  0  0  0  0  0  0  0  0
    5.3807    3.9749   -0.0097 C   0  0  0  0  0  0  0  0  0  0  0  0
    6.6656    4.2085   -0.6845 O   0  0  0  0  0  0  0  0  0  0  0  0
    4.3761    3.3375   -1.8085 H   0  0  0  0  0  0  0  0  0  0  0  0
    5.1008    2.0229   -0.8829 H   0  0  0  0  0  0  0  0  0  0  0  0
    3.3877    2.3229    0.8847 H   0  0  0  0  0  0  0  0  0  0  0  0
    2.6301    1.9917   -0.6731 H   0  0  0  0  0  0  0  0  0  0  0  0
    1.4861    3.8632    0.4837 H   0  0  0  0  0  0  0  0  0  0  0  0
    2.2507    4.4197   -1.0049 H   0  0  0  0  0  0  0  0  0  0  0  0
    2.7099    5.9866    0.8615 H   0  0  0  0  0  0  0  0  0  0  0  0
    3.4346    4.6719    1.7870 H   0  0  0  0  0  0  0  0  0  0  0  0
    4.4231    5.6868   -0.9061 H   0  0  0  0  0  0  0  0  0  0  0  0
    5.1807    6.0179    0.6517 H   0  0  0  0  0  0  0  0  0  0  0  0
    5.5603    3.5899    0.9833 H   0  0  0  0  0  0  0  0  0  0  0  0
    7.2116    3.4377   -0.7862 H   0  0  0  0  0  0  0  0  0  0  0  0
  1  2  1  0  0  0  0
  2  3  1  0  0  0  0
  3  4  1  0  0  0  0
  4  5  1  0  0  0  0
  5  6  1  0  0  0  0
  6  1  1  0  0  0  0
  1  8  1  0  0  0  0
  1  9  1  0  0  0  0
  2 10  1  0  0  0  0
  2 11  1  0  0  0  0
  3 12  1  0  0  0  0
  3 13  1  0  0  0  0
  4 14  1  0  0  0  0
  4 15  1  0  0  0  0
  5 16  1  0  0  0  0
  5 17  1  0  0  0  0
  6  7  1  0  0  0  0
  6 18  1  0  0  0  0
  7 19  1  0  0  0  0
M  END
>  <Alias name>
Cyclohexanol

>  <logG(inf)>   
2.14

$$$$
Methyl-t-butylether
  ChemBrain IXL

 18 17  0  0  0  0  0  0  0  0  1 V2000
    3.5654    3.7559    0.0816 C   0  0  0  0  0  0  0  0  0  0  0  0
    4.8893    3.3027    0.5475 O   0  0  0  0  0  0  0  0  0  0  0  0
    3.3472    3.3040   -1.3771 C   0  0  0  0  0  0  0  0  0  0  0  0
    2.4714    3.1414    0.9768 C   0  0  0  0  0  0  0  0  0  0  0  0
    3.4875    5.2946    0.1607 C   0  0  0  0  0  0  0  0  0  0  0  0
    6.0382    3.8140   -0.2190 C   0  0  0  0  0  0  0  0  0  0  0  0
    4.1087    3.7426   -2.0092 H   0  0  0  0  0  0  0  0  0  0  0  0
    2.3696    3.6276   -1.7127 H   0  0  0  0  0  0  0  0  0  0  0  0
    3.4089    2.2243   -1.4336 H   0  0  0  0  0  0  0  0  0  0  0  0
    2.5245    2.0611    0.9217 H   0  0  0  0  0  0  0  0  0  0  0  0
    2.6230    3.4584    2.0012 H   0  0  0  0  0  0  0  0  0  0  0  0
    1.4981    3.4728    0.6366 H   0  0  0  0  0  0  0  0  0  0  0  0
    2.5103    5.6239   -0.1705 H   0  0  0  0  0  0  0  0  0  0  0  0
    4.2486    5.7283   -0.4752 H   0  0  0  0  0  0  0  0  0  0  0  0
    3.6477    5.6120    1.1836 H   0  0  0  0  0  0  0  0  0  0  0  0
    6.0520    4.8954   -0.1718 H   0  0  0  0  0  0  0  0  0  0  0  0
    5.9536    3.4986   -1.2511 H   0  0  0  0  0  0  0  0  0  0  0  0
    6.9557    3.4231    0.2032 H   0  0  0  0  0  0  0  0  0  0  0  0
  1  2  1  0  0  0  0
  1  3  1  0  0  0  0
  1  4  1  0  0  0  0
  1  5  1  0  0  0  0
  2  6  1  0  0  0  0
  3  7  1  0  0  0  0
  3  8  1  0  0  0  0
  3  9  1  0  0  0  0
  4 10  1  0  0  0  0
  4 11  1  0  0  0  0
  4 12  1  0  0  0  0
  5 13  1  0  0  0  0
  5 14  1  0  0  0  0
  5 15  1  0  0  0  0
  6 16  1  0  0  0  0
  6 17  1  0  0  0  0
  6 18  1  0  0  0  0
M  END
>  <Alias name>
MTBE

>  <logG(inf)>   
2.143

$$$$
trans-4-Hexen-1-ol
  ChemBrain IXL

 19 18  0  0  0  0  0  0  0  0  1 V2000
    5.3852    4.5514   -0.1737 C   0  0  0  0  0  0  0  0  0  0  0  0
    4.2718    5.2956    0.4574 C   0  0  0  0  0  0  0  0  0  0  0  0
    3.2758    4.6318    1.0494 C   0  0  0  0  0  0  0  0  0  0  0  0
    2.1626    5.3758    1.6804 C   0  0  0  0  0  0  0  0  0  0  0  0
    6.3881    5.5486   -0.7867 C   0  0  0  0  0  0  0  0  0  0  0  0
    7.5469    4.7737   -1.4436 C   0  0  0  0  0  0  0  0  0  0  0  0
    8.5030    5.7249   -2.0280 O   0  0  0  0  0  0  0  0  0  0  0  0
    9.2789    5.3148   -2.4707 H   0  0  0  0  0  0  0  0  0  0  0  0
    5.8864    3.9491    0.5739 H   0  0  0  0  0  0  0  0  0  0  0  0
    4.9939    3.9083   -0.9524 H   0  0  0  0  0  0  0  0  0  0  0  0
    4.2651    6.3786    0.4391 H   0  0  0  0  0  0  0  0  0  0  0  0
    3.2823    3.5490    1.0679 H   0  0  0  0  0  0  0  0  0  0  0  0
    1.4641    4.6752    2.1209 H   0  0  0  0  0  0  0  0  0  0  0  0
    2.5550    6.0273    2.4515 H   0  0  0  0  0  0  0  0  0  0  0  0
    1.6542    5.9693    0.9306 H   0  0  0  0  0  0  0  0  0  0  0  0
    5.8871    6.1509   -1.5345 H   0  0  0  0  0  0  0  0  0  0  0  0
    6.7795    6.1916   -0.0082 H   0  0  0  0  0  0  0  0  0  0  0  0
    8.0481    4.1715   -0.6959 H   0  0  0  0  0  0  0  0  0  0  0  0
    7.1556    4.1307   -2.2222 H   0  0  0  0  0  0  0  0  0  0  0  0
  1  2  1  0  0  0  0
  2  3  2  0  0  0  0
  3  4  1  0  0  0  0
  1  5  1  0  0  0  0
  5  6  1  0  0  0  0
  6  7  1  0  0  0  0
  7  8  1  0  0  0  0
  1  9  1  0  0  0  0
  1 10  1  0  0  0  0
  2 11  1  0  0  0  0
  3 12  1  0  0  0  0
  4 13  1  0  0  0  0
  4 14  1  0  0  0  0
  4 15  1  0  0  0  0
  5 16  1  0  0  0  0
  5 17  1  0  0  0  0
  6 18  1  0  0  0  0
  6 19  1  0  0  0  0
M  END
>  <Alias name>
trans-4-Hexen-1-ol

>  <logG(inf)>   
2.149

$$$$
4-Nitrophenol
  ChemBrain IXL

 15 15  0  0  0  0  0  0  0  0  1 V2000
    3.9639    3.5449    0.0000 C   0  0  0  0  0  0  0  0  0  0  0  0
    3.4790    4.8529    0.0000 C   0  0  0  0  0  0  0  0  0  0  0  0
    4.3693    5.9269    0.0000 C   0  0  0  0  0  0  0  0  0  0  0  0
    5.7445    5.6928    0.0000 C   0  0  0  0  0  0  0  0  0  0  0  0
    6.2294    4.3848    0.0001 C   0  0  0  0  0  0  0  0  0  0  0  0
    5.3391    3.3109    0.0000 C   0  0  0  0  0  0  0  0  0  0  0  0
    8.1096    2.9754    0.0001 O   0  5  0  0  0  0  0  0  0  0  0  0
    7.6786    4.1381    0.0001 N   0  3  0  0  0  0  0  0  0  0  0  0
    8.4700    5.0927    0.0001 O   0  0  0  0  0  0  0  0  0  0  0  0
    2.0298    5.0996   -0.0001 O   0  0  0  0  0  0  0  0  0  0  0  0
    3.2746    2.7135    0.0000 H   0  0  0  0  0  0  0  0  0  0  0  0
    3.9939    6.9395    0.0000 H   0  0  0  0  0  0  0  0  0  0  0  0
    6.4338    6.5242    0.0000 H   0  0  0  0  0  0  0  0  0  0  0  0
    5.7145    2.2982    0.0001 H   0  0  0  0  0  0  0  0  0  0  0  0
    1.4896    4.3182    0.0000 H   0  0  0  0  0  0  0  0  0  0  0  0
  1  2  4  0  0  0  0
  2  3  4  0  0  0  0
  3  4  4  0  0  0  0
  4  5  4  0  0  0  0
  5  6  4  0  0  0  0
  6  1  4  0  0  0  0
  7  8  1  0  0  0  0
  8  9  2  0  0  0  0
  8  5  1  0  0  0  0
 10  2  1  0  0  0  0
  1 11  1  0  0  0  0
  3 12  1  0  0  0  0
  4 13  1  0  0  0  0
  6 14  1  0  0  0  0
 10 15  1  0  0  0  0
M  END
>  <Alias name>
4-Nitrophenol

>  <logG(inf)>   
2.159

$$$$
Propyne
  ChemBrain IXL

  7  6  0  0  0  0  0  0  0  0  1 V2000
    4.7627    4.1292    0.5865 C   0  0  0  0  0  0  0  0  0  0  0  0
    3.6279    3.7550    0.4389 C   0  0  0  0  0  0  0  0  0  0  0  0
    2.1755    3.2760    0.2500 C   0  0  0  0  0  0  0  0  0  0  0  0
    5.7835    4.4659    0.7193 H   0  0  0  0  0  0  0  0  0  0  0  0
    1.9205    3.3026   -0.8022 H   0  0  0  0  0  0  0  0  0  0  0  0
    1.5065    3.9262    0.8001 H   0  0  0  0  0  0  0  0  0  0  0  0
    2.0786    2.2626    0.6194 H   0  0  0  0  0  0  0  0  0  0  0  0
  1  2  3  0  0  0  0
  2  3  1  0  0  0  0
  1  4  1  0  0  0  0
  3  5  1  0  0  0  0
  3  6  1  0  0  0  0
  3  7  1  0  0  0  0
M  END
>  <Alias name>
Propyne

>  <logG(inf)>   
2.168

$$$$
2-Ethylpyridine
  ChemBrain IXL

 17 17  0  0  0  0  0  0  0  0  1 V2000
    2.5209    4.9448    0.1616 C   0  0  0  0  0  0  0  0  0  0  0  0
    3.5032    5.8991    0.4243 C   0  0  0  0  0  0  0  0  0  0  0  0
    4.8118    5.5642    0.3678 N   0  0  0  0  0  0  0  0  0  0  0  0
    5.1945    4.3039    0.0572 C   0  0  0  0  0  0  0  0  0  0  0  0
    4.2429    3.3237   -0.2114 C   0  0  0  0  0  0  0  0  0  0  0  0
    2.8948    3.6467   -0.1588 C   0  0  0  0  0  0  0  0  0  0  0  0
    6.6272    3.9595    0.0008 C   0  0  0  0  0  0  0  0  0  0  0  0
    7.4624    5.2489    0.0227 C   0  0  0  0  0  0  0  0  0  0  0  0
    1.4712    5.2128    0.2067 H   0  0  0  0  0  0  0  0  0  0  0  0
    3.2147    6.9116    0.6743 H   0  0  0  0  0  0  0  0  0  0  0  0
    4.5524    2.3144   -0.4601 H   0  0  0  0  0  0  0  0  0  0  0  0
    2.1416    2.8929   -0.3658 H   0  0  0  0  0  0  0  0  0  0  0  0
    6.8849    3.3463    0.8555 H   0  0  0  0  0  0  0  0  0  0  0  0
    6.8311    3.4115   -0.9114 H   0  0  0  0  0  0  0  0  0  0  0  0
    7.2561    5.7962    0.9340 H   0  0  0  0  0  0  0  0  0  0  0  0
    7.2033    5.8607   -0.8326 H   0  0  0  0  0  0  0  0  0  0  0  0
    8.5141    4.9982   -0.0179 H   0  0  0  0  0  0  0  0  0  0  0  0
  1  2  4  0  0  0  0
  2  3  4  0  0  0  0
  3  4  4  0  0  0  0
  4  5  4  0  0  0  0
  5  6  4  0  0  0  0
  6  1  4  0  0  0  0
  4  7  1  0  0  0  0
  7  8  1  0  0  0  0
  1  9  1  0  0  0  0
  2 10  1  0  0  0  0
  5 11  1  0  0  0  0
  6 12  1  0  0  0  0
  7 13  1  0  0  0  0
  7 14  1  0  0  0  0
  8 15  1  0  0  0  0
  8 16  1  0  0  0  0
  8 17  1  0  0  0  0
M  END
>  <Alias name>
2-Ethylpyridine

>  <logG(inf)>   
2.17

$$$$
2-Methyl-1-butanol
  ChemBrain IXL

 18 17  0  0  0  0  0  0  0  0  1 V2000
    2.3574    2.1431    0.1607 C   0  0  0  0  0  0  0  0  0  0  0  0
    2.8826    3.5141    0.6289 C   0  0  0  0  0  0  0  0  0  0  0  0
    3.7477    4.1395   -0.4825 C   0  0  0  0  0  0  0  0  0  0  0  0
    4.9540    3.2248   -0.7705 C   0  0  0  0  0  0  0  0  0  0  0  0
    5.7450    3.0560    0.4571 O   0  0  0  0  0  0  0  0  0  0  0  0
    4.2495    5.5230   -0.0256 C   0  0  0  0  0  0  0  0  0  0  0  0
    6.5434    2.4905    0.3623 H   0  0  0  0  0  0  0  0  0  0  0  0
    3.1940    1.4847   -0.0381 H   0  0  0  0  0  0  0  0  0  0  0  0
    1.7345    1.7117    0.9346 H   0  0  0  0  0  0  0  0  0  0  0  0
    1.7745    2.2693   -0.7433 H   0  0  0  0  0  0  0  0  0  0  0  0
    2.0457    4.1666    0.8452 H   0  0  0  0  0  0  0  0  0  0  0  0
    3.4806    3.3856    1.5226 H   0  0  0  0  0  0  0  0  0  0  0  0
    3.1552    4.2495   -1.3824 H   0  0  0  0  0  0  0  0  0  0  0  0
    4.6016    2.2582   -1.1086 H   0  0  0  0  0  0  0  0  0  0  0  0
    5.5715    3.6730   -1.5390 H   0  0  0  0  0  0  0  0  0  0  0  0
    3.4018    6.1661    0.1759 H   0  0  0  0  0  0  0  0  0  0  0  0
    4.8583    5.9621   -0.8063 H   0  0  0  0  0  0  0  0  0  0  0  0
    4.8413    5.4130    0.8748 H   0  0  0  0  0  0  0  0  0  0  0  0
  1  2  1  0  0  0  0
  2  3  1  0  0  0  0
  3  4  1  0  0  0  0
  4  5  1  0  0  0  0
  3  6  1  0  0  0  0
  5  7  1  0  0  0  0
  1  8  1  0  0  0  0
  1  9  1  0  0  0  0
  1 10  1  0  0  0  0
  2 11  1  0  0  0  0
  2 12  1  0  0  0  0
  3 13  1  0  0  0  0
  4 14  1  0  0  0  0
  4 15  1  0  0  0  0
  6 16  1  0  0  0  0
  6 17  1  0  0  0  0
  6 18  1  0  0  0  0
M  END
>  <Alias name>
2-Methyl-1-butanol

>  <logG(inf)>   
2.173

$$$$
Aniline
  ChemBrain IXL

 14 14  0  0  0  0  0  0  0  0  1 V2000
    5.8030    3.0153    0.0000 C   0  0  0  0  0  0  0  0  0  0  0  0
    6.2677    4.3306    0.0001 C   0  0  0  0  0  0  0  0  0  0  0  0
    5.3609    5.3907    0.0002 C   0  0  0  0  0  0  0  0  0  0  0  0
    3.9894    5.1354    0.0002 C   0  0  0  0  0  0  0  0  0  0  0  0
    3.5248    3.8201    0.0001 C   0  0  0  0  0  0  0  0  0  0  0  0
    4.4316    2.7600    0.0000 C   0  0  0  0  0  0  0  0  0  0  0  0
    2.1484    3.5639    0.0002 N   0  0  0  0  0  0  0  0  0  0  0  0
    1.8123    2.6125    0.0002 H   0  0  0  0  0  0  0  0  0  0  0  0
    1.4925    4.3307    0.0001 H   0  0  0  0  0  0  0  0  0  0  0  0
    6.5070    2.1923   -0.0001 H   0  0  0  0  0  0  0  0  0  0  0  0
    7.3324    4.5288    0.0001 H   0  0  0  0  0  0  0  0  0  0  0  0
    5.7216    6.4119    0.0003 H   0  0  0  0  0  0  0  0  0  0  0  0
    3.2854    5.9584    0.0003 H   0  0  0  0  0  0  0  0  0  0  0  0
    4.0709    1.7389   -0.0001 H   0  0  0  0  0  0  0  0  0  0  0  0
  1  2  4  0  0  0  0
  2  3  4  0  0  0  0
  3  4  4  0  0  0  0
  4  5  4  0  0  0  0
  5  6  4  0  0  0  0
  6  1  4  0  0  0  0
  5  7  1  0  0  0  0
  7  8  1  0  0  0  0
  7  9  1  0  0  0  0
  1 10  1  0  0  0  0
  2 11  1  0  0  0  0
  3 12  1  0  0  0  0
  4 13  1  0  0  0  0
  6 14  1  0  0  0  0
M  END
>  <Alias name>
Aniline

>  <logG(inf)>   
2.182

$$$$
Chlorodifluoromethane
  ChemBrain IXL

  5  4  0  0  0  0  0  0  0  0  1 V2000
    2.9480    2.3346    0.0000 C   0  0  0  0  0  0  0  0  0  0  0  0
    3.1692    1.5472   -1.0866 F   0  0  0  0  0  0  0  0  0  0  0  0
    2.7646    1.5521    1.0971 F   0  0  0  0  0  0  0  0  0  0  0  0
    1.4915    3.3281   -0.2721 Cl  0  0  0  0  0  0  0  0  0  0  0  0
    3.8023    2.9816    0.1568 H   0  0  0  0  0  0  0  0  0  0  0  0
  1  2  1  0  0  0  0
  1  3  1  0  0  0  0
  1  4  1  0  0  0  0
  1  5  1  0  0  0  0
M  END
>  <Alias name>
Chlorodifluoromethane

>  <logG(inf)>   
2.191

$$$$
Isoamyl alcohol
  ChemBrain IXL

 18 17  0  0  0  0  0  0  0  0  1 V2000
    3.5843    4.4421   -0.0919 C   0  0  0  0  0  0  0  0  0  0  0  0
    4.8292    5.3390    0.0569 C   0  0  0  0  0  0  0  0  0  0  0  0
    6.0438    4.6448   -0.5897 C   0  0  0  0  0  0  0  0  0  0  0  0
    7.2298    5.5020   -0.4499 O   0  0  0  0  0  0  0  0  0  0  0  0
    3.8347    3.0936    0.6113 C   0  0  0  0  0  0  0  0  0  0  0  0
    2.3696    5.1389    0.5515 C   0  0  0  0  0  0  0  0  0  0  0  0
    3.3874    4.2705   -1.1399 H   0  0  0  0  0  0  0  0  0  0  0  0
    4.6520    6.2847   -0.4338 H   0  0  0  0  0  0  0  0  0  0  0  0
    5.0274    5.5089    1.1049 H   0  0  0  0  0  0  0  0  0  0  0  0
    6.2226    3.7001   -0.0981 H   0  0  0  0  0  0  0  0  0  0  0  0
    5.8450    4.4735   -1.6374 H   0  0  0  0  0  0  0  0  0  0  0  0
    8.0279    5.1473   -0.8238 H   0  0  0  0  0  0  0  0  0  0  0  0
    2.1939    6.0837    0.0587 H   0  0  0  0  0  0  0  0  0  0  0  0
    2.5664    5.3105    1.5994 H   0  0  0  0  0  0  0  0  0  0  0  0
    1.4973    4.5107    0.4472 H   0  0  0  0  0  0  0  0  0  0  0  0
    2.9616    2.4665    0.5085 H   0  0  0  0  0  0  0  0  0  0  0  0
    4.0333    3.2653    1.6589 H   0  0  0  0  0  0  0  0  0  0  0  0
    4.6846    2.6042    0.1593 H   0  0  0  0  0  0  0  0  0  0  0  0
  1  2  1  0  0  0  0
  2  3  1  0  0  0  0
  3  4  1  0  0  0  0
  1  7  1  0  0  0  0
  1  5  1  0  0  0  0
  1  6  1  0  0  0  0
  2  8  1  0  0  0  0
  2  9  1  0  0  0  0
  3 10  1  0  0  0  0
  3 11  1  0  0  0  0
  4 12  1  0  0  0  0
  6 13  1  0  0  0  0
  6 14  1  0  0  0  0
  6 15  1  0  0  0  0
  5 16  1  0  0  0  0
  5 17  1  0  0  0  0
  5 18  1  0  0  0  0
M  END
>  <Alias name>
Isopentyl alcohol

>  <logG(inf)>   
2.195

$$$$
4-Ethylpyridine
  ChemBrain IXL

 17 17  0  0  0  0  0  0  0  0  1 V2000
    5.0983    5.2814   -0.3663 C   0  0  0  0  0  0  0  0  0  0  0  0
    6.4056    5.7148   -0.5936 C   0  0  0  0  0  0  0  0  0  0  0  0
    7.4043    4.8183   -0.7567 N   0  0  0  0  0  0  0  0  0  0  0  0
    7.1619    3.4894   -0.7038 C   0  0  0  0  0  0  0  0  0  0  0  0
    5.8683    3.0163   -0.4786 C   0  0  0  0  0  0  0  0  0  0  0  0
    4.8257    3.9192   -0.3080 C   0  0  0  0  0  0  0  0  0  0  0  0
    3.4344    3.4309   -0.0659 C   0  0  0  0  0  0  0  0  0  0  0  0
    2.4746    4.6332    0.0829 C   0  0  0  0  0  0  0  0  0  0  0  0
    4.2989    6.0022   -0.2358 H   0  0  0  0  0  0  0  0  0  0  0  0
    6.6197    6.7745   -0.6393 H   0  0  0  0  0  0  0  0  0  0  0  0
    7.9743    2.7875   -0.8368 H   0  0  0  0  0  0  0  0  0  0  0  0
    5.6762    1.9503   -0.4366 H   0  0  0  0  0  0  0  0  0  0  0  0
    3.1160    2.8188   -0.9014 H   0  0  0  0  0  0  0  0  0  0  0  0
    3.4121    2.8395    0.8417 H   0  0  0  0  0  0  0  0  0  0  0  0
    1.4662    4.2715    0.2536 H   0  0  0  0  0  0  0  0  0  0  0  0
    2.7854    5.2424    0.9221 H   0  0  0  0  0  0  0  0  0  0  0  0
    2.4957    5.2270   -0.8221 H   0  0  0  0  0  0  0  0  0  0  0  0
  1  2  4  0  0  0  0
  2  3  4  0  0  0  0
  3  4  4  0  0  0  0
  4  5  4  0  0  0  0
  5  6  4  0  0  0  0
  6  1  4  0  0  0  0
  7  8  1  0  0  0  0
  7  6  1  0  0  0  0
  1  9  1  0  0  0  0
  2 10  1  0  0  0  0
  4 11  1  0  0  0  0
  5 12  1  0  0  0  0
  7 13  1  0  0  0  0
  7 14  1  0  0  0  0
  8 15  1  0  0  0  0
  8 16  1  0  0  0  0
  8 17  1  0  0  0  0
M  END
>  <Alias name>
4-Ethylpyridine

>  <logG(inf)>   
2.198

$$$$
Methylbromide
  ChemBrain IXL

  5  4  0  0  0  0  0  0  0  0  1 V2000
    2.1201    2.4705    0.1402 C   0  0  0  0  0  0  0  0  0  0  0  0
    3.9500    2.2004   -0.4070 Br  0  0  0  0  0  0  0  0  0  0  0  0
    1.7908    1.6238    0.7297 H   0  0  0  0  0  0  0  0  0  0  0  0
    2.0504    3.3731    0.7345 H   0  0  0  0  0  0  0  0  0  0  0  0
    1.4915    2.5662   -0.7366 H   0  0  0  0  0  0  0  0  0  0  0  0
  1  2  1  0  0  0  0
  1  3  1  0  0  0  0
  1  4  1  0  0  0  0
  1  5  1  0  0  0  0
M  END
>  <Alias name>
Bromomethane

>  <logG(inf)>   
2.2

$$$$
Picric acid
  ChemBrain IXL

 19 19  0  0  0  0  0  0  0  0  1 V2000
    6.4461    4.0499   -0.1012 C   0  0  0  0  0  0  0  0  0  0  0  0
    6.4022    5.4284    0.1079 C   0  0  0  0  0  0  0  0  0  0  0  0
    5.1732    6.0851    0.1737 C   0  0  0  0  0  0  0  0  0  0  0  0
    3.9881    5.3633    0.0304 C   0  0  0  0  0  0  0  0  0  0  0  0
    4.0320    3.9848   -0.1787 C   0  0  0  0  0  0  0  0  0  0  0  0
    5.2610    3.3281   -0.2445 C   0  0  0  0  0  0  0  0  0  0  0  0
    8.7946    3.9995   -0.0432 O   0  5  0  0  0  0  0  0  0  0  0  0
    7.7412    3.3579   -0.1706 N   0  3  0  0  0  0  0  0  0  0  0  0
    7.7802    2.1325   -0.3566 O   0  0  0  0  0  0  0  0  0  0  0  0
    1.6907    3.8078   -0.2708 O   0  5  0  0  0  0  0  0  0  0  0  0
    2.7832    3.2241   -0.3297 N   0  3  0  0  0  0  0  0  0  0  0  0
    2.8222    1.9988   -0.5159 O   0  0  0  0  0  0  0  0  0  0  0  0
    4.0345    8.1215    0.4526 O   0  5  0  0  0  0  0  0  0  0  0  0
    5.1269    7.5378    0.3941 N   0  3  0  0  0  0  0  0  0  0  0  0
    6.1804    8.1794    0.5215 O   0  0  0  0  0  0  0  0  0  0  0  0
    5.3073    1.8754   -0.4649 O   0  0  0  0  0  0  0  0  0  0  0  0
    6.2105    1.4889   -0.4987 H   0  0  0  0  0  0  0  0  0  0  0  0
    7.3222    5.9888    0.2191 H   0  0  0  0  0  0  0  0  0  0  0  0
    3.0340    5.8731    0.0816 H   0  0  0  0  0  0  0  0  0  0  0  0
  1  2  4  0  0  0  0
  2  3  4  0  0  0  0
  3  4  4  0  0  0  0
  4  5  4  0  0  0  0
  5  6  4  0  0  0  0
  6  1  4  0  0  0  0
  7  8  1  0  0  0  0
  8  9  2  0  0  0  0
  8  1  1  0  0  0  0
 10 11  1  0  0  0  0
 11 12  2  0  0  0  0
 11  5  1  0  0  0  0
 13 14  1  0  0  0  0
 14 15  2  0  0  0  0
 14  3  1  0  0  0  0
  6 16  1  0  0  0  0
 16 17  1  0  0  0  0
  2 18  1  0  0  0  0
  4 19  1  0  0  0  0
M  END
>  <Alias name>
2,4,6-Trinitrophenol

>  <logG(inf)>   
2.2

$$$$
Methacrylonitrile
  ChemBrain IXL

 10  9  0  0  0  0  0  0  0  0  1 V2000
    4.1033    3.7234   -0.0760 C   0  0  0  0  0  0  0  0  0  0  0  0
    4.7364    2.4624   -0.5225 C   0  0  0  0  0  0  0  0  0  0  0  0
    4.9301    4.9329    0.1332 C   0  0  0  0  0  0  0  0  0  0  0  0
    2.7864    3.7698    0.1381 C   0  0  0  0  0  0  0  0  0  0  0  0
    5.2318    1.4757   -0.8719 N   0  0  0  0  0  0  0  0  0  0  0  0
    4.2981    5.7507    0.4567 H   0  0  0  0  0  0  0  0  0  0  0  0
    5.6774    4.7327    0.8911 H   0  0  0  0  0  0  0  0  0  0  0  0
    5.4198    5.2004   -0.7949 H   0  0  0  0  0  0  0  0  0  0  0  0
    2.1814    2.8847   -0.0150 H   0  0  0  0  0  0  0  0  0  0  0  0
    2.3231    4.6925    0.4649 H   0  0  0  0  0  0  0  0  0  0  0  0
  1  2  1  0  0  0  0
  1  3  1  0  0  0  0
  1  4  2  0  0  0  0
  2  5  3  0  0  0  0
  3  6  1  0  0  0  0
  3  7  1  0  0  0  0
  3  8  1  0  0  0  0
  4  9  1  0  0  0  0
  4 10  1  0  0  0  0
M  END
>  <Alias name>
2-Methylacrylonitrile

>  <logG(inf)>   
2.22

$$$$
n-Propylformate
  ChemBrain IXL

 14 13  0  0  0  0  0  0  0  0  1 V2000
    8.0015    4.3062   -1.3743 O   0  0  0  0  0  0  0  0  0  0  0  0
    6.9277    4.7828   -1.0456 C   0  0  0  0  0  0  0  0  0  0  0  0
    5.8279    3.9000   -0.6308 O   0  0  0  0  0  0  0  0  0  0  0  0
    4.5843    4.5894   -0.2579 C   0  0  0  0  0  0  0  0  0  0  0  0
    3.5240    3.5493    0.1528 C   0  0  0  0  0  0  0  0  0  0  0  0
    2.2200    4.2715    0.5438 C   0  0  0  0  0  0  0  0  0  0  0  0
    6.7848    5.8563   -1.0594 H   0  0  0  0  0  0  0  0  0  0  0  0
    4.2209    5.1610   -1.1030 H   0  0  0  0  0  0  0  0  0  0  0  0
    4.7765    5.2565    0.5734 H   0  0  0  0  0  0  0  0  0  0  0  0
    3.8874    2.9778    0.9977 H   0  0  0  0  0  0  0  0  0  0  0  0
    3.3319    2.8823   -0.6784 H   0  0  0  0  0  0  0  0  0  0  0  0
    1.4751    3.5403    0.8323 H   0  0  0  0  0  0  0  0  0  0  0  0
    2.4121    4.9385    1.3751 H   0  0  0  0  0  0  0  0  0  0  0  0
    1.8565    4.8431   -0.3012 H   0  0  0  0  0  0  0  0  0  0  0  0
  1  2  2  0  0  0  0
  2  3  1  0  0  0  0
  3  4  1  0  0  0  0
  4  5  1  0  0  0  0
  5  6  1  0  0  0  0
  2  7  1  0  0  0  0
  4  8  1  0  0  0  0
  4  9  1  0  0  0  0
  5 10  1  0  0  0  0
  5 11  1  0  0  0  0
  6 12  1  0  0  0  0
  6 13  1  0  0  0  0
  6 14  1  0  0  0  0
M  END
>  <Alias name>
n-Propylformate

>  <logG(inf)>   
2.228

$$$$
3,5-Dimethylpyridine
  ChemBrain IXL

 17 17  0  0  0  0  0  0  0  0  1 V2000
    3.2915    4.1293    0.0898 C   0  0  0  0  0  0  0  0  0  0  0  0
    3.1964    5.5197    0.1843 C   0  0  0  0  0  0  0  0  0  0  0  0
    4.3142    6.2814    0.2039 N   0  0  0  0  0  0  0  0  0  0  0  0
    5.5417    5.7178    0.1328 C   0  0  0  0  0  0  0  0  0  0  0  0
    5.6763    4.3312    0.0374 C   0  0  0  0  0  0  0  0  0  0  0  0
    4.5419    3.5333    0.0158 C   0  0  0  0  0  0  0  0  0  0  0  0
    7.0201    3.7082   -0.0409 C   0  0  0  0  0  0  0  0  0  0  0  0
    2.0682    3.2884    0.0679 C   0  0  0  0  0  0  0  0  0  0  0  0
    2.2230    5.9892    0.2422 H   0  0  0  0  0  0  0  0  0  0  0  0
    6.4246    6.3437    0.1499 H   0  0  0  0  0  0  0  0  0  0  0  0
    4.6316    2.4549   -0.0580 H   0  0  0  0  0  0  0  0  0  0  0  0
    7.7769    4.4815   -0.0599 H   0  0  0  0  0  0  0  0  0  0  0  0
    7.0899    3.1122   -0.9434 H   0  0  0  0  0  0  0  0  0  0  0  0
    7.1745    3.0727    0.8233 H   0  0  0  0  0  0  0  0  0  0  0  0
    2.3497    2.2409    0.0629 H   0  0  0  0  0  0  0  0  0  0  0  0
    1.4705    3.4963    0.9464 H   0  0  0  0  0  0  0  0  0  0  0  0
    1.4923    3.5106   -0.8217 H   0  0  0  0  0  0  0  0  0  0  0  0
  1  2  4  0  0  0  0
  2  3  4  0  0  0  0
  3  4  4  0  0  0  0
  4  5  4  0  0  0  0
  5  6  4  0  0  0  0
  6  1  4  0  0  0  0
  5  7  1  0  0  0  0
  1  8  1  0  0  0  0
  2  9  1  0  0  0  0
  4 10  1  0  0  0  0
  6 11  1  0  0  0  0
  7 12  1  0  0  0  0
  7 13  1  0  0  0  0
  7 14  1  0  0  0  0
  8 15  1  0  0  0  0
  8 16  1  0  0  0  0
  8 17  1  0  0  0  0
M  END
>  <Alias name>
3,5-Lutidine

>  <logG(inf)>   
2.239

$$$$
3-Nitrophenol
  ChemBrain IXL

 15 15  0  0  0  0  0  0  0  0  1 V2000
    4.9860    2.9032    0.0000 C   0  0  0  0  0  0  0  0  0  0  0  0
    3.7132    3.4743   -0.0001 C   0  0  0  0  0  0  0  0  0  0  0  0
    3.5714    4.8621   -0.0010 C   0  0  0  0  0  0  0  0  0  0  0  0
    4.7023    5.6788   -0.0017 C   0  0  0  0  0  0  0  0  0  0  0  0
    5.9751    5.1077   -0.0015 C   0  0  0  0  0  0  0  0  0  0  0  0
    6.1169    3.7199   -0.0007 C   0  0  0  0  0  0  0  0  0  0  0  0
    8.2981    5.4607   -0.0021 O   0  5  0  0  0  0  0  0  0  0  0  0
    7.1668    5.9683   -0.0023 N   0  3  0  0  0  0  0  0  0  0  0  0
    7.0407    7.2019   -0.0030 O   0  0  0  0  0  0  0  0  0  0  0  0
    2.2302    5.4638   -0.0011 O   0  0  0  0  0  0  0  0  0  0  0  0
    5.0958    1.8288    0.0006 H   0  0  0  0  0  0  0  0  0  0  0  0
    2.8377    2.8420    0.0004 H   0  0  0  0  0  0  0  0  0  0  0  0
    4.5925    6.7532   -0.0023 H   0  0  0  0  0  0  0  0  0  0  0  0
    7.1023    3.2778   -0.0006 H   0  0  0  0  0  0  0  0  0  0  0  0
    1.5114    4.8426   -0.0005 H   0  0  0  0  0  0  0  0  0  0  0  0
  1  2  4  0  0  0  0
  2  3  4  0  0  0  0
  3  4  4  0  0  0  0
  4  5  4  0  0  0  0
  5  6  4  0  0  0  0
  6  1  4  0  0  0  0
  7  8  1  0  0  0  0
  8  9  2  0  0  0  0
  3 10  1  0  0  0  0
  8  5  1  0  0  0  0
  1 11  1  0  0  0  0
  2 12  1  0  0  0  0
  4 13  1  0  0  0  0
  6 14  1  0  0  0  0
 10 15  1  0  0  0  0
M  END
>  <Alias name>
3-Nitrophenol

>  <logG(inf)>   
2.239

$$$$
2-Methyl-4-penten-3-ol
  ChemBrain IXL

 19 18  0  0  0  0  0  0  0  0  1 V2000
    7.3291    4.8757    0.0311 C   0  0  0  0  0  0  0  0  0  0  0  0
    6.0088    4.2589   -0.4698 C   0  0  0  0  0  0  0  0  0  0  0  0
    4.8527    4.7073    0.4451 C   0  0  0  0  0  0  0  0  0  0  0  0
    3.5795    4.1435   -0.0564 C   0  0  0  0  0  0  0  0  0  0  0  0
    2.4515    4.8506    0.0424 C   0  0  0  0  0  0  0  0  0  0  0  0
    6.1176    2.7219   -0.4442 C   0  0  0  0  0  0  0  0  0  0  0  0
    4.7711    6.1751    0.4480 O   0  0  0  0  0  0  0  0  0  0  0  0
    4.6144    6.5841   -0.4320 H   0  0  0  0  0  0  0  0  0  0  0  0
    7.2527    5.9559    0.0128 H   0  0  0  0  0  0  0  0  0  0  0  0
    8.1416    4.5604   -0.6118 H   0  0  0  0  0  0  0  0  0  0  0  0
    7.5209    4.5444    1.0442 H   0  0  0  0  0  0  0  0  0  0  0  0
    5.8168    4.5904   -1.4828 H   0  0  0  0  0  0  0  0  0  0  0  0
    5.0319    4.3538    1.4529 H   0  0  0  0  0  0  0  0  0  0  0  0
    3.5629    3.1572   -0.5034 H   0  0  0  0  0  0  0  0  0  0  0  0
    1.5197    4.4377   -0.3240 H   0  0  0  0  0  0  0  0  0  0  0  0
    2.4682    5.8372    0.4888 H   0  0  0  0  0  0  0  0  0  0  0  0
    6.9413    2.4078   -1.0732 H   0  0  0  0  0  0  0  0  0  0  0  0
    5.1961    2.2886   -0.8130 H   0  0  0  0  0  0  0  0  0  0  0  0
    6.2917    2.3892    0.5716 H   0  0  0  0  0  0  0  0  0  0  0  0
  1  2  1  0  0  0  0
  2  3  1  0  0  0  0
  3  4  1  0  0  0  0
  4  5  2  0  0  0  0
  2  6  1  0  0  0  0
  3  7  1  0  0  0  0
  7  8  1  0  0  0  0
  1  9  1  0  0  0  0
  1 10  1  0  0  0  0
  1 11  1  0  0  0  0
  2 12  1  0  0  0  0
  3 13  1  0  0  0  0
  4 14  1  0  0  0  0
  5 15  1  0  0  0  0
  5 16  1  0  0  0  0
  6 17  1  0  0  0  0
  6 18  1  0  0  0  0
  6 19  1  0  0  0  0
M  END
>  <Alias name>
2-Methyl-4-penten-3-ol

>  <logG(inf)>   
2.248

$$$$
Dimethylsulfide
  ChemBrain IXL

  9  8  0  0  0  0  0  0  0  0  1 V2000
    2.4216    3.3903   -0.0242 C   0  0  0  0  0  0  0  0  0  0  0  0
    3.7395    2.4046   -0.7938 S   0  0  0  0  0  0  0  0  0  0  0  0
    5.1149    3.5577   -0.5118 C   0  0  0  0  0  0  0  0  0  0  0  0
    1.4832    2.8540   -0.0921 H   0  0  0  0  0  0  0  0  0  0  0  0
    2.6629    3.5654    1.0169 H   0  0  0  0  0  0  0  0  0  0  0  0
    2.3332    4.3391   -0.5388 H   0  0  0  0  0  0  0  0  0  0  0  0
    4.9036    4.4989   -1.0041 H   0  0  0  0  0  0  0  0  0  0  0  0
    6.0276    3.1364   -0.9147 H   0  0  0  0  0  0  0  0  0  0  0  0
    5.2333    3.7251    0.5516 H   0  0  0  0  0  0  0  0  0  0  0  0
  1  2  1  0  0  0  0
  2  3  1  0  0  0  0
  1  4  1  0  0  0  0
  1  5  1  0  0  0  0
  1  6  1  0  0  0  0
  3  7  1  0  0  0  0
  3  8  1  0  0  0  0
  3  9  1  0  0  0  0
M  END
>  <Alias name>
Dimethyl sulfide

>  <logG(inf)>   
2.248

$$$$
Phenylacetic acid
  ChemBrain IXL

 18 18  0  0  0  0  0  0  0  0  1 V2000
    2.7788    3.7268    0.7192 C   0  0  0  0  0  0  0  0  0  0  0  0
    2.4747    5.0834    0.8347 C   0  0  0  0  0  0  0  0  0  0  0  0
    3.4706    6.0405    0.6393 C   0  0  0  0  0  0  0  0  0  0  0  0
    4.7707    5.6411    0.3284 C   0  0  0  0  0  0  0  0  0  0  0  0
    5.0751    4.2843    0.2129 C   0  0  0  0  0  0  0  0  0  0  0  0
    4.0788    3.3273    0.4083 C   0  0  0  0  0  0  0  0  0  0  0  0
    6.5117    3.8418   -0.1309 C   0  0  0  0  0  0  0  0  0  0  0  0
    7.5192    4.8263    0.4961 C   0  0  0  0  0  0  0  0  0  0  0  0
    8.6543    4.4580    0.7498 O   0  0  0  0  0  0  0  0  0  0  0  0
    7.1136    6.2092    0.7867 O   0  0  0  0  0  0  0  0  0  0  0  0
    2.0077    2.9858    0.8704 H   0  0  0  0  0  0  0  0  0  0  0  0
    1.4682    5.3927    1.0754 H   0  0  0  0  0  0  0  0  0  0  0  0
    3.2352    7.0908    0.7287 H   0  0  0  0  0  0  0  0  0  0  0  0
    5.5415    6.3822    0.1772 H   0  0  0  0  0  0  0  0  0  0  0  0
    4.3141    2.2770    0.3189 H   0  0  0  0  0  0  0  0  0  0  0  0
    6.6382    3.8320   -1.2034 H   0  0  0  0  0  0  0  0  0  0  0  0
    6.6862    2.8505    0.2609 H   0  0  0  0  0  0  0  0  0  0  0  0
    7.7902    6.7535    1.1721 H   0  0  0  0  0  0  0  0  0  0  0  0
  1  2  4  0  0  0  0
  2  3  4  0  0  0  0
  3  4  4  0  0  0  0
  4  5  4  0  0  0  0
  5  6  4  0  0  0  0
  6  1  4  0  0  0  0
  7  8  1  0  0  0  0
  8  9  2  0  0  0  0
  8 10  1  0  0  0  0
  5  7  1  0  0  0  0
  1 11  1  0  0  0  0
  2 12  1  0  0  0  0
  3 13  1  0  0  0  0
  4 14  1  0  0  0  0
  6 15  1  0  0  0  0
  7 16  1  0  0  0  0
  7 17  1  0  0  0  0
 10 18  1  0  0  0  0
M  END
>  <Alias name>
Phenylacetic acid

>  <logG(inf)>   
2.25

$$$$
Vinylacetate
  ChemBrain IXL

 12 11  0  0  0  0  0  0  0  0  1 V2000
    2.5005    4.3191   -0.0284 C   0  0  0  0  0  0  0  0  0  0  0  0
    3.4099    3.1572   -0.1452 C   0  0  0  0  0  0  0  0  0  0  0  0
    2.9525    2.0274   -0.1962 O   0  0  0  0  0  0  0  0  0  0  0  0
    4.8641    3.3646   -0.1997 O   0  0  0  0  0  0  0  0  0  0  0  0
    5.2945    4.7685   -0.1298 C   0  0  0  0  0  0  0  0  0  0  0  0
    6.5941    5.0711   -0.1710 C   0  0  0  0  0  0  0  0  0  0  0  0
    1.4745    3.9734   -0.0026 H   0  0  0  0  0  0  0  0  0  0  0  0
    2.7220    4.8607    0.8829 H   0  0  0  0  0  0  0  0  0  0  0  0
    2.6396    4.9734   -0.8801 H   0  0  0  0  0  0  0  0  0  0  0  0
    4.5573    5.5573   -0.0449 H   0  0  0  0  0  0  0  0  0  0  0  0
    6.9112    6.1053   -0.1195 H   0  0  0  0  0  0  0  0  0  0  0  0
    7.3313    4.2823   -0.2559 H   0  0  0  0  0  0  0  0  0  0  0  0
  1  2  1  0  0  0  0
  2  3  2  0  0  0  0
  2  4  1  0  0  0  0
  4  5  1  0  0  0  0
  5  6  2  0  0  0  0
  1  7  1  0  0  0  0
  1  8  1  0  0  0  0
  1  9  1  0  0  0  0
  5 10  1  0  0  0  0
  6 11  1  0  0  0  0
  6 12  1  0  0  0  0
M  END
>  <Alias name>
Vinyl acetate

>  <logG(inf)>   
2.26

$$$$
Butabarbital
  ChemBrain IXL

 31 31  0  0  0  0  0  0  0  0  1 V2000
    5.1337    5.0114   -0.2445 C   0  0  0  0  0  0  0  0  0  0  0  0
    4.2505    3.9929    0.3880 C   0  0  0  0  0  0  0  0  0  0  0  0
    4.3403    5.9671   -1.0719 C   0  0  0  0  0  0  0  0  0  0  0  0
    6.1621    4.3018   -1.1359 C   0  0  0  0  0  0  0  0  0  0  0  0
    5.8568    5.7939    0.8599 C   0  0  0  0  0  0  0  0  0  0  0  0
    3.0568    3.5962   -0.2365 N   0  0  0  0  0  0  0  0  0  0  0  0
    4.5674    3.4965    1.4562 O   0  0  0  0  0  0  0  0  0  0  0  0
    3.1122    5.5793   -1.6397 N   0  0  0  0  0  0  0  0  0  0  0  0
    4.7612    7.0962   -1.2602 O   0  0  0  0  0  0  0  0  0  0  0  0
    7.1342    3.5003   -0.2537 C   0  0  0  0  0  0  0  0  0  0  0  0
    6.9422    5.3481   -1.9517 C   0  0  0  0  0  0  0  0  0  0  0  0
    4.8109    6.3715    1.8372 C   0  0  0  0  0  0  0  0  0  0  0  0
    2.5087    4.3690   -1.2690 C   0  0  0  0  0  0  0  0  0  0  0  0
    6.4214    2.2405    0.2785 C   0  0  0  0  0  0  0  0  0  0  0  0
    1.5035    3.9876   -1.8466 O   0  0  0  0  0  0  0  0  0  0  0  0
    2.5901    2.7517    0.0611 H   0  0  0  0  0  0  0  0  0  0  0  0
    2.6615    6.1769   -2.3169 H   0  0  0  0  0  0  0  0  0  0  0  0
    5.6489    3.6276   -1.8113 H   0  0  0  0  0  0  0  0  0  0  0  0
    6.5251    5.1317    1.3946 H   0  0  0  0  0  0  0  0  0  0  0  0
    6.4243    6.6027    0.4179 H   0  0  0  0  0  0  0  0  0  0  0  0
    7.4541    4.1133    0.5796 H   0  0  0  0  0  0  0  0  0  0  0  0
    7.9962    3.2077   -0.8392 H   0  0  0  0  0  0  0  0  0  0  0  0
    6.2568    5.8888   -2.5936 H   0  0  0  0  0  0  0  0  0  0  0  0
    7.6878    4.8502   -2.5583 H   0  0  0  0  0  0  0  0  0  0  0  0
    7.4287    6.0417   -1.2780 H   0  0  0  0  0  0  0  0  0  0  0  0
    4.2479    5.5606    2.2843 H   0  0  0  0  0  0  0  0  0  0  0  0
    5.3128    6.9334    2.6138 H   0  0  0  0  0  0  0  0  0  0  0  0
    4.1348    7.0249    1.2979 H   0  0  0  0  0  0  0  0  0  0  0  0
    7.1267    1.6329    0.8314 H   0  0  0  0  0  0  0  0  0  0  0  0
    5.6082    2.5342    0.9313 H   0  0  0  0  0  0  0  0  0  0  0  0
    6.0277    1.6696   -0.5537 H   0  0  0  0  0  0  0  0  0  0  0  0
  1  2  1  0  0  0  0
  1  3  1  0  0  0  0
  1  4  1  0  0  0  0
  1  5  1  0  0  0  0
  2  6  1  0  0  0  0
  2  7  2  0  0  0  0
  3  8  1  0  0  0  0
  3  9  2  0  0  0  0
  4 10  1  0  0  0  0
  4 11  1  0  0  0  0
  5 12  1  0  0  0  0
  6 13  1  0  0  0  0
  8 13  1  0  0  0  0
 10 14  1  0  0  0  0
 13 15  2  0  0  0  0
  6 16  1  0  0  0  0
  8 17  1  0  0  0  0
  4 18  1  0  0  0  0
  5 19  1  0  0  0  0
  5 20  1  0  0  0  0
 10 21  1  0  0  0  0
 10 22  1  0  0  0  0
 11 23  1  0  0  0  0
 11 24  1  0  0  0  0
 11 25  1  0  0  0  0
 12 26  1  0  0  0  0
 12 27  1  0  0  0  0
 12 28  1  0  0  0  0
 14 29  1  0  0  0  0
 14 30  1  0  0  0  0
 14 31  1  0  0  0  0
M  END
>  <Alias name>
Butabarbital

>  <logG(inf)>   
2.28

$$$$
Ethylene
  ChemBrain IXL

  6  5  0  0  0  0  0  0  0  0  1 V2000
    2.0930    2.5009   -0.1064 C   0  0  0  0  0  0  0  0  0  0  0  0
    3.4080    2.5582    0.1168 C   0  0  0  0  0  0  0  0  0  0  0  0
    1.6214    1.5504   -0.3233 H   0  0  0  0  0  0  0  0  0  0  0  0
    1.4978    3.4050   -0.0706 H   0  0  0  0  0  0  0  0  0  0  0  0
    3.8795    3.5087    0.3336 H   0  0  0  0  0  0  0  0  0  0  0  0
    4.0031    1.6541    0.0810 H   0  0  0  0  0  0  0  0  0  0  0  0
  1  2  2  0  0  0  0
  1  3  1  0  0  0  0
  1  4  1  0  0  0  0
  2  5  1  0  0  0  0
  2  6  1  0  0  0  0
M  END
>  <Alias name>
Ethene

>  <logG(inf)>   
2.289

$$$$
Isopropylacetate
  ChemBrain IXL

 17 16  0  0  0  0  0  0  0  0  1 V2000
    2.5414    2.1348   -0.3812 C   0  0  0  0  0  0  0  0  0  0  0  0
    2.4470    3.5531   -0.7934 C   0  0  0  0  0  0  0  0  0  0  0  0
    1.4809    3.9404   -1.4298 O   0  0  0  0  0  0  0  0  0  0  0  0
    3.5173    4.4952   -0.4359 O   0  0  0  0  0  0  0  0  0  0  0  0
    4.6306    3.9108    0.3257 C   0  0  0  0  0  0  0  0  0  0  0  0
    5.4103    2.9321   -0.5737 C   0  0  0  0  0  0  0  0  0  0  0  0
    5.5730    5.0335    0.8010 C   0  0  0  0  0  0  0  0  0  0  0  0
    3.1780    2.0540    0.4912 H   0  0  0  0  0  0  0  0  0  0  0  0
    1.5531    1.7616   -0.1428 H   0  0  0  0  0  0  0  0  0  0  0  0
    2.9623    1.5509   -1.1905 H   0  0  0  0  0  0  0  0  0  0  0  0
    4.2405    3.3790    1.1847 H   0  0  0  0  0  0  0  0  0  0  0  0
    6.2469    2.5225   -0.0213 H   0  0  0  0  0  0  0  0  0  0  0  0
    4.7551    2.1280   -0.8853 H   0  0  0  0  0  0  0  0  0  0  0  0
    5.7768    3.4579   -1.4467 H   0  0  0  0  0  0  0  0  0  0  0  0
    5.9536    5.5731   -0.0575 H   0  0  0  0  0  0  0  0  0  0  0  0
    6.3997    4.6020    1.3516 H   0  0  0  0  0  0  0  0  0  0  0  0
    5.0281    5.7146    1.4429 H   0  0  0  0  0  0  0  0  0  0  0  0
  1  2  1  0  0  0  0
  2  3  2  0  0  0  0
  2  4  1  0  0  0  0
  4  5  1  0  0  0  0
  5  6  1  0  0  0  0
  5  7  1  0  0  0  0
  1  8  1  0  0  0  0
  1  9  1  0  0  0  0
  1 10  1  0  0  0  0
  5 11  1  0  0  0  0
  6 12  1  0  0  0  0
  6 13  1  0  0  0  0
  6 14  1  0  0  0  0
  7 15  1  0  0  0  0
  7 16  1  0  0  0  0
  7 17  1  0  0  0  0
M  END
>  <Alias name>
Isopropylacetate

>  <logG(inf)>   
2.292

$$$$
1-Pentanol
  ChemBrain IXL

 18 17  0  0  0  0  0  0  0  0  1 V2000
    4.8653    4.1564    0.0322 C   0  0  0  0  0  0  0  0  0  0  0  0
    6.0615    5.1273   -0.0061 C   0  0  0  0  0  0  0  0  0  0  0  0
    7.3547    4.3383   -0.2887 C   0  0  0  0  0  0  0  0  0  0  0  0
    8.4957    5.2645   -0.3252 O   0  0  0  0  0  0  0  0  0  0  0  0
    3.5721    4.9455    0.3148 C   0  0  0  0  0  0  0  0  0  0  0  0
    2.3760    3.9746    0.3532 C   0  0  0  0  0  0  0  0  0  0  0  0
    5.0193    3.4261    0.8128 H   0  0  0  0  0  0  0  0  0  0  0  0
    4.7793    3.6533   -0.9196 H   0  0  0  0  0  0  0  0  0  0  0  0
    5.9075    5.8576   -0.7868 H   0  0  0  0  0  0  0  0  0  0  0  0
    6.1474    5.6305    0.9456 H   0  0  0  0  0  0  0  0  0  0  0  0
    7.5087    3.6080    0.4920 H   0  0  0  0  0  0  0  0  0  0  0  0
    7.2688    3.8352   -1.2404 H   0  0  0  0  0  0  0  0  0  0  0  0
    8.4409    5.9431   -0.9878 H   0  0  0  0  0  0  0  0  0  0  0  0
    3.4181    5.6758   -0.4658 H   0  0  0  0  0  0  0  0  0  0  0  0
    3.6580    5.4486    1.2666 H   0  0  0  0  0  0  0  0  0  0  0  0
    2.5299    3.2443    1.1339 H   0  0  0  0  0  0  0  0  0  0  0  0
    1.4697    4.5276    0.5513 H   0  0  0  0  0  0  0  0  0  0  0  0
    2.2900    3.4715   -0.5985 H   0  0  0  0  0  0  0  0  0  0  0  0
  1  2  1  0  0  0  0
  2  3  1  0  0  0  0
  3  4  1  0  0  0  0
  1  5  1  0  0  0  0
  5  6  1  0  0  0  0
  1  7  1  0  0  0  0
  1  8  1  0  0  0  0
  2  9  1  0  0  0  0
  2 10  1  0  0  0  0
  3 11  1  0  0  0  0
  3 12  1  0  0  0  0
  4 13  1  0  0  0  0
  5 14  1  0  0  0  0
  5 15  1  0  0  0  0
  6 16  1  0  0  0  0
  6 17  1  0  0  0  0
  6 18  1  0  0  0  0
M  END
>  <Alias name>
1-Pentanol

>  <logG(inf)>   
2.297

$$$$
3-Ethylpyridine
  ChemBrain IXL

 17 17  0  0  0  0  0  0  0  0  1 V2000
    2.4375    4.3437    0.1250 C   0  0  0  0  0  0  0  0  0  0  0  0
    2.4550    5.7022    0.4391 C   0  0  0  0  0  0  0  0  0  0  0  0
    3.6299    6.3449    0.6241 N   0  0  0  0  0  0  0  0  0  0  0  0
    4.8076    5.6895    0.5101 C   0  0  0  0  0  0  0  0  0  0  0  0
    4.8306    4.3284    0.1978 C   0  0  0  0  0  0  0  0  0  0  0  0
    3.6351    3.6525    0.0032 C   0  0  0  0  0  0  0  0  0  0  0  0
    6.1210    3.6028    0.0733 C   0  0  0  0  0  0  0  0  0  0  0  0
    7.2680    4.6149   -0.1005 C   0  0  0  0  0  0  0  0  0  0  0  0
    1.4952    3.8285   -0.0236 H   0  0  0  0  0  0  0  0  0  0  0  0
    1.5227    6.2427    0.5348 H   0  0  0  0  0  0  0  0  0  0  0  0
    5.7372    6.2219    0.6614 H   0  0  0  0  0  0  0  0  0  0  0  0
    3.6368    2.5952   -0.2416 H   0  0  0  0  0  0  0  0  0  0  0  0
    6.2920    3.0136    0.9664 H   0  0  0  0  0  0  0  0  0  0  0  0
    6.0851    2.9471   -0.7892 H   0  0  0  0  0  0  0  0  0  0  0  0
    7.0837    5.2218   -0.9779 H   0  0  0  0  0  0  0  0  0  0  0  0
    8.2043    4.0827   -0.2197 H   0  0  0  0  0  0  0  0  0  0  0  0
    7.3232    5.2510    0.7736 H   0  0  0  0  0  0  0  0  0  0  0  0
  1  2  4  0  0  0  0
  2  3  4  0  0  0  0
  3  4  4  0  0  0  0
  4  5  4  0  0  0  0
  5  6  4  0  0  0  0
  6  1  4  0  0  0  0
  7  8  1  0  0  0  0
  7  5  1  0  0  0  0
  1  9  1  0  0  0  0
  2 10  1  0  0  0  0
  4 11  1  0  0  0  0
  6 12  1  0  0  0  0
  7 13  1  0  0  0  0
  7 14  1  0  0  0  0
  8 15  1  0  0  0  0
  8 16  1  0  0  0  0
  8 17  1  0  0  0  0
M  END
>  <Alias name>
3-Ethylpyridine

>  <logG(inf)>   
2.301

$$$$
Ethylisopropylether
  ChemBrain IXL

 18 17  0  0  0  0  0  0  0  0  1 V2000
    2.3134    5.0350    1.3608 C   0  0  0  0  0  0  0  0  0  0  0  0
    3.1723    3.9689    0.6535 C   0  0  0  0  0  0  0  0  0  0  0  0
    4.3103    4.6191   -0.0122 O   0  0  0  0  0  0  0  0  0  0  0  0
    5.2004    3.7109   -0.7496 C   0  0  0  0  0  0  0  0  0  0  0  0
    6.3224    4.5253   -1.4223 C   0  0  0  0  0  0  0  0  0  0  0  0
    5.8196    2.6929    0.2276 C   0  0  0  0  0  0  0  0  0  0  0  0
    1.4765    4.5556    1.8536 H   0  0  0  0  0  0  0  0  0  0  0  0
    2.9157    5.5545    2.0958 H   0  0  0  0  0  0  0  0  0  0  0  0
    1.9442    5.7441    0.6302 H   0  0  0  0  0  0  0  0  0  0  0  0
    2.5707    3.4513   -0.0835 H   0  0  0  0  0  0  0  0  0  0  0  0
    3.5392    3.2581    1.3837 H   0  0  0  0  0  0  0  0  0  0  0  0
    4.6323    3.1848   -1.5069 H   0  0  0  0  0  0  0  0  0  0  0  0
    5.8873    5.2391   -2.1108 H   0  0  0  0  0  0  0  0  0  0  0  0
    6.9794    3.8559   -1.9638 H   0  0  0  0  0  0  0  0  0  0  0  0
    6.8890    5.0531   -0.6652 H   0  0  0  0  0  0  0  0  0  0  0  0
    6.4851    2.0317   -0.3136 H   0  0  0  0  0  0  0  0  0  0  0  0
    5.0318    2.1120    0.6910 H   0  0  0  0  0  0  0  0  0  0  0  0
    6.3772    3.2196    0.9922 H   0  0  0  0  0  0  0  0  0  0  0  0
  1  2  1  0  0  0  0
  2  3  1  0  0  0  0
  3  4  1  0  0  0  0
  4  5  1  0  0  0  0
  4  6  1  0  0  0  0
  1  7  1  0  0  0  0
  1  8  1  0  0  0  0
  1  9  1  0  0  0  0
  2 10  1  0  0  0  0
  2 11  1  0  0  0  0
  4 12  1  0  0  0  0
  5 13  1  0  0  0  0
  5 14  1  0  0  0  0
  5 15  1  0  0  0  0
  6 16  1  0  0  0  0
  6 17  1  0  0  0  0
  6 18  1  0  0  0  0
M  END
>  <Alias name>
Ethylisopropylether

>  <logG(inf)>   
2.301

$$$$
Phenacetin
  ChemBrain IXL

 26 26  0  0  0  0  0  0  0  0  1 V2000
    8.3422    5.9525   -0.4779 C   0  0  0  0  0  0  0  0  0  0  0  0
    7.3699    6.8798   -0.1015 C   0  0  0  0  0  0  0  0  0  0  0  0
    8.0424    4.5901   -0.4798 C   0  0  0  0  0  0  0  0  0  0  0  0
    9.6192    6.3889   -0.8541 N   0  0  0  0  0  0  0  0  0  0  0  0
    6.0983    6.4443    0.2733 C   0  0  0  0  0  0  0  0  0  0  0  0
    6.7709    4.1547   -0.1050 C   0  0  0  0  0  0  0  0  0  0  0  0
    9.9113    7.7582   -0.8845 C   0  0  0  0  0  0  0  0  0  0  0  0
    5.7987    5.0816    0.2715 C   0  0  0  0  0  0  0  0  0  0  0  0
   11.2699    8.2175   -1.2522 C   0  0  0  0  0  0  0  0  0  0  0  0
    9.0463    8.5729   -0.6080 O   0  0  0  0  0  0  0  0  0  0  0  0
    4.4584    4.6216    0.6663 O   0  0  0  0  0  0  0  0  0  0  0  0
    3.5200    5.6885    1.0460 C   0  0  0  0  0  0  0  0  0  0  0  0
    2.1633    5.0662    1.4310 C   0  0  0  0  0  0  0  0  0  0  0  0
   10.3287    5.7163   -1.1031 H   0  0  0  0  0  0  0  0  0  0  0  0
    7.6022    7.9377   -0.1001 H   0  0  0  0  0  0  0  0  0  0  0  0
    8.7968    3.8703   -0.7721 H   0  0  0  0  0  0  0  0  0  0  0  0
    5.3438    7.1643    0.5657 H   0  0  0  0  0  0  0  0  0  0  0  0
    6.5387    3.0970   -0.1065 H   0  0  0  0  0  0  0  0  0  0  0  0
   11.2978    9.3002   -1.2505 H   0  0  0  0  0  0  0  0  0  0  0  0
   11.5196    7.8515   -2.2405 H   0  0  0  0  0  0  0  0  0  0  0  0
   11.9862    7.8368   -0.5347 H   0  0  0  0  0  0  0  0  0  0  0  0
    3.9187    6.2363    1.8910 H   0  0  0  0  0  0  0  0  0  0  0  0
    3.3833    6.3635    0.2102 H   0  0  0  0  0  0  0  0  0  0  0  0
    2.3000    4.3907    2.2664 H   0  0  0  0  0  0  0  0  0  0  0  0
    1.4722    5.8516    1.7112 H   0  0  0  0  0  0  0  0  0  0  0  0
    1.7643    4.5189    0.5858 H   0  0  0  0  0  0  0  0  0  0  0  0
  1  2  4  0  0  0  0
  1  3  4  0  0  0  0
  1  4  1  0  0  0  0
  2  5  4  0  0  0  0
  3  6  4  0  0  0  0
  4  7  1  0  0  0  0
  5  8  4  0  0  0  0
  6  8  4  0  0  0  0
  7  9  1  0  0  0  0
  7 10  2  0  0  0  0
  8 11  1  0  0  0  0
 11 12  1  0  0  0  0
 12 13  1  0  0  0  0
  4 14  1  0  0  0  0
  2 15  1  0  0  0  0
  3 16  1  0  0  0  0
  5 17  1  0  0  0  0
  6 18  1  0  0  0  0
  9 19  1  0  0  0  0
  9 20  1  0  0  0  0
  9 21  1  0  0  0  0
 12 22  1  0  0  0  0
 12 23  1  0  0  0  0
 13 24  1  0  0  0  0
 13 25  1  0  0  0  0
 13 26  1  0  0  0  0
M  END
>  <Alias name>
4-Ethoxyacetanilide

>  <logG(inf)>   
2.322

$$$$
4-Amino-N-methyl-benzenesulfonamide
  ChemBrain IXL

 22 22  0  0  0  0  0  0  0  0  1 V2000
    5.1758    5.8253    0.1541 C   0  0  0  0  0  0  0  0  0  0  0  0
    3.5477    6.2250    0.8549 S   0  0  0  0  0  0  0  0  0  0  0  0
    5.2764    4.9272   -0.9086 C   0  0  0  0  0  0  0  0  0  0  0  0
    6.3253    6.4164    0.6789 C   0  0  0  0  0  0  0  0  0  0  0  0
    2.5191    4.9100    0.6670 N   0  0  0  0  0  0  0  0  0  0  0  0
    3.6882    6.5254    2.2459 O   0  0  0  0  0  0  0  0  0  0  0  0
    3.0015    7.3584    0.1753 O   0  0  0  0  0  0  0  0  0  0  0  0
    6.5264    4.6203   -1.4466 C   0  0  0  0  0  0  0  0  0  0  0  0
    7.5752    6.1095    0.1410 C   0  0  0  0  0  0  0  0  0  0  0  0
    7.6758    5.2115   -0.9218 C   0  0  0  0  0  0  0  0  0  0  0  0
    8.9302    4.9034   -1.4616 N   0  0  0  0  0  0  0  0  0  0  0  0
    3.0790    3.7458    1.3685 C   0  0  0  0  0  0  0  0  0  0  0  0
    1.6143    5.1328    1.0541 H   0  0  0  0  0  0  0  0  0  0  0  0
    9.0030    4.2538   -2.2302 H   0  0  0  0  0  0  0  0  0  0  0  0
    9.7616    5.3311   -1.0822 H   0  0  0  0  0  0  0  0  0  0  0  0
    4.3840    4.4684   -1.3161 H   0  0  0  0  0  0  0  0  0  0  0  0
    6.2472    7.1137    1.5039 H   0  0  0  0  0  0  0  0  0  0  0  0
    6.6044    3.9231   -2.2716 H   0  0  0  0  0  0  0  0  0  0  0  0
    8.4676    6.5684    0.5484 H   0  0  0  0  0  0  0  0  0  0  0  0
    3.1845    3.9752    2.4216 H   0  0  0  0  0  0  0  0  0  0  0  0
    4.0497    3.5060    0.9523 H   0  0  0  0  0  0  0  0  0  0  0  0
    2.4154    2.8984    1.2483 H   0  0  0  0  0  0  0  0  0  0  0  0
  1  2  1  0  0  0  0
  1  3  4  0  0  0  0
  1  4  4  0  0  0  0
  2  5  1  0  0  0  0
  2  6  2  0  0  0  0
  2  7  2  0  0  0  0
  3  8  4  0  0  0  0
  4  9  4  0  0  0  0
  8 10  4  0  0  0  0
 10 11  1  0  0  0  0
  9 10  4  0  0  0  0
 12  5  1  0  0  0  0
  5 13  1  0  0  0  0
 11 14  1  0  0  0  0
 11 15  1  0  0  0  0
  3 16  1  0  0  0  0
  4 17  1  0  0  0  0
  8 18  1  0  0  0  0
  9 19  1  0  0  0  0
 12 20  1  0  0  0  0
 12 21  1  0  0  0  0
 12 22  1  0  0  0  0
M  END
>  <Alias name>
4-Amino-N-methyl-benzenesulfonamide

>  <logG(inf)>   
2.328

$$$$
1-Hexen-3-ol
  ChemBrain IXL

 19 18  0  0  0  0  0  0  0  0  1 V2000
    3.4288    3.9389   -0.1133 C   0  0  0  0  0  0  0  0  0  0  0  0
    4.9567    4.0315   -0.2918 C   0  0  0  0  0  0  0  0  0  0  0  0
    5.3066    5.3189   -1.0630 C   0  0  0  0  0  0  0  0  0  0  0  0
    6.8344    5.4110   -1.2424 C   0  0  0  0  0  0  0  0  0  0  0  0
    3.0924    2.7002    0.6235 C   0  0  0  0  0  0  0  0  0  0  0  0
    2.0747    2.6931    1.4875 C   0  0  0  0  0  0  0  0  0  0  0  0
    2.9525    5.1048    0.6448 O   0  0  0  0  0  0  0  0  0  0  0  0
    3.3393    5.2025    1.5431 H   0  0  0  0  0  0  0  0  0  0  0  0
    2.9522    3.9213   -1.0857 H   0  0  0  0  0  0  0  0  0  0  0  0
    5.3080    3.1710   -0.8475 H   0  0  0  0  0  0  0  0  0  0  0  0
    5.4331    4.0524    0.6806 H   0  0  0  0  0  0  0  0  0  0  0  0
    4.9559    6.1795   -0.5069 H   0  0  0  0  0  0  0  0  0  0  0  0
    4.8296    5.2984   -2.0351 H   0  0  0  0  0  0  0  0  0  0  0  0
    7.1852    4.5502   -1.7981 H   0  0  0  0  0  0  0  0  0  0  0  0
    7.3114    5.4320   -0.2703 H   0  0  0  0  0  0  0  0  0  0  0  0
    7.0803    6.3155   -1.7848 H   0  0  0  0  0  0  0  0  0  0  0  0
    3.6718    1.7997    0.4618 H   0  0  0  0  0  0  0  0  0  0  0  0
    1.4953    3.5936    1.6492 H   0  0  0  0  0  0  0  0  0  0  0  0
    1.8286    1.7867    2.0268 H   0  0  0  0  0  0  0  0  0  0  0  0
  1  2  1  0  0  0  0
  2  3  1  0  0  0  0
  3  4  1  0  0  0  0
  1  5  1  0  0  0  0
  5  6  2  0  0  0  0
  1  7  1  0  0  0  0
  7  8  1  0  0  0  0
  1  9  1  0  0  0  0
  2 10  1  0  0  0  0
  2 11  1  0  0  0  0
  3 12  1  0  0  0  0
  3 13  1  0  0  0  0
  4 14  1  0  0  0  0
  4 15  1  0  0  0  0
  4 16  1  0  0  0  0
  5 17  1  0  0  0  0
  6 18  1  0  0  0  0
  6 19  1  0  0  0  0
M  END
>  <Alias name>
1-Hexen-3-ol

>  <logG(inf)>   
2.335

$$$$
Carbonylsulfide
  ChemBrain IXL

  3  2  0  0  0  0  0  0  0  0  1 V2000
    1.4761    2.7061   -0.1514 O   0  0  0  0  0  0  0  0  0  0  0  0
    2.6889    2.7061   -0.0191 C   0  0  0  0  0  0  0  0  0  0  0  0
    4.3888    2.7061    0.1663 S   0  0  0  0  0  0  0  0  0  0  0  0
  1  2  2  0  0  0  0
  2  3  2  0  0  0  0
M  END
>  <Alias name>
Carbonylsulfide

>  <logG(inf)>   
2.337

$$$$
Pentanal
  ChemBrain IXL

 16 15  0  0  0  0  0  0  0  0  1 V2000
    2.1137    3.5129    0.6252 C   0  0  0  0  0  0  0  0  0  0  0  0
    3.4951    3.0803    0.0967 C   0  0  0  0  0  0  0  0  0  0  0  0
    4.3770    4.3262   -0.1165 C   0  0  0  0  0  0  0  0  0  0  0  0
    5.7588    3.8934   -0.6452 C   0  0  0  0  0  0  0  0  0  0  0  0
    6.6063    5.0896   -0.8500 C   0  0  0  0  0  0  0  0  0  0  0  0
    7.7460    4.9654   -1.2670 O   0  0  0  0  0  0  0  0  0  0  0  0
    1.4942    2.6373    0.7749 H   0  0  0  0  0  0  0  0  0  0  0  0
    2.2345    4.0348    1.5664 H   0  0  0  0  0  0  0  0  0  0  0  0
    1.6416    4.1704   -0.0943 H   0  0  0  0  0  0  0  0  0  0  0  0
    3.3741    2.5584   -0.8445 H   0  0  0  0  0  0  0  0  0  0  0  0
    3.9670    2.4228    0.8161 H   0  0  0  0  0  0  0  0  0  0  0  0
    4.4978    4.8482    0.8247 H   0  0  0  0  0  0  0  0  0  0  0  0
    3.9049    4.9838   -0.8360 H   0  0  0  0  0  0  0  0  0  0  0  0
    5.6378    3.3714   -1.5863 H   0  0  0  0  0  0  0  0  0  0  0  0
    6.2306    3.2357    0.0743 H   0  0  0  0  0  0  0  0  0  0  0  0
    6.2147    6.0752   -0.6297 H   0  0  0  0  0  0  0  0  0  0  0  0
  1  2  1  0  0  0  0
  2  3  1  0  0  0  0
  3  4  1  0  0  0  0
  4  5  1  0  0  0  0
  5  6  2  0  0  0  0
  1  7  1  0  0  0  0
  1  8  1  0  0  0  0
  1  9  1  0  0  0  0
  2 10  1  0  0  0  0
  2 11  1  0  0  0  0
  3 12  1  0  0  0  0
  3 13  1  0  0  0  0
  4 14  1  0  0  0  0
  4 15  1  0  0  0  0
  5 16  1  0  0  0  0
M  END
>  <Alias name>
n-Valeraldehyde

>  <logG(inf)>   
2.342

$$$$
3,3-Dimethyl-1-butanol
  ChemBrain IXL

 21 20  0  0  0  0  0  0  0  0  1 V2000
    4.8122    4.5638    0.9624 C   0  0  0  0  0  0  0  0  0  0  0  0
    3.4796    4.5768    0.1825 C   0  0  0  0  0  0  0  0  0  0  0  0
    2.3609    4.6900    1.1288 O   0  0  0  0  0  0  0  0  0  0  0  0
    5.9990    4.4448   -0.0241 C   0  0  0  0  0  0  0  0  0  0  0  0
    5.9936    5.6474   -0.9911 C   0  0  0  0  0  0  0  0  0  0  0  0
    7.3211    4.4330    0.7686 C   0  0  0  0  0  0  0  0  0  0  0  0
    5.8750    3.1352   -0.8308 C   0  0  0  0  0  0  0  0  0  0  0  0
    1.4685    4.7057    0.7169 H   0  0  0  0  0  0  0  0  0  0  0  0
    4.8230    3.7201    1.6413 H   0  0  0  0  0  0  0  0  0  0  0  0
    4.9061    5.4821    1.5287 H   0  0  0  0  0  0  0  0  0  0  0  0
    3.4649    5.4207   -0.4947 H   0  0  0  0  0  0  0  0  0  0  0  0
    3.3818    3.6588   -0.3821 H   0  0  0  0  0  0  0  0  0  0  0  0
    5.0733    5.6497   -1.5606 H   0  0  0  0  0  0  0  0  0  0  0  0
    6.0697    6.5670   -0.4241 H   0  0  0  0  0  0  0  0  0  0  0  0
    6.8357    5.5700   -1.6676 H   0  0  0  0  0  0  0  0  0  0  0  0
    7.4109    5.3519    1.3347 H   0  0  0  0  0  0  0  0  0  0  0  0
    8.1537    4.3498    0.0810 H   0  0  0  0  0  0  0  0  0  0  0  0
    7.3277    3.5889    1.4472 H   0  0  0  0  0  0  0  0  0  0  0  0
    6.7166    3.0469   -1.5066 H   0  0  0  0  0  0  0  0  0  0  0  0
    5.8678    2.2919   -0.1514 H   0  0  0  0  0  0  0  0  0  0  0  0
    4.9552    3.1471   -1.4010 H   0  0  0  0  0  0  0  0  0  0  0  0
  1  2  1  0  0  0  0
  2  3  1  0  0  0  0
  1  4  1  0  0  0  0
  4  5  1  0  0  0  0
  4  6  1  0  0  0  0
  4  7  1  0  0  0  0
  3  8  1  0  0  0  0
  1  9  1  0  0  0  0
  1 10  1  0  0  0  0
  2 11  1  0  0  0  0
  2 12  1  0  0  0  0
  5 13  1  0  0  0  0
  5 14  1  0  0  0  0
  5 15  1  0  0  0  0
  6 16  1  0  0  0  0
  6 17  1  0  0  0  0
  6 18  1  0  0  0  0
  7 19  1  0  0  0  0
  7 20  1  0  0  0  0
  7 21  1  0  0  0  0
M  END
>  <Alias name>
3,3-Dimethyl-1-butanol

>  <logG(inf)>   
2.36

$$$$
3,3-Dimethyl-2-butanol
  ChemBrain IXL

 21 20  0  0  0  0  0  0  0  0  1 V2000
    4.2433    5.4148    0.2343 C   0  0  0  0  0  0  0  0  0  0  0  0
    4.2678    3.9033   -0.0651 C   0  0  0  0  0  0  0  0  0  0  0  0
    3.0693    3.5379   -0.9622 C   0  0  0  0  0  0  0  0  0  0  0  0
    3.0854    2.0240   -1.2493 C   0  0  0  0  0  0  0  0  0  0  0  0
    1.8181    3.8935   -0.2773 O   0  0  0  0  0  0  0  0  0  0  0  0
    5.5798    3.5443   -0.7892 C   0  0  0  0  0  0  0  0  0  0  0  0
    4.1787    3.1164    1.2568 C   0  0  0  0  0  0  0  0  0  0  0  0
    1.6634    3.4268    0.5740 H   0  0  0  0  0  0  0  0  0  0  0  0
    3.3216    5.6670    0.7438 H   0  0  0  0  0  0  0  0  0  0  0  0
    5.0860    5.6717    0.8642 H   0  0  0  0  0  0  0  0  0  0  0  0
    4.3053    5.9679   -0.6948 H   0  0  0  0  0  0  0  0  0  0  0  0
    3.1375    4.0831   -1.8955 H   0  0  0  0  0  0  0  0  0  0  0  0
    4.0082    1.7616   -1.7517 H   0  0  0  0  0  0  0  0  0  0  0  0
    2.2445    1.7676   -1.8819 H   0  0  0  0  0  0  0  0  0  0  0  0
    3.0147    1.4788   -0.3163 H   0  0  0  0  0  0  0  0  0  0  0  0
    6.4224    3.8175   -0.1662 H   0  0  0  0  0  0  0  0  0  0  0  0
    5.6340    4.0838   -1.7267 H   0  0  0  0  0  0  0  0  0  0  0  0
    5.6049    2.4792   -0.9837 H   0  0  0  0  0  0  0  0  0  0  0  0
    4.2067    2.0542    1.0472 H   0  0  0  0  0  0  0  0  0  0  0  0
    5.0152    3.3812    1.8917 H   0  0  0  0  0  0  0  0  0  0  0  0
    3.2516    3.3606    1.7606 H   0  0  0  0  0  0  0  0  0  0  0  0
  1  2  1  0  0  0  0
  2  3  1  0  0  0  0
  3  4  1  0  0  0  0
  3  5  1  0  0  0  0
  2  6  1  0  0  0  0
  2  7  1  0  0  0  0
  5  8  1  0  0  0  0
  1  9  1  0  0  0  0
  1 10  1  0  0  0  0
  1 11  1  0  0  0  0
  3 12  1  0  0  0  0
  4 13  1  0  0  0  0
  4 14  1  0  0  0  0
  4 15  1  0  0  0  0
  6 16  1  0  0  0  0
  6 17  1  0  0  0  0
  6 18  1  0  0  0  0
  7 19  1  0  0  0  0
  7 20  1  0  0  0  0
  7 21  1  0  0  0  0
M  END
>  <Alias name>
3,3-Dimethyl-2-butanol

>  <logG(inf)>   
2.36

$$$$
Ethane-1,2-dithiol
  ChemBrain IXL

 10  9  0  0  0  0  0  0  0  0  1 V2000
    3.4363    4.1031    0.3077 C   0  0  0  0  0  0  0  0  0  0  0  0
    4.5356    3.2275   -0.3246 C   0  0  0  0  0  0  0  0  0  0  0  0
    2.3424    3.0643    1.3205 S   0  0  0  0  0  0  0  0  0  0  0  0
    5.6295    4.2663   -1.3373 S   0  0  0  0  0  0  0  0  0  0  0  0
    1.5087    4.0256    1.7405 H   0  0  0  0  0  0  0  0  0  0  0  0
    6.4634    3.3050   -1.7572 H   0  0  0  0  0  0  0  0  0  0  0  0
    3.8931    4.8616    0.9314 H   0  0  0  0  0  0  0  0  0  0  0  0
    2.8591    4.5791   -0.4752 H   0  0  0  0  0  0  0  0  0  0  0  0
    4.0788    2.4691   -0.9483 H   0  0  0  0  0  0  0  0  0  0  0  0
    5.1128    2.7515    0.4584 H   0  0  0  0  0  0  0  0  0  0  0  0
  1  2  1  0  0  0  0
  1  3  1  0  0  0  0
  2  4  1  0  0  0  0
  3  5  1  0  0  0  0
  4  6  1  0  0  0  0
  1  7  1  0  0  0  0
  1  8  1  0  0  0  0
  2  9  1  0  0  0  0
  2 10  1  0  0  0  0
M  END
>  <Alias name>
Ethane-1,2-dithiol

>  <logG(inf)>   
2.364

$$$$
Ethanethiol
  ChemBrain IXL

  9  8  0  0  0  0  0  0  0  0  1 V2000
    3.5910    3.7574   -0.0951 C   0  0  0  0  0  0  0  0  0  0  0  0
    2.2294    3.0678    0.1172 C   0  0  0  0  0  0  0  0  0  0  0  0
    4.8132    2.5295   -0.6424 S   0  0  0  0  0  0  0  0  0  0  0  0
    5.8665    3.3505   -0.7511 H   0  0  0  0  0  0  0  0  0  0  0  0
    3.9189    4.2030    0.8358 H   0  0  0  0  0  0  0  0  0  0  0  0
    3.4914    4.5284   -0.8490 H   0  0  0  0  0  0  0  0  0  0  0  0
    2.3289    2.2968    0.8712 H   0  0  0  0  0  0  0  0  0  0  0  0
    1.5010    3.7998    0.4433 H   0  0  0  0  0  0  0  0  0  0  0  0
    1.9013    2.6222   -0.8138 H   0  0  0  0  0  0  0  0  0  0  0  0
  1  2  1  0  0  0  0
  1  3  1  0  0  0  0
  3  4  1  0  0  0  0
  1  5  1  0  0  0  0
  1  6  1  0  0  0  0
  2  7  1  0  0  0  0
  2  8  1  0  0  0  0
  2  9  1  0  0  0  0
M  END
>  <Alias name>
Ethanethiol

>  <logG(inf)>   
2.369

$$$$
2-Chlorobenzoic acid
  ChemBrain IXL

 15 15  0  0  0  0  0  0  0  0  1 V2000
    5.2879    4.6351   -0.0979 C   0  0  0  0  0  0  0  0  0  0  0  0
    4.3804    5.5446    0.4455 C   0  0  0  0  0  0  0  0  0  0  0  0
    4.8279    3.4527   -0.6779 C   0  0  0  0  0  0  0  0  0  0  0  0
    6.7388    4.9246   -0.0591 C   0  0  0  0  0  0  0  0  0  0  0  0
    3.0128    5.2716    0.4089 C   0  0  0  0  0  0  0  0  0  0  0  0
    4.9687    7.0566    1.1872 Cl  0  0  0  0  0  0  0  0  0  0  0  0
    3.4603    3.1798   -0.7145 C   0  0  0  0  0  0  0  0  0  0  0  0
    7.6946    3.9697   -0.6383 O   0  0  0  0  0  0  0  0  0  0  0  0
    7.1415    5.9558    0.4536 O   0  0  0  0  0  0  0  0  0  0  0  0
    2.5528    4.0893   -0.1711 C   0  0  0  0  0  0  0  0  0  0  0  0
    8.6388    4.2354   -0.5726 H   0  0  0  0  0  0  0  0  0  0  0  0
    5.5325    2.7467   -1.0998 H   0  0  0  0  0  0  0  0  0  0  0  0
    2.3083    5.9777    0.8307 H   0  0  0  0  0  0  0  0  0  0  0  0
    3.1032    2.2619   -1.1648 H   0  0  0  0  0  0  0  0  0  0  0  0
    1.4911    3.8774   -0.1995 H   0  0  0  0  0  0  0  0  0  0  0  0
  1  2  4  0  0  0  0
  1  3  4  0  0  0  0
  1  4  1  0  0  0  0
  2  5  4  0  0  0  0
  2  6  1  0  0  0  0
  3  7  4  0  0  0  0
  4  8  1  0  0  0  0
  4  9  2  0  0  0  0
  5 10  4  0  0  0  0
  7 10  4  0  0  0  0
  8 11  1  0  0  0  0
  3 12  1  0  0  0  0
  5 13  1  0  0  0  0
  7 14  1  0  0  0  0
 10 15  1  0  0  0  0
M  END
>  <Alias name>
2-Chlorobenzoic acid

>  <logG(inf)>   
2.37

$$$$
Isopropyl formate
  ChemBrain IXL

 14 13  0  0  0  0  0  0  0  0  1 V2000
    4.9892    2.6200   -0.1672 C   0  0  0  0  0  0  0  0  0  0  0  0
    5.0002    4.1025    0.2533 C   0  0  0  0  0  0  0  0  0  0  0  0
    6.2802    4.7773   -0.2767 C   0  0  0  0  0  0  0  0  0  0  0  0
    2.5273    4.2499    0.1466 C   0  0  0  0  0  0  0  0  0  0  0  0
    1.4893    4.7437   -0.2622 O   0  0  0  0  0  0  0  0  0  0  0  0
    3.8215    4.7794   -0.3066 O   0  0  0  0  0  0  0  0  0  0  0  0
    5.8601    2.1225    0.2411 H   0  0  0  0  0  0  0  0  0  0  0  0
    4.0920    2.1445    0.2095 H   0  0  0  0  0  0  0  0  0  0  0  0
    5.0076    2.5512   -1.2479 H   0  0  0  0  0  0  0  0  0  0  0  0
    4.9767    4.1714    1.3338 H   0  0  0  0  0  0  0  0  0  0  0  0
    6.2884    5.8189    0.0198 H   0  0  0  0  0  0  0  0  0  0  0  0
    6.3032    4.7093   -1.3573 H   0  0  0  0  0  0  0  0  0  0  0  0
    7.1485    4.2779    0.1349 H   0  0  0  0  0  0  0  0  0  0  0  0
    2.4952    3.4214    0.8433 H   0  0  0  0  0  0  0  0  0  0  0  0
  1  2  1  0  0  0  0
  2  3  1  0  0  0  0
  4  5  2  0  0  0  0
  4  6  1  0  0  0  0
  6  2  1  0  0  0  0
  1  7  1  0  0  0  0
  1  8  1  0  0  0  0
  1  9  1  0  0  0  0
  2 10  1  0  0  0  0
  3 11  1  0  0  0  0
  3 12  1  0  0  0  0
  3 13  1  0  0  0  0
  4 14  1  0  0  0  0
M  END
>  <Alias name>
Isopropyl formate

>  <logG(inf)>   
2.375

$$$$
n-Propylacetate
  ChemBrain IXL

 17 16  0  0  0  0  0  0  0  0  1 V2000
    2.4299    5.3098    1.3199 C   0  0  0  0  0  0  0  0  0  0  0  0
    2.6443    3.8460    1.3620 C   0  0  0  0  0  0  0  0  0  0  0  0
    1.8207    3.1241    1.8996 O   0  0  0  0  0  0  0  0  0  0  0  0
    3.8495    3.2619    0.7560 O   0  0  0  0  0  0  0  0  0  0  0  0
    4.7664    4.2310    0.1386 C   0  0  0  0  0  0  0  0  0  0  0  0
    5.9791    3.4862   -0.4524 C   0  0  0  0  0  0  0  0  0  0  0  0
    6.9404    4.5020   -1.0994 C   0  0  0  0  0  0  0  0  0  0  0  0
    1.4799    5.5489    1.7817 H   0  0  0  0  0  0  0  0  0  0  0  0
    3.2278    5.8071    1.8574 H   0  0  0  0  0  0  0  0  0  0  0  0
    2.4251    5.6445    0.2900 H   0  0  0  0  0  0  0  0  0  0  0  0
    4.2505    4.7640   -0.6504 H   0  0  0  0  0  0  0  0  0  0  0  0
    5.1055    4.9353    0.8882 H   0  0  0  0  0  0  0  0  0  0  0  0
    6.4949    2.9530    0.3367 H   0  0  0  0  0  0  0  0  0  0  0  0
    5.6400    2.7820   -1.2020 H   0  0  0  0  0  0  0  0  0  0  0  0
    7.2795    5.2063   -0.3497 H   0  0  0  0  0  0  0  0  0  0  0  0
    6.4247    5.0351   -1.8885 H   0  0  0  0  0  0  0  0  0  0  0  0
    7.7928    3.9786   -1.5146 H   0  0  0  0  0  0  0  0  0  0  0  0
  1  2  1  0  0  0  0
  2  3  2  0  0  0  0
  2  4  1  0  0  0  0
  4  5  1  0  0  0  0
  5  6  1  0  0  0  0
  6  7  1  0  0  0  0
  1  8  1  0  0  0  0
  1  9  1  0  0  0  0
  1 10  1  0  0  0  0
  5 11  1  0  0  0  0
  5 12  1  0  0  0  0
  6 13  1  0  0  0  0
  6 14  1  0  0  0  0
  7 15  1  0  0  0  0
  7 16  1  0  0  0  0
  7 17  1  0  0  0  0
M  END
>  <Alias name>
n-Propyl acetate

>  <logG(inf)>   
2.384

$$$$
Pentobarbitone
  ChemBrain IXL

 34 34  0  0  0  0  0  0  0  0  1 V2000
    6.5565    4.3829   -0.4989 C   0  0  0  0  0  0  0  0  0  0  0  0
    7.0767    5.4438    0.4382 C   0  0  0  0  0  0  0  0  0  0  0  0
    5.8359    4.9537   -1.6922 C   0  0  0  0  0  0  0  0  0  0  0  0
    5.5785    3.4901    0.2731 C   0  0  0  0  0  0  0  0  0  0  0  0
    7.7497    3.5615   -1.0039 C   0  0  0  0  0  0  0  0  0  0  0  0
    6.7759    6.8160    0.2502 N   0  0  0  0  0  0  0  0  0  0  0  0
    7.7737    5.1140    1.3829 O   0  0  0  0  0  0  0  0  0  0  0  0
    5.4681    6.3191   -1.7528 N   0  0  0  0  0  0  0  0  0  0  0  0
    5.5585    4.2221   -2.6277 O   0  0  0  0  0  0  0  0  0  0  0  0
    4.4022    4.3654    0.7783 C   0  0  0  0  0  0  0  0  0  0  0  0
    5.0403    2.3911   -0.6599 C   0  0  0  0  0  0  0  0  0  0  0  0
    8.6997    4.4954   -1.7984 C   0  0  0  0  0  0  0  0  0  0  0  0
    5.9427    7.2394   -0.8014 C   0  0  0  0  0  0  0  0  0  0  0  0
    3.3682    3.4889    1.5071 C   0  0  0  0  0  0  0  0  0  0  0  0
    5.6291    8.4165   -0.8891 O   0  0  0  0  0  0  0  0  0  0  0  0
    2.1951    4.3724    1.9848 C   0  0  0  0  0  0  0  0  0  0  0  0
    7.1644    7.5016    0.8821 H   0  0  0  0  0  0  0  0  0  0  0  0
    4.8590    6.6387   -2.4929 H   0  0  0  0  0  0  0  0  0  0  0  0
    6.0852    3.0387    1.1161 H   0  0  0  0  0  0  0  0  0  0  0  0
    8.2805    3.1373   -0.1623 H   0  0  0  0  0  0  0  0  0  0  0  0
    7.3979    2.7688   -1.6498 H   0  0  0  0  0  0  0  0  0  0  0  0
    4.7802    5.1178    1.4605 H   0  0  0  0  0  0  0  0  0  0  0  0
    3.9282    4.8527   -0.0659 H   0  0  0  0  0  0  0  0  0  0  0  0
    5.8666    1.8023   -1.0377 H   0  0  0  0  0  0  0  0  0  0  0  0
    4.5135    2.8478   -1.4892 H   0  0  0  0  0  0  0  0  0  0  0  0
    4.3623    1.7512   -0.1100 H   0  0  0  0  0  0  0  0  0  0  0  0
    9.0225    5.3110   -1.1600 H   0  0  0  0  0  0  0  0  0  0  0  0
    8.1754    4.8981   -2.6583 H   0  0  0  0  0  0  0  0  0  0  0  0
    9.5634    3.9360   -2.1325 H   0  0  0  0  0  0  0  0  0  0  0  0
    2.9965    2.7305    0.8304 H   0  0  0  0  0  0  0  0  0  0  0  0
    3.8343    3.0149    2.3612 H   0  0  0  0  0  0  0  0  0  0  0  0
    1.4626    3.7572    2.4920 H   0  0  0  0  0  0  0  0  0  0  0  0
    2.5662    5.1281    2.6668 H   0  0  0  0  0  0  0  0  0  0  0  0
    1.7335    4.8530    1.1305 H   0  0  0  0  0  0  0  0  0  0  0  0
  1  2  1  0  0  0  0
  1  3  1  0  0  0  0
  1  4  1  0  0  0  0
  1  5  1  0  0  0  0
  2  6  1  0  0  0  0
  2  7  2  0  0  0  0
  3  8  1  0  0  0  0
  3  9  2  0  0  0  0
  4 10  1  0  0  0  0
  4 11  1  0  0  0  0
  5 12  1  0  0  0  0
  6 13  1  0  0  0  0
  8 13  1  0  0  0  0
 10 14  1  0  0  0  0
 13 15  2  0  0  0  0
 14 16  1  0  0  0  0
  6 17  1  0  0  0  0
  8 18  1  0  0  0  0
  4 19  1  0  0  0  0
  5 20  1  0  0  0  0
  5 21  1  0  0  0  0
 10 22  1  0  0  0  0
 10 23  1  0  0  0  0
 11 24  1  0  0  0  0
 11 25  1  0  0  0  0
 11 26  1  0  0  0  0
 12 27  1  0  0  0  0
 12 28  1  0  0  0  0
 12 29  1  0  0  0  0
 14 30  1  0  0  0  0
 14 31  1  0  0  0  0
 16 32  1  0  0  0  0
 16 33  1  0  0  0  0
 16 34  1  0  0  0  0
M  END
>  <Alias name>
Pentobarbital

>  <logG(inf)>   
2.392

$$$$
Methylene chloride
  ChemBrain IXL

  5  4  0  0  0  0  0  0  0  0  1 V2000
    2.8662    2.6024   -0.1407 C   0  0  0  0  0  0  0  0  0  0  0  0
    3.9692    1.9053    1.0759 Cl  0  0  0  0  0  0  0  0  0  0  0  0
    1.4977    1.4899   -0.4095 Cl  0  0  0  0  0  0  0  0  0  0  0  0
    2.4927    3.5549    0.2144 H   0  0  0  0  0  0  0  0  0  0  0  0
    3.4008    2.7485   -1.0711 H   0  0  0  0  0  0  0  0  0  0  0  0
  1  2  1  0  0  0  0
  1  3  1  0  0  0  0
  1  4  1  0  0  0  0
  1  5  1  0  0  0  0
M  END
>  <Alias name>
Dichloromethane

>  <logG(inf)>   
2.403

$$$$
Ethyl-n-propylether
  ChemBrain IXL

 18 17  0  0  0  0  0  0  0  0  1 V2000
    2.3258    5.1375    0.4166 C   0  0  0  0  0  0  0  0  0  0  0  0
    3.6268    4.3153    0.3402 C   0  0  0  0  0  0  0  0  0  0  0  0
    4.7567    5.2114    0.0550 O   0  0  0  0  0  0  0  0  0  0  0  0
    6.0653    4.5489   -0.0441 C   0  0  0  0  0  0  0  0  0  0  0  0
    7.1516    5.5999   -0.3440 C   0  0  0  0  0  0  0  0  0  0  0  0
    8.5234    4.9055   -0.4479 C   0  0  0  0  0  0  0  0  0  0  0  0
    1.4933    4.4774    0.6266 H   0  0  0  0  0  0  0  0  0  0  0  0
    2.4102    5.8744    1.2057 H   0  0  0  0  0  0  0  0  0  0  0  0
    2.1594    5.6386   -0.5290 H   0  0  0  0  0  0  0  0  0  0  0  0
    3.7932    3.8142    1.2858 H   0  0  0  0  0  0  0  0  0  0  0  0
    3.5424    3.5784   -0.4489 H   0  0  0  0  0  0  0  0  0  0  0  0
    6.2910    4.0535    0.8921 H   0  0  0  0  0  0  0  0  0  0  0  0
    6.0402    3.8177   -0.8426 H   0  0  0  0  0  0  0  0  0  0  0  0
    6.9259    6.0954   -1.2802 H   0  0  0  0  0  0  0  0  0  0  0  0
    7.1767    6.3312    0.4545 H   0  0  0  0  0  0  0  0  0  0  0  0
    9.2869    5.6442   -0.6587 H   0  0  0  0  0  0  0  0  0  0  0  0
    8.4983    4.1743   -1.2464 H   0  0  0  0  0  0  0  0  0  0  0  0
    8.7491    4.4101    0.4883 H   0  0  0  0  0  0  0  0  0  0  0  0
  1  2  1  0  0  0  0
  2  3  1  0  0  0  0
  3  4  1  0  0  0  0
  4  5  1  0  0  0  0
  5  6  1  0  0  0  0
  1  7  1  0  0  0  0
  1  8  1  0  0  0  0
  1  9  1  0  0  0  0
  2 10  1  0  0  0  0
  2 11  1  0  0  0  0
  4 12  1  0  0  0  0
  4 13  1  0  0  0  0
  5 14  1  0  0  0  0
  5 15  1  0  0  0  0
  6 16  1  0  0  0  0
  6 17  1  0  0  0  0
  6 18  1  0  0  0  0
M  END
>  <Alias name>
Ethyl-n-propylether

>  <logG(inf)>   
2.41

$$$$
Ethylpropionate
  ChemBrain IXL

 17 16  0  0  0  0  0  0  0  0  1 V2000
    2.1778    4.3863    0.0000 C   0  0  0  0  0  0  0  0  0  0  0  0
    3.4305    3.5967   -0.0234 C   0  0  0  0  0  0  0  0  0  0  0  0
    3.3904    2.3882    0.1425 O   0  0  0  0  0  0  0  0  0  0  0  0
    4.7228    4.2691   -0.2465 O   0  0  0  0  0  0  0  0  0  0  0  0
    5.8979    3.3829   -0.2491 C   0  0  0  0  0  0  0  0  0  0  0  0
    2.4830    5.8245    0.4625 C   0  0  0  0  0  0  0  0  0  0  0  0
    7.1708    4.2186   -0.4839 C   0  0  0  0  0  0  0  0  0  0  0  0
    1.7479    4.4103   -0.9936 H   0  0  0  0  0  0  0  0  0  0  0  0
    1.4757    3.9283    0.6858 H   0  0  0  0  0  0  0  0  0  0  0  0
    5.7960    2.6503   -1.0403 H   0  0  0  0  0  0  0  0  0  0  0  0
    5.9700    2.8759    0.7052 H   0  0  0  0  0  0  0  0  0  0  0  0
    1.5659    6.4000    0.4806 H   0  0  0  0  0  0  0  0  0  0  0  0
    3.1837    6.2835   -0.2241 H   0  0  0  0  0  0  0  0  0  0  0  0
    2.9139    5.8006    1.4558 H   0  0  0  0  0  0  0  0  0  0  0  0
    7.2731    4.9504    0.3078 H   0  0  0  0  0  0  0  0  0  0  0  0
    7.0985    4.7262   -1.4377 H   0  0  0  0  0  0  0  0  0  0  0  0
    8.0354    3.5664   -0.4866 H   0  0  0  0  0  0  0  0  0  0  0  0
  1  2  1  0  0  0  0
  2  3  2  0  0  0  0
  2  4  1  0  0  0  0
  4  5  1  0  0  0  0
  1  6  1  0  0  0  0
  5  7  1  0  0  0  0
  1  8  1  0  0  0  0
  1  9  1  0  0  0  0
  5 10  1  0  0  0  0
  5 11  1  0  0  0  0
  6 12  1  0  0  0  0
  6 13  1  0  0  0  0
  6 14  1  0  0  0  0
  7 15  1  0  0  0  0
  7 16  1  0  0  0  0
  7 17  1  0  0  0  0
M  END
>  <Alias name>
Ethyl propanoate

>  <logG(inf)>   
2.41

$$$$
3-Methyl-2-pentanone
  ChemBrain IXL

 19 18  0  0  0  0  0  0  0  0  1 V2000
    2.4264    2.1231   -0.1654 C   0  0  0  0  0  0  0  0  0  0  0  0
    2.4994    3.5845    0.0567 C   0  0  0  0  0  0  0  0  0  0  0  0
    3.8003    4.2235    0.3563 C   0  0  0  0  0  0  0  0  0  0  0  0
    4.9267    3.4579   -0.3646 C   0  0  0  0  0  0  0  0  0  0  0  0
    6.2752    4.1527   -0.0932 C   0  0  0  0  0  0  0  0  0  0  0  0
    3.7790    5.6852   -0.1311 C   0  0  0  0  0  0  0  0  0  0  0  0
    1.4871    4.2625   -0.0073 O   0  0  0  0  0  0  0  0  0  0  0  0
    3.4283    1.7196   -0.2449 H   0  0  0  0  0  0  0  0  0  0  0  0
    1.9143    1.6566    0.6670 H   0  0  0  0  0  0  0  0  0  0  0  0
    1.8833    1.9238   -1.0810 H   0  0  0  0  0  0  0  0  0  0  0  0
    3.9755    4.2018    1.4249 H   0  0  0  0  0  0  0  0  0  0  0  0
    4.7329    3.4495   -1.4300 H   0  0  0  0  0  0  0  0  0  0  0  0
    4.9645    2.4401    0.0036 H   0  0  0  0  0  0  0  0  0  0  0  0
    6.2433    5.1650   -0.4766 H   0  0  0  0  0  0  0  0  0  0  0  0
    7.0691    3.6049   -0.5858 H   0  0  0  0  0  0  0  0  0  0  0  0
    6.4609    4.1763    0.9735 H   0  0  0  0  0  0  0  0  0  0  0  0
    2.9715    6.2168    0.3570 H   0  0  0  0  0  0  0  0  0  0  0  0
    4.7219    6.1601    0.1106 H   0  0  0  0  0  0  0  0  0  0  0  0
    3.6287    5.7060   -1.2034 H   0  0  0  0  0  0  0  0  0  0  0  0
  1  2  1  0  0  0  0
  2  3  1  0  0  0  0
  3  4  1  0  0  0  0
  4  5  1  0  0  0  0
  3  6  1  0  0  0  0
  2  7  2  0  0  0  0
  1  8  1  0  0  0  0
  1  9  1  0  0  0  0
  1 10  1  0  0  0  0
  3 11  1  0  0  0  0
  4 12  1  0  0  0  0
  4 13  1  0  0  0  0
  5 14  1  0  0  0  0
  5 15  1  0  0  0  0
  5 16  1  0  0  0  0
  6 17  1  0  0  0  0
  6 18  1  0  0  0  0
  6 19  1  0  0  0  0
M  END
>  <Alias name>
3-Methyl-2-pentanone

>  <logG(inf)>   
2.417

$$$$
Methylbutyrate
  ChemBrain IXL

 17 16  0  0  0  0  0  0  0  0  1 V2000
    5.5607    3.8521   -0.0932 C   0  0  0  0  0  0  0  0  0  0  0  0
    6.1898    2.8395    0.1681 O   0  0  0  0  0  0  0  0  0  0  0  0
    6.2640    5.1364   -0.2591 O   0  0  0  0  0  0  0  0  0  0  0  0
    7.7243    5.0781   -0.0848 C   0  0  0  0  0  0  0  0  0  0  0  0
    4.0893    3.7882   -0.2433 C   0  0  0  0  0  0  0  0  0  0  0  0
    3.4623    5.1040    0.2578 C   0  0  0  0  0  0  0  0  0  0  0  0
    1.9307    5.0335    0.1059 C   0  0  0  0  0  0  0  0  0  0  0  0
    8.1441    6.0667   -0.2227 H   0  0  0  0  0  0  0  0  0  0  0  0
    8.1484    4.4006   -0.8157 H   0  0  0  0  0  0  0  0  0  0  0  0
    7.9551    4.7238    0.9124 H   0  0  0  0  0  0  0  0  0  0  0  0
    3.8390    3.6435   -1.2870 H   0  0  0  0  0  0  0  0  0  0  0  0
    3.7032    2.9601    0.3384 H   0  0  0  0  0  0  0  0  0  0  0  0
    3.7151    5.2503    1.3006 H   0  0  0  0  0  0  0  0  0  0  0  0
    3.8452    5.9317   -0.3262 H   0  0  0  0  0  0  0  0  0  0  0  0
    1.5475    4.2068    0.6914 H   0  0  0  0  0  0  0  0  0  0  0  0
    1.4903    5.9586    0.4562 H   0  0  0  0  0  0  0  0  0  0  0  0
    1.6777    4.8852   -0.9367 H   0  0  0  0  0  0  0  0  0  0  0  0
  1  2  2  0  0  0  0
  1  3  1  0  0  0  0
  3  4  1  0  0  0  0
  1  5  1  0  0  0  0
  5  6  1  0  0  0  0
  6  7  1  0  0  0  0
  4  8  1  0  0  0  0
  4  9  1  0  0  0  0
  4 10  1  0  0  0  0
  5 11  1  0  0  0  0
  5 12  1  0  0  0  0
  6 13  1  0  0  0  0
  6 14  1  0  0  0  0
  7 15  1  0  0  0  0
  7 16  1  0  0  0  0
  7 17  1  0  0  0  0
M  END
>  <Alias name>
Butyric acid methylester

>  <logG(inf)>   
2.426

$$$$
2-Phenylethanol
  ChemBrain IXL

 19 19  0  0  0  0  0  0  0  0  1 V2000
    3.2323    5.9488   -0.1375 C   0  0  0  0  0  0  0  0  0  0  0  0
    2.5615    4.7290   -0.0479 C   0  0  0  0  0  0  0  0  0  0  0  0
    3.2850    3.5424    0.0730 C   0  0  0  0  0  0  0  0  0  0  0  0
    4.6793    3.5756    0.1043 C   0  0  0  0  0  0  0  0  0  0  0  0
    5.3500    4.7955    0.0146 C   0  0  0  0  0  0  0  0  0  0  0  0
    4.6266    5.9821   -0.1062 C   0  0  0  0  0  0  0  0  0  0  0  0
    6.8292    4.8308    0.0476 C   0  0  0  0  0  0  0  0  0  0  0  0
    7.3104    6.2919   -0.0438 C   0  0  0  0  0  0  0  0  0  0  0  0
    8.7795    6.3272   -0.0081 O   0  0  0  0  0  0  0  0  0  0  0  0
    9.1749    7.2255   -0.0615 H   0  0  0  0  0  0  0  0  0  0  0  0
    2.6706    6.8700   -0.2314 H   0  0  0  0  0  0  0  0  0  0  0  0
    1.4791    4.7031   -0.0723 H   0  0  0  0  0  0  0  0  0  0  0  0
    2.7643    2.5953    0.1426 H   0  0  0  0  0  0  0  0  0  0  0  0
    5.2409    2.6545    0.1982 H   0  0  0  0  0  0  0  0  0  0  0  0
    5.1473    6.9291   -0.1757 H   0  0  0  0  0  0  0  0  0  0  0  0
    7.1802    4.3924    0.9736 H   0  0  0  0  0  0  0  0  0  0  0  0
    7.2225    4.2682   -0.7901 H   0  0  0  0  0  0  0  0  0  0  0  0
    6.9612    6.7297   -0.9708 H   0  0  0  0  0  0  0  0  0  0  0  0
    6.9153    6.8550    0.7927 H   0  0  0  0  0  0  0  0  0  0  0  0
  1  2  4  0  0  0  0
  2  3  4  0  0  0  0
  3  4  4  0  0  0  0
  4  5  4  0  0  0  0
  5  6  4  0  0  0  0
  6  1  4  0  0  0  0
  5  7  1  0  0  0  0
  7  8  1  0  0  0  0
  8  9  1  0  0  0  0
  9 10  1  0  0  0  0
  1 11  1  0  0  0  0
  2 12  1  0  0  0  0
  3 13  1  0  0  0  0
  4 14  1  0  0  0  0
  6 15  1  0  0  0  0
  7 16  1  0  0  0  0
  7 17  1  0  0  0  0
  8 18  1  0  0  0  0
  8 19  1  0  0  0  0
M  END
>  <Alias name>
Phenethyl alcohol

>  <logG(inf)>   
2.436

$$$$
4-Chlorophenol
  ChemBrain IXL

 13 13  0  0  0  0  0  0  0  0  1 V2000
    3.0041    3.4374    0.0289 C   0  0  0  0  0  0  0  0  0  0  0  0
    3.0164    4.8337    0.0356 C   0  0  0  0  0  0  0  0  0  0  0  0
    4.2316    5.5210    0.0178 C   0  0  0  0  0  0  0  0  0  0  0  0
    5.4342    4.8122   -0.0066 C   0  0  0  0  0  0  0  0  0  0  0  0
    5.4224    3.4148   -0.0133 C   0  0  0  0  0  0  0  0  0  0  0  0
    4.2067    2.7285    0.0045 C   0  0  0  0  0  0  0  0  0  0  0  0
    6.6901    2.6629   -0.0391 O   0  0  0  0  0  0  0  0  0  0  0  0
    1.4790    5.7397    0.0668 Cl  0  0  0  0  0  0  0  0  0  0  0  0
    2.0643    2.9054    0.0426 H   0  0  0  0  0  0  0  0  0  0  0  0
    4.2417    6.6011    0.0230 H   0  0  0  0  0  0  0  0  0  0  0  0
    6.3740    5.3442   -0.0203 H   0  0  0  0  0  0  0  0  0  0  0  0
    4.1966    1.6486   -0.0007 H   0  0  0  0  0  0  0  0  0  0  0  0
    7.4771    3.1964   -0.0501 H   0  0  0  0  0  0  0  0  0  0  0  0
  1  2  4  0  0  0  0
  2  3  4  0  0  0  0
  3  4  4  0  0  0  0
  4  5  4  0  0  0  0
  5  6  4  0  0  0  0
  6  1  4  0  0  0  0
  5  7  1  0  0  0  0
  2  8  1  0  0  0  0
  1  9  1  0  0  0  0
  3 10  1  0  0  0  0
  4 11  1  0  0  0  0
  6 12  1  0  0  0  0
  7 13  1  0  0  0  0
M  END
>  <Alias name>
4-Chlorophenol

>  <logG(inf)>   
2.436

$$$$
2-Methoxybenzoic acid
  ChemBrain IXL

 19 19  0  0  0  0  0  0  0  0  1 V2000
    5.2965    2.5206    0.1276 C   0  0  0  0  0  0  0  0  0  0  0  0
    6.6609    2.8102    0.1555 C   0  0  0  0  0  0  0  0  0  0  0  0
    7.0931    4.1363    0.1319 C   0  0  0  0  0  0  0  0  0  0  0  0
    6.1610    5.1729    0.0805 C   0  0  0  0  0  0  0  0  0  0  0  0
    4.7966    4.8834    0.0525 C   0  0  0  0  0  0  0  0  0  0  0  0
    4.3644    3.5572    0.0763 C   0  0  0  0  0  0  0  0  0  0  0  0
    6.6195    6.5799    0.0557 C   0  0  0  0  0  0  0  0  0  0  0  0
    7.8125    6.8333    0.0861 O   0  0  0  0  0  0  0  0  0  0  0  0
    5.6375    7.6720   -0.0056 O   0  0  0  0  0  0  0  0  0  0  0  0
    3.8144    5.9757   -0.0022 O   0  0  0  0  0  0  0  0  0  0  0  0
    2.4085    5.5467   -0.0191 C   0  0  0  0  0  0  0  0  0  0  0  0
    4.6976    7.3849   -0.0267 H   0  0  0  0  0  0  0  0  0  0  0  0
    4.9610    1.4911    0.1459 H   0  0  0  0  0  0  0  0  0  0  0  0
    7.3845    2.0054    0.1953 H   0  0  0  0  0  0  0  0  0  0  0  0
    8.1523    4.3611    0.1536 H   0  0  0  0  0  0  0  0  0  0  0  0
    3.3052    3.3325    0.0549 H   0  0  0  0  0  0  0  0  0  0  0  0
    2.2303    4.9282   -0.8900 H   0  0  0  0  0  0  0  0  0  0  0  0
    2.1937    4.9784    0.8774 H   0  0  0  0  0  0  0  0  0  0  0  0
    1.7658    6.4176   -0.0572 H   0  0  0  0  0  0  0  0  0  0  0  0
  1  2  4  0  0  0  0
  2  3  4  0  0  0  0
  3  4  4  0  0  0  0
  4  5  4  0  0  0  0
  5  6  4  0  0  0  0
  6  1  4  0  0  0  0
  7  8  2  0  0  0  0
  7  9  1  0  0  0  0
  7  4  1  0  0  0  0
 10 11  1  0  0  0  0
 10  5  1  0  0  0  0
  9 12  1  0  0  0  0
  1 13  1  0  0  0  0
  2 14  1  0  0  0  0
  3 15  1  0  0  0  0
  6 16  1  0  0  0  0
 11 17  1  0  0  0  0
 11 18  1  0  0  0  0
 11 19  1  0  0  0  0
M  END
>  <Alias name>
o-Anisic acid

>  <logG(inf)>   
2.44

$$$$
2-Methylphenol
  ChemBrain IXL

 16 16  0  0  0  0  0  0  0  0  1 V2000
    2.6266    3.2413    0.9221 C   0  0  0  0  0  0  0  0  0  0  0  0
    2.6044    4.6361    0.9093 C   0  0  0  0  0  0  0  0  0  0  0  0
    3.7447    5.3484    0.5374 C   0  0  0  0  0  0  0  0  0  0  0  0
    4.9072    4.6659    0.1782 C   0  0  0  0  0  0  0  0  0  0  0  0
    4.9293    3.2712    0.1910 C   0  0  0  0  0  0  0  0  0  0  0  0
    3.7890    2.5589    0.5630 C   0  0  0  0  0  0  0  0  0  0  0  0
    6.1543    2.5520   -0.1874 O   0  0  0  0  0  0  0  0  0  0  0  0
    6.1668    5.4528   -0.2327 C   0  0  0  0  0  0  0  0  0  0  0  0
    1.7438    2.6898    1.2100 H   0  0  0  0  0  0  0  0  0  0  0  0
    1.7045    5.1644    1.1874 H   0  0  0  0  0  0  0  0  0  0  0  0
    3.7276    6.4282    0.5275 H   0  0  0  0  0  0  0  0  0  0  0  0
    3.8062    1.4790    0.5729 H   0  0  0  0  0  0  0  0  0  0  0  0
    6.8874    3.1065   -0.4275 H   0  0  0  0  0  0  0  0  0  0  0  0
    5.9606    6.5119   -0.1868 H   0  0  0  0  0  0  0  0  0  0  0  0
    6.4465    5.1839   -1.2406 H   0  0  0  0  0  0  0  0  0  0  0  0
    6.9762    5.2141    0.4413 H   0  0  0  0  0  0  0  0  0  0  0  0
  1  2  4  0  0  0  0
  2  3  4  0  0  0  0
  3  4  4  0  0  0  0
  4  5  4  0  0  0  0
  5  6  4  0  0  0  0
  6  1  4  0  0  0  0
  5  7  1  0  0  0  0
  4  8  1  0  0  0  0
  1  9  1  0  0  0  0
  2 10  1  0  0  0  0
  3 11  1  0  0  0  0
  6 12  1  0  0  0  0
  7 13  1  0  0  0  0
  8 14  1  0  0  0  0
  8 15  1  0  0  0  0
  8 16  1  0  0  0  0
M  END
>  <Alias name>
o-Cresol

>  <logG(inf)>   
2.441

$$$$
3-Methylphenol
  ChemBrain IXL

 16 16  0  0  0  0  0  0  0  0  1 V2000
    2.9333    3.0830    0.3592 C   0  0  0  0  0  0  0  0  0  0  0  0
    2.7656    4.4641    0.4740 C   0  0  0  0  0  0  0  0  0  0  0  0
    3.8793    5.3076    0.4564 C   0  0  0  0  0  0  0  0  0  0  0  0
    5.1602    4.7680    0.3238 C   0  0  0  0  0  0  0  0  0  0  0  0
    5.3290    3.3848    0.2087 C   0  0  0  0  0  0  0  0  0  0  0  0
    4.2139    2.5432    0.2266 C   0  0  0  0  0  0  0  0  0  0  0  0
    3.7060    6.7666    0.5774 O   0  0  0  0  0  0  0  0  0  0  0  0
    6.7470    2.7841    0.0617 C   0  0  0  0  0  0  0  0  0  0  0  0
    2.0719    2.4316    0.3729 H   0  0  0  0  0  0  0  0  0  0  0  0
    1.7745    4.8807    0.5766 H   0  0  0  0  0  0  0  0  0  0  0  0
    6.0210    5.4206    0.3102 H   0  0  0  0  0  0  0  0  0  0  0  0
    4.3419    1.4741    0.1378 H   0  0  0  0  0  0  0  0  0  0  0  0
    2.8063    7.0617    0.6643 H   0  0  0  0  0  0  0  0  0  0  0  0
    7.4803    3.5781    0.0716 H   0  0  0  0  0  0  0  0  0  0  0  0
    6.8140    2.2446   -0.8716 H   0  0  0  0  0  0  0  0  0  0  0  0
    6.9381    2.1082    0.8823 H   0  0  0  0  0  0  0  0  0  0  0  0
  1  2  4  0  0  0  0
  2  3  4  0  0  0  0
  3  4  4  0  0  0  0
  4  5  4  0  0  0  0
  5  6  4  0  0  0  0
  6  1  4  0  0  0  0
  3  7  1  0  0  0  0
  5  8  1  0  0  0  0
  1  9  1  0  0  0  0
  2 10  1  0  0  0  0
  4 11  1  0  0  0  0
  6 12  1  0  0  0  0
  7 13  1  0  0  0  0
  8 14  1  0  0  0  0
  8 15  1  0  0  0  0
  8 16  1  0  0  0  0
M  END
>  <Alias name>
m-Cresol

>  <logG(inf)>   
2.441

$$$$
2-Methyl-3-pentanol
  ChemBrain IXL

 21 20  0  0  0  0  0  0  0  0  1 V2000
    7.3809    4.8163    0.0313 C   0  0  0  0  0  0  0  0  0  0  0  0
    6.0711    4.2480   -0.5499 C   0  0  0  0  0  0  0  0  0  0  0  0
    4.8762    4.7487    0.2918 C   0  0  0  0  0  0  0  0  0  0  0  0
    3.5594    4.2029   -0.2994 C   0  0  0  0  0  0  0  0  0  0  0  0
    2.3695    4.7199    0.5323 C   0  0  0  0  0  0  0  0  0  0  0  0
    6.1217    2.7064   -0.5147 C   0  0  0  0  0  0  0  0  0  0  0  0
    4.8475    6.2189    0.2730 O   0  0  0  0  0  0  0  0  0  0  0  0
    4.7516    6.6213   -0.6188 H   0  0  0  0  0  0  0  0  0  0  0  0
    7.3474    5.8985    0.0059 H   0  0  0  0  0  0  0  0  0  0  0  0
    8.2191    4.4672   -0.5589 H   0  0  0  0  0  0  0  0  0  0  0  0
    7.4963    4.4826    1.0552 H   0  0  0  0  0  0  0  0  0  0  0  0
    5.9566    4.5821   -1.5736 H   0  0  0  0  0  0  0  0  0  0  0  0
    4.9840    4.4035    1.3127 H   0  0  0  0  0  0  0  0  0  0  0  0
    3.4568    4.5393   -1.3237 H   0  0  0  0  0  0  0  0  0  0  0  0
    3.5727    3.1211   -0.2745 H   0  0  0  0  0  0  0  0  0  0  0  0
    1.4455    4.3371    0.1172 H   0  0  0  0  0  0  0  0  0  0  0  0
    2.4717    4.3835    1.5567 H   0  0  0  0  0  0  0  0  0  0  0  0
    2.3551    5.8026    0.5076 H   0  0  0  0  0  0  0  0  0  0  0  0
    6.9692    2.3602   -1.0931 H   0  0  0  0  0  0  0  0  0  0  0  0
    5.2097    2.3048   -0.9366 H   0  0  0  0  0  0  0  0  0  0  0  0
    6.2235    2.3718    0.5103 H   0  0  0  0  0  0  0  0  0  0  0  0
  1  2  1  0  0  0  0
  2  3  1  0  0  0  0
  3  4  1  0  0  0  0
  4  5  1  0  0  0  0
  2  6  1  0  0  0  0
  3  7  1  0  0  0  0
  7  8  1  0  0  0  0
  1  9  1  0  0  0  0
  1 10  1  0  0  0  0
  1 11  1  0  0  0  0
  2 12  1  0  0  0  0
  3 13  1  0  0  0  0
  4 14  1  0  0  0  0
  4 15  1  0  0  0  0
  5 16  1  0  0  0  0
  5 17  1  0  0  0  0
  5 18  1  0  0  0  0
  6 19  1  0  0  0  0
  6 20  1  0  0  0  0
  6 21  1  0  0  0  0
M  END
>  <Alias name>
2-Methyl-3-pentanol

>  <logG(inf)>   
2.444

$$$$
Acrylic acid ethylester
  ChemBrain IXL

 15 14  0  0  0  0  0  0  0  0  1 V2000
    3.1785    4.8420    1.0397 C   0  0  0  0  0  0  0  0  0  0  0  0
    3.8809    3.5979    0.6535 C   0  0  0  0  0  0  0  0  0  0  0  0
    3.3899    2.5128    0.9181 O   0  0  0  0  0  0  0  0  0  0  0  0
    5.1703    3.6695   -0.0489 O   0  0  0  0  0  0  0  0  0  0  0  0
    2.0073    4.7769    1.6771 C   0  0  0  0  0  0  0  0  0  0  0  0
    5.6598    5.0305   -0.3117 C   0  0  0  0  0  0  0  0  0  0  0  0
    7.0111    4.9569   -1.0487 C   0  0  0  0  0  0  0  0  0  0  0  0
    3.6146    5.8052    0.8052 H   0  0  0  0  0  0  0  0  0  0  0  0
    1.5712    3.8137    1.9116 H   0  0  0  0  0  0  0  0  0  0  0  0
    1.4932    5.6873    1.9596 H   0  0  0  0  0  0  0  0  0  0  0  0
    4.9419    5.5599   -0.9260 H   0  0  0  0  0  0  0  0  0  0  0  0
    5.7885    5.5554    0.6268 H   0  0  0  0  0  0  0  0  0  0  0  0
    7.3717    5.9596   -1.2424 H   0  0  0  0  0  0  0  0  0  0  0  0
    6.8824    4.4320   -1.9872 H   0  0  0  0  0  0  0  0  0  0  0  0
    7.7289    4.4275   -0.4345 H   0  0  0  0  0  0  0  0  0  0  0  0
  1  2  1  0  0  0  0
  2  3  2  0  0  0  0
  2  4  1  0  0  0  0
  1  5  2  0  0  0  0
  4  6  1  0  0  0  0
  6  7  1  0  0  0  0
  1  8  1  0  0  0  0
  5  9  1  0  0  0  0
  5 10  1  0  0  0  0
  6 11  1  0  0  0  0
  6 12  1  0  0  0  0
  7 13  1  0  0  0  0
  7 14  1  0  0  0  0
  7 15  1  0  0  0  0
M  END
>  <Alias name>
Ethyl acrylate

>  <logG(inf)>   
2.446

$$$$
1-Ethylpiperidine
  ChemBrain IXL

 23 23  0  0  0  0  0  0  0  0  1 V2000
    2.8888    5.5828   -0.5842 C   0  0  0  0  0  0  0  0  0  0  0  0
    4.2475    6.0475   -0.0233 C   0  0  0  0  0  0  0  0  0  0  0  0
    5.2545    4.9734   -0.1842 N   0  0  0  0  0  0  0  0  0  0  0  0
    4.8362    3.7727    0.5808 C   0  0  0  0  0  0  0  0  0  0  0  0
    3.4914    3.2466    0.0382 C   0  0  0  0  0  0  0  0  0  0  0  0
    2.4270    4.3383    0.1785 C   0  0  0  0  0  0  0  0  0  0  0  0
    6.5583    5.4501    0.3180 C   0  0  0  0  0  0  0  0  0  0  0  0
    7.6278    4.3532    0.1262 C   0  0  0  0  0  0  0  0  0  0  0  0
    2.9950    5.3438   -1.6352 H   0  0  0  0  0  0  0  0  0  0  0  0
    2.1578    6.3727   -0.4650 H   0  0  0  0  0  0  0  0  0  0  0  0
    4.1412    6.2877    1.0276 H   0  0  0  0  0  0  0  0  0  0  0  0
    4.5739    6.9285   -0.5620 H   0  0  0  0  0  0  0  0  0  0  0  0
    4.7273    4.0313    1.6269 H   0  0  0  0  0  0  0  0  0  0  0  0
    5.5863    3.0011    0.4778 H   0  0  0  0  0  0  0  0  0  0  0  0
    3.6024    2.9828   -1.0063 H   0  0  0  0  0  0  0  0  0  0  0  0
    3.1900    2.3724    0.6018 H   0  0  0  0  0  0  0  0  0  0  0  0
    1.4884    3.9870   -0.2316 H   0  0  0  0  0  0  0  0  0  0  0  0
    2.2964    4.5836    1.2253 H   0  0  0  0  0  0  0  0  0  0  0  0
    6.4738    5.6920    1.3704 H   0  0  0  0  0  0  0  0  0  0  0  0
    6.8517    6.3357   -0.2321 H   0  0  0  0  0  0  0  0  0  0  0  0
    8.5872    4.7223    0.4670 H   0  0  0  0  0  0  0  0  0  0  0  0
    7.6936    4.0927   -0.9228 H   0  0  0  0  0  0  0  0  0  0  0  0
    7.3559    3.4774    0.6994 H   0  0  0  0  0  0  0  0  0  0  0  0
  1  2  1  0  0  0  0
  2  3  1  0  0  0  0
  3  4  1  0  0  0  0
  4  5  1  0  0  0  0
  5  6  1  0  0  0  0
  6  1  1  0  0  0  0
  3  7  1  0  0  0  0
  7  8  1  0  0  0  0
  1  9  1  0  0  0  0
  1 10  1  0  0  0  0
  2 11  1  0  0  0  0
  2 12  1  0  0  0  0
  4 13  1  0  0  0  0
  4 14  1  0  0  0  0
  5 15  1  0  0  0  0
  5 16  1  0  0  0  0
  6 17  1  0  0  0  0
  6 18  1  0  0  0  0
  7 19  1  0  0  0  0
  7 20  1  0  0  0  0
  8 21  1  0  0  0  0
  8 22  1  0  0  0  0
  8 23  1  0  0  0  0
M  END
>  <Alias name>
1-Ethylpiperidine

>  <logG(inf)>   
2.447

$$$$
2-Hexanol
  ChemBrain IXL

 21 20  0  0  0  0  0  0  0  0  1 V2000
    8.6078    5.3186   -0.0350 C   0  0  0  0  0  0  0  0  0  0  0  0
    7.2244    5.8644    0.3686 C   0  0  0  0  0  0  0  0  0  0  0  0
    6.1236    4.9586   -0.2171 C   0  0  0  0  0  0  0  0  0  0  0  0
    4.7399    5.5046    0.1867 C   0  0  0  0  0  0  0  0  0  0  0  0
    3.6385    4.5985   -0.3987 C   0  0  0  0  0  0  0  0  0  0  0  0
    2.2552    5.1462    0.0032 C   0  0  0  0  0  0  0  0  0  0  0  0
    3.7963    3.2337    0.1251 O   0  0  0  0  0  0  0  0  0  0  0  0
    3.7363    3.1544    1.1031 H   0  0  0  0  0  0  0  0  0  0  0  0
    9.3811    5.9553    0.3767 H   0  0  0  0  0  0  0  0  0  0  0  0
    8.6892    5.3040   -1.1148 H   0  0  0  0  0  0  0  0  0  0  0  0
    8.7254    4.3131    0.3495 H   0  0  0  0  0  0  0  0  0  0  0  0
    7.1069    6.8700   -0.0159 H   0  0  0  0  0  0  0  0  0  0  0  0
    7.1432    5.8791    1.4484 H   0  0  0  0  0  0  0  0  0  0  0  0
    6.2411    3.9530    0.1674 H   0  0  0  0  0  0  0  0  0  0  0  0
    6.2048    4.9440   -1.2970 H   0  0  0  0  0  0  0  0  0  0  0  0
    4.6224    6.5101   -0.1980 H   0  0  0  0  0  0  0  0  0  0  0  0
    4.6589    5.5195    1.2666 H   0  0  0  0  0  0  0  0  0  0  0  0
    3.7205    4.5824   -1.4784 H   0  0  0  0  0  0  0  0  0  0  0  0
    1.4816    4.5097   -0.4082 H   0  0  0  0  0  0  0  0  0  0  0  0
    2.1731    5.1622    1.0829 H   0  0  0  0  0  0  0  0  0  0  0  0
    2.1388    6.1514   -0.3828 H   0  0  0  0  0  0  0  0  0  0  0  0
  1  2  1  0  0  0  0
  2  3  1  0  0  0  0
  3  4  1  0  0  0  0
  4  5  1  0  0  0  0
  5  6  1  0  0  0  0
  5  7  1  0  0  0  0
  7  8  1  0  0  0  0
  1  9  1  0  0  0  0
  1 10  1  0  0  0  0
  1 11  1  0  0  0  0
  2 12  1  0  0  0  0
  2 13  1  0  0  0  0
  3 14  1  0  0  0  0
  3 15  1  0  0  0  0
  4 16  1  0  0  0  0
  4 17  1  0  0  0  0
  5 18  1  0  0  0  0
  6 19  1  0  0  0  0
  6 20  1  0  0  0  0
  6 21  1  0  0  0  0
M  END
>  <Alias name>
2-Hexanol

>  <logG(inf)>   
2.45

$$$$
3,3-Dimethyl-2-butanone
  ChemBrain IXL

 19 18  0  0  0  0  0  0  0  0  1 V2000
    3.2327    3.6085   -0.0501 C   0  0  0  0  0  0  0  0  0  0  0  0
    4.3668    2.7590    0.3771 C   0  0  0  0  0  0  0  0  0  0  0  0
    5.7561    3.1800    0.0895 C   0  0  0  0  0  0  0  0  0  0  0  0
    4.1563    1.7117    0.9664 O   0  0  0  0  0  0  0  0  0  0  0  0
    3.7705    4.8528   -0.7831 C   0  0  0  0  0  0  0  0  0  0  0  0
    2.4266    4.0495    1.1870 C   0  0  0  0  0  0  0  0  0  0  0  0
    2.3200    2.8078   -0.9991 C   0  0  0  0  0  0  0  0  0  0  0  0
    5.7433    4.0826   -0.5090 H   0  0  0  0  0  0  0  0  0  0  0  0
    6.2664    2.3941   -0.4535 H   0  0  0  0  0  0  0  0  0  0  0  0
    6.2754    3.3714    1.0204 H   0  0  0  0  0  0  0  0  0  0  0  0
    2.9408    5.4768   -1.0915 H   0  0  0  0  0  0  0  0  0  0  0  0
    4.3330    4.5431   -1.6552 H   0  0  0  0  0  0  0  0  0  0  0  0
    4.4157    5.4130   -0.1176 H   0  0  0  0  0  0  0  0  0  0  0  0
    2.0562    3.1748    1.7071 H   0  0  0  0  0  0  0  0  0  0  0  0
    3.0656    4.6199    1.8497 H   0  0  0  0  0  0  0  0  0  0  0  0
    1.5915    4.6638    0.8736 H   0  0  0  0  0  0  0  0  0  0  0  0
    1.9493    1.9286   -0.4870 H   0  0  0  0  0  0  0  0  0  0  0  0
    1.4853    3.4265   -1.3046 H   0  0  0  0  0  0  0  0  0  0  0  0
    2.8841    2.5057   -1.8729 H   0  0  0  0  0  0  0  0  0  0  0  0
  1  2  1  0  0  0  0
  2  3  1  0  0  0  0
  2  4  2  0  0  0  0
  1  5  1  0  0  0  0
  1  6  1  0  0  0  0
  1  7  1  0  0  0  0
  3  8  1  0  0  0  0
  3  9  1  0  0  0  0
  3 10  1  0  0  0  0
  5 11  1  0  0  0  0
  5 12  1  0  0  0  0
  5 13  1  0  0  0  0
  6 14  1  0  0  0  0
  6 15  1  0  0  0  0
  6 16  1  0  0  0  0
  7 17  1  0  0  0  0
  7 18  1  0  0  0  0
  7 19  1  0  0  0  0
M  END
>  <Alias name>
Pinacolone

>  <logG(inf)>   
2.459

$$$$
3-Methyl-2-pentanol
  ChemBrain IXL

 21 20  0  0  0  0  0  0  0  0  1 V2000
    6.1388    4.8166   -0.3778 C   0  0  0  0  0  0  0  0  0  0  0  0
    4.8964    4.2616    0.3543 C   0  0  0  0  0  0  0  0  0  0  0  0
    3.6191    4.7598   -0.3576 C   0  0  0  0  0  0  0  0  0  0  0  0
    2.3723    4.2365    0.3850 C   0  0  0  0  0  0  0  0  0  0  0  0
    7.4196    4.3475    0.3430 C   0  0  0  0  0  0  0  0  0  0  0  0
    6.0896    6.2861   -0.3778 O   0  0  0  0  0  0  0  0  0  0  0  0
    4.9310    2.7175    0.3357 C   0  0  0  0  0  0  0  0  0  0  0  0
    6.0784    6.7015    0.5131 H   0  0  0  0  0  0  0  0  0  0  0  0
    6.1469    4.4565   -1.3991 H   0  0  0  0  0  0  0  0  0  0  0  0
    4.8968    4.6105    1.3795 H   0  0  0  0  0  0  0  0  0  0  0  0
    3.6079    5.8426   -0.3595 H   0  0  0  0  0  0  0  0  0  0  0  0
    3.6099    4.3976   -1.3782 H   0  0  0  0  0  0  0  0  0  0  0  0
    2.3724    3.1544    0.3744 H   0  0  0  0  0  0  0  0  0  0  0  0
    2.3884    4.5877    1.4093 H   0  0  0  0  0  0  0  0  0  0  0  0
    1.4797    4.6015   -0.1076 H   0  0  0  0  0  0  0  0  0  0  0  0
    8.2870    4.7521   -0.1636 H   0  0  0  0  0  0  0  0  0  0  0  0
    7.4668    3.2665    0.3301 H   0  0  0  0  0  0  0  0  0  0  0  0
    7.4052    4.6963    1.3682 H   0  0  0  0  0  0  0  0  0  0  0  0
    5.8260    2.3701    0.8348 H   0  0  0  0  0  0  0  0  0  0  0  0
    4.9308    2.3687   -0.6895 H   0  0  0  0  0  0  0  0  0  0  0  0
    4.0605    2.3304    0.8487 H   0  0  0  0  0  0  0  0  0  0  0  0
  1  2  1  0  0  0  0
  2  3  1  0  0  0  0
  3  4  1  0  0  0  0
  1  5  1  0  0  0  0
  1  6  1  0  0  0  0
  2  7  1  0  0  0  0
  6  8  1  0  0  0  0
  1  9  1  0  0  0  0
  2 10  1  0  0  0  0
  3 11  1  0  0  0  0
  3 12  1  0  0  0  0
  4 13  1  0  0  0  0
  4 14  1  0  0  0  0
  4 15  1  0  0  0  0
  5 16  1  0  0  0  0
  5 17  1  0  0  0  0
  5 18  1  0  0  0  0
  7 19  1  0  0  0  0
  7 20  1  0  0  0  0
  7 21  1  0  0  0  0
M  END
>  <Alias name>
3-Methyl-2-pentanol

>  <logG(inf)>   
2.459

$$$$
2-Nitropropane
  ChemBrain IXL

 13 12  0  0  0  0  0  0  0  0  1 V2000
    1.6766    3.9788    0.1501 O   0  5  0  0  0  0  0  0  0  0  0  0
    2.8148    4.4530    0.0185 N   0  3  0  0  0  0  0  0  0  0  0  0
    3.0032    5.6675    0.1827 O   0  0  0  0  0  0  0  0  0  0  0  0
    3.9407    3.5753   -0.3320 C   0  0  0  0  0  0  0  0  0  0  0  0
    5.2304    4.1082    0.3217 C   0  0  0  0  0  0  0  0  0  0  0  0
    3.6580    2.1488    0.1777 C   0  0  0  0  0  0  0  0  0  0  0  0
    4.0624    3.5566   -1.4080 H   0  0  0  0  0  0  0  0  0  0  0  0
    5.4262    5.1127   -0.0325 H   0  0  0  0  0  0  0  0  0  0  0  0
    6.0608    3.4645    0.0591 H   0  0  0  0  0  0  0  0  0  0  0  0
    5.1105    4.1219    1.3980 H   0  0  0  0  0  0  0  0  0  0  0  0
    4.4852    1.5010   -0.0849 H   0  0  0  0  0  0  0  0  0  0  0  0
    3.5411    2.1666    1.2542 H   0  0  0  0  0  0  0  0  0  0  0  0
    2.7489    1.7761   -0.2780 H   0  0  0  0  0  0  0  0  0  0  0  0
  1  2  1  0  0  0  0
  2  3  2  0  0  0  0
  2  4  1  0  0  0  0
  4  5  1  0  0  0  0
  4  6  1  0  0  0  0
  4  7  1  0  0  0  0
  5  8  1  0  0  0  0
  5  9  1  0  0  0  0
  5 10  1  0  0  0  0
  6 11  1  0  0  0  0
  6 12  1  0  0  0  0
  6 13  1  0  0  0  0
M  END
>  <Alias name>
2-Nitropropane

>  <logG(inf)>   
2.464

$$$$
4-Methyl-2-pentanone
  ChemBrain IXL

 19 18  0  0  0  0  0  0  0  0  1 V2000
    3.6729    3.4321   -0.8129 C   0  0  0  0  0  0  0  0  0  0  0  0
    3.6477    4.1883    0.5320 C   0  0  0  0  0  0  0  0  0  0  0  0
    4.8030    5.2103    0.5716 C   0  0  0  0  0  0  0  0  0  0  0  0
    6.0969    4.5014    0.4429 C   0  0  0  0  0  0  0  0  0  0  0  0
    7.0357    4.8670   -0.6423 C   0  0  0  0  0  0  0  0  0  0  0  0
    6.3893    3.6163    1.2311 O   0  0  0  0  0  0  0  0  0  0  0  0
    2.3033    4.9280    0.6807 C   0  0  0  0  0  0  0  0  0  0  0  0
    4.6161    2.9096   -0.9161 H   0  0  0  0  0  0  0  0  0  0  0  0
    3.5605    4.1381   -1.6264 H   0  0  0  0  0  0  0  0  0  0  0  0
    2.8597    2.7172   -0.8404 H   0  0  0  0  0  0  0  0  0  0  0  0
    3.7625    3.4823    1.3451 H   0  0  0  0  0  0  0  0  0  0  0  0
    4.6926    5.9116   -0.2465 H   0  0  0  0  0  0  0  0  0  0  0  0
    4.7779    5.7465    1.5121 H   0  0  0  0  0  0  0  0  0  0  0  0
    7.4263    5.8614   -0.4622 H   0  0  0  0  0  0  0  0  0  0  0  0
    6.5143    4.8504   -1.5919 H   0  0  0  0  0  0  0  0  0  0  0  0
    7.8531    4.1572   -0.6671 H   0  0  0  0  0  0  0  0  0  0  0  0
    1.4919    4.2112    0.6546 H   0  0  0  0  0  0  0  0  0  0  0  0
    2.2859    5.4587    1.6249 H   0  0  0  0  0  0  0  0  0  0  0  0
    2.1877    5.6340   -0.1323 H   0  0  0  0  0  0  0  0  0  0  0  0
  1  2  1  0  0  0  0
  2  3  1  0  0  0  0
  3  4  1  0  0  0  0
  4  5  1  0  0  0  0
  4  6  2  0  0  0  0
  2  7  1  0  0  0  0
  1  8  1  0  0  0  0
  1  9  1  0  0  0  0
  1 10  1  0  0  0  0
  2 11  1  0  0  0  0
  3 12  1  0  0  0  0
  3 13  1  0  0  0  0
  5 14  1  0  0  0  0
  5 15  1  0  0  0  0
  5 16  1  0  0  0  0
  7 17  1  0  0  0  0
  7 18  1  0  0  0  0
  7 19  1  0  0  0  0
M  END
>  <Alias name>
Methyl isobutyl ketone

>  <logG(inf)>   
2.465

$$$$
Veratric acid
  ChemBrain IXL

 23 23  0  0  0  0  0  0  0  0  1 V2000
    5.8861    5.5257   -0.0400 C   0  0  0  0  0  0  0  0  0  0  0  0
    4.8705    6.4652    0.1386 C   0  0  0  0  0  0  0  0  0  0  0  0
    7.2211    5.9303   -0.0247 C   0  0  0  0  0  0  0  0  0  0  0  0
    5.5496    4.1094   -0.2445 O   0  0  0  0  0  0  0  0  0  0  0  0
    5.1898    7.8092    0.3326 C   0  0  0  0  0  0  0  0  0  0  0  0
    3.4637    6.0388    0.1225 O   0  0  0  0  0  0  0  0  0  0  0  0
    7.5404    7.2744    0.1692 C   0  0  0  0  0  0  0  0  0  0  0  0
    6.7035    3.2163   -0.4232 C   0  0  0  0  0  0  0  0  0  0  0  0
    6.5247    8.2138    0.3479 C   0  0  0  0  0  0  0  0  0  0  0  0
    2.4852    7.1181    0.3188 C   0  0  0  0  0  0  0  0  0  0  0  0
    8.9567    7.7036    0.1855 C   0  0  0  0  0  0  0  0  0  0  0  0
   10.0270    6.7133   -0.0002 O   0  0  0  0  0  0  0  0  0  0  0  0
    9.2358    8.8794    0.3529 O   0  0  0  0  0  0  0  0  0  0  0  0
   10.9394    7.0783    0.0236 H   0  0  0  0  0  0  0  0  0  0  0  0
    8.0096    5.2010   -0.1634 H   0  0  0  0  0  0  0  0  0  0  0  0
    4.4013    8.5386    0.4713 H   0  0  0  0  0  0  0  0  0  0  0  0
    7.3347    3.2618    0.4556 H   0  0  0  0  0  0  0  0  0  0  0  0
    7.2705    3.5284   -1.2915 H   0  0  0  0  0  0  0  0  0  0  0  0
    6.3553    2.2007   -0.5653 H   0  0  0  0  0  0  0  0  0  0  0  0
    6.7726    9.2573    0.4985 H   0  0  0  0  0  0  0  0  0  0  0  0
    1.4837    6.7067    0.2920 H   0  0  0  0  0  0  0  0  0  0  0  0
    2.6560    7.5901    1.2785 H   0  0  0  0  0  0  0  0  0  0  0  0
    2.5949    7.8527   -0.4694 H   0  0  0  0  0  0  0  0  0  0  0  0
  1  2  4  0  0  0  0
  1  3  4  0  0  0  0
  1  4  1  0  0  0  0
  2  5  4  0  0  0  0
  2  6  1  0  0  0  0
  3  7  4  0  0  0  0
  4  8  1  0  0  0  0
  5  9  4  0  0  0  0
  6 10  1  0  0  0  0
  7 11  1  0  0  0  0
  7  9  4  0  0  0  0
 11 12  1  0  0  0  0
 11 13  2  0  0  0  0
 12 14  1  0  0  0  0
  3 15  1  0  0  0  0
  5 16  1  0  0  0  0
  8 17  1  0  0  0  0
  8 18  1  0  0  0  0
  8 19  1  0  0  0  0
  9 20  1  0  0  0  0
 10 21  1  0  0  0  0
 10 22  1  0  0  0  0
 10 23  1  0  0  0  0
M  END
>  <Alias name>
3,4-Dimethoxybenzoic acid

>  <logG(inf)>   
2.466

$$$$
3-Nitrobenzoic acid
  ChemBrain IXL

 17 17  0  0  0  0  0  0  0  0  1 V2000
    6.1746    6.6743    0.0000 C   0  0  0  0  0  0  0  0  0  0  0  0
    4.9296    6.0451    0.0004 C   0  0  0  0  0  0  0  0  0  0  0  0
    4.8520    4.6522    0.0007 C   0  0  0  0  0  0  0  0  0  0  0  0
    6.0194    3.8886    0.0005 C   0  0  0  0  0  0  0  0  0  0  0  0
    7.2644    4.5178    0.0001 C   0  0  0  0  0  0  0  0  0  0  0  0
    7.3421    5.9107   -0.0002 C   0  0  0  0  0  0  0  0  0  0  0  0
    8.4257    2.4751    0.0002 O   0  5  0  0  0  0  0  0  0  0  0  0
    8.4946    3.7132   -0.0001 N   0  3  0  0  0  0  0  0  0  0  0  0
    9.6013    4.2725   -0.0004 O   0  0  0  0  0  0  0  0  0  0  0  0
    3.5311    3.9847    0.0011 C   0  0  0  0  0  0  0  0  0  0  0  0
    3.4632    2.7666    0.0027 O   0  0  0  0  0  0  0  0  0  0  0  0
    2.3009    4.7894   -0.0004 O   0  0  0  0  0  0  0  0  0  0  0  0
    1.4655    4.2712    0.0000 H   0  0  0  0  0  0  0  0  0  0  0  0
    6.2349    7.7556   -0.0002 H   0  0  0  0  0  0  0  0  0  0  0  0
    4.0233    6.6379    0.0006 H   0  0  0  0  0  0  0  0  0  0  0  0
    5.9592    2.8073    0.0007 H   0  0  0  0  0  0  0  0  0  0  0  0
    8.3086    6.3992   -0.0005 H   0  0  0  0  0  0  0  0  0  0  0  0
  1  2  4  0  0  0  0
  2  3  4  0  0  0  0
  3  4  4  0  0  0  0
  4  5  4  0  0  0  0
  5  6  4  0  0  0  0
  6  1  4  0  0  0  0
  7  8  1  0  0  0  0
  8  9  2  0  0  0  0
  3 10  1  0  0  0  0
 10 11  2  0  0  0  0
  8  5  1  0  0  0  0
 10 12  1  0  0  0  0
 12 13  1  0  0  0  0
  1 14  1  0  0  0  0
  2 15  1  0  0  0  0
  4 16  1  0  0  0  0
  6 17  1  0  0  0  0
M  END
>  <Alias name>
3-Nitrobenzoic acid

>  <logG(inf)>   
2.47

$$$$
4-Bromophenol
  ChemBrain IXL

 13 13  0  0  0  0  0  0  0  0  1 V2000
    4.2593    3.1401    0.0000 C   0  0  0  0  0  0  0  0  0  0  0  0
    3.4067    4.2442    0.0004 C   0  0  0  0  0  0  0  0  0  0  0  0
    3.9366    5.5346    0.0004 C   0  0  0  0  0  0  0  0  0  0  0  0
    5.3191    5.7210    0.0000 C   0  0  0  0  0  0  0  0  0  0  0  0
    6.1717    4.6169   -0.0003 C   0  0  0  0  0  0  0  0  0  0  0  0
    5.6418    3.3264   -0.0004 C   0  0  0  0  0  0  0  0  0  0  0  0
    7.6285    4.8132   -0.0007 O   0  0  0  0  0  0  0  0  0  0  0  0
    1.4950    3.9865    0.0009 Br  0  0  0  0  0  0  0  0  0  0  0  0
    8.1592    3.9858    0.0003 H   0  0  0  0  0  0  0  0  0  0  0  0
    3.8480    2.1383    0.0000 H   0  0  0  0  0  0  0  0  0  0  0  0
    3.2746    6.3918    0.0007 H   0  0  0  0  0  0  0  0  0  0  0  0
    5.7304    6.7228    0.0000 H   0  0  0  0  0  0  0  0  0  0  0  0
    6.3038    2.4693   -0.0007 H   0  0  0  0  0  0  0  0  0  0  0  0
  1  2  4  0  0  0  0
  2  3  4  0  0  0  0
  3  4  4  0  0  0  0
  4  5  4  0  0  0  0
  5  6  4  0  0  0  0
  6  1  4  0  0  0  0
  5  7  1  0  0  0  0
  7  9  1  0  0  0  0
  2  8  1  0  0  0  0
  1 10  1  0  0  0  0
  3 11  1  0  0  0  0
  4 12  1  0  0  0  0
  6 13  1  0  0  0  0
M  END
>  <Alias name>
4-Bromophenol

>  <logG(inf)>   
2.47

$$$$
1-Nitropropane
  ChemBrain IXL

 13 12  0  0  0  0  0  0  0  0  1 V2000
    6.9098    4.2272   -1.0026 O   0  5  0  0  0  0  0  0  0  0  0  0
    5.8695    3.7023   -0.5784 N   0  3  0  0  0  0  0  0  0  0  0  0
    5.8288    2.4790   -0.3796 O   0  0  0  0  0  0  0  0  0  0  0  0
    4.6846    4.5302   -0.3113 C   0  0  0  0  0  0  0  0  0  0  0  0
    3.5394    3.6370    0.2038 C   0  0  0  0  0  0  0  0  0  0  0  0
    2.2972    4.5049    0.4839 C   0  0  0  0  0  0  0  0  0  0  0  0
    4.3752    5.0230   -1.2247 H   0  0  0  0  0  0  0  0  0  0  0  0
    4.9259    5.2751    0.4369 H   0  0  0  0  0  0  0  0  0  0  0  0
    3.8488    3.1441    1.1171 H   0  0  0  0  0  0  0  0  0  0  0  0
    3.2980    2.8922   -0.5445 H   0  0  0  0  0  0  0  0  0  0  0  0
    1.4925    3.8773    0.8464 H   0  0  0  0  0  0  0  0  0  0  0  0
    2.5387    5.2501    1.2318 H   0  0  0  0  0  0  0  0  0  0  0  0
    1.9875    4.9975   -0.4295 H   0  0  0  0  0  0  0  0  0  0  0  0
  1  2  1  0  0  0  0
  2  3  2  0  0  0  0
  2  4  1  0  0  0  0
  4  5  1  0  0  0  0
  5  6  1  0  0  0  0
  4  7  1  0  0  0  0
  4  8  1  0  0  0  0
  5  9  1  0  0  0  0
  5 10  1  0  0  0  0
  6 11  1  0  0  0  0
  6 12  1  0  0  0  0
  6 13  1  0  0  0  0
M  END
>  <Alias name>
1-Nitropropane

>  <logG(inf)>   
2.476

$$$$
Dichlorofluoromethane
  ChemBrain IXL

  5  4  0  0  0  0  0  0  0  0  1 V2000
    2.9617    2.4540   -0.0677 C   0  0  0  0  0  0  0  0  0  0  0  0
    3.5811    1.4938   -1.4377 Cl  0  0  0  0  0  0  0  0  0  0  0  0
    3.0548    1.4855    1.4276 Cl  0  0  0  0  0  0  0  0  0  0  0  0
    1.6678    2.7993   -0.3044 F   0  0  0  0  0  0  0  0  0  0  0  0
    3.5597    3.3500    0.0447 H   0  0  0  0  0  0  0  0  0  0  0  0
  1  2  1  0  0  0  0
  1  3  1  0  0  0  0
  1  4  1  0  0  0  0
  1  5  1  0  0  0  0
M  END
>  <Alias name>
Dichlorofluoromethane

>  <logG(inf)>   
2.476

$$$$
s-Butylmethylether
  ChemBrain IXL

 18 17  0  0  0  0  0  0  0  0  1 V2000
    2.2313    2.6890    0.4005 C   0  0  0  0  0  0  0  0  0  0  0  0
    3.0989    5.4889   -0.1223 C   0  0  0  0  0  0  0  0  0  0  0  0
    4.0692    4.3580    0.2756 C   0  0  0  0  0  0  0  0  0  0  0  0
    5.4402    4.6028   -0.3852 C   0  0  0  0  0  0  0  0  0  0  0  0
    6.4126    3.4761    0.0149 C   0  0  0  0  0  0  0  0  0  0  0  0
    3.5316    3.0638   -0.1769 O   0  0  0  0  0  0  0  0  0  0  0  0
    1.9323    1.7210    0.0178 H   0  0  0  0  0  0  0  0  0  0  0  0
    2.3158    2.6402    1.4791 H   0  0  0  0  0  0  0  0  0  0  0  0
    1.4886    3.4287    0.1297 H   0  0  0  0  0  0  0  0  0  0  0  0
    2.1385    5.3236    0.3489 H   0  0  0  0  0  0  0  0  0  0  0  0
    3.5011    6.4404    0.2029 H   0  0  0  0  0  0  0  0  0  0  0  0
    2.9766    5.4977   -1.1983 H   0  0  0  0  0  0  0  0  0  0  0  0
    4.1852    4.3442    1.3522 H   0  0  0  0  0  0  0  0  0  0  0  0
    5.8356    5.5551   -0.0540 H   0  0  0  0  0  0  0  0  0  0  0  0
    5.3250    4.6147   -1.4620 H   0  0  0  0  0  0  0  0  0  0  0  0
    7.3756    3.6485   -0.4495 H   0  0  0  0  0  0  0  0  0  0  0  0
    6.0175    2.5236   -0.3163 H   0  0  0  0  0  0  0  0  0  0  0  0
    6.5281    3.4643    1.0917 H   0  0  0  0  0  0  0  0  0  0  0  0
  2  3  1  0  0  0  0
  3  4  1  0  0  0  0
  4  5  1  0  0  0  0
  1  6  1  0  0  0  0
  3  6  1  0  0  0  0
  1  7  1  0  0  0  0
  1  8  1  0  0  0  0
  1  9  1  0  0  0  0
  2 10  1  0  0  0  0
  2 11  1  0  0  0  0
  2 12  1  0  0  0  0
  3 13  1  0  0  0  0
  4 14  1  0  0  0  0
  4 15  1  0  0  0  0
  5 16  1  0  0  0  0
  5 17  1  0  0  0  0
  5 18  1  0  0  0  0
M  END
>  <Alias name>
s-Butylmethylether

>  <logG(inf)>   
2.48

$$$$
Methylisobutyrate
  ChemBrain IXL

 17 16  0  0  0  0  0  0  0  0  1 V2000
    2.4268    3.6714    0.4045 C   0  0  0  0  0  0  0  0  0  0  0  0
    3.5126    4.4119   -0.4002 C   0  0  0  0  0  0  0  0  0  0  0  0
    4.8161    3.7385   -0.2060 C   0  0  0  0  0  0  0  0  0  0  0  0
    6.0548    4.5294   -0.1766 O   0  0  0  0  0  0  0  0  0  0  0  0
    4.8625    2.5269   -0.0703 O   0  0  0  0  0  0  0  0  0  0  0  0
    3.6098    5.8700    0.0891 C   0  0  0  0  0  0  0  0  0  0  0  0
    7.2844    3.7505    0.0297 C   0  0  0  0  0  0  0  0  0  0  0  0
    2.3596    2.6463    0.0617 H   0  0  0  0  0  0  0  0  0  0  0  0
    2.6852    3.6841    1.4561 H   0  0  0  0  0  0  0  0  0  0  0  0
    1.4727    4.1633    0.2611 H   0  0  0  0  0  0  0  0  0  0  0  0
    3.2534    4.4005   -1.4517 H   0  0  0  0  0  0  0  0  0  0  0  0
    2.6562    6.3631   -0.0540 H   0  0  0  0  0  0  0  0  0  0  0  0
    4.3735    6.3901   -0.4757 H   0  0  0  0  0  0  0  0  0  0  0  0
    3.8679    5.8814    1.1408 H   0  0  0  0  0  0  0  0  0  0  0  0
    8.1377    4.4175    0.0343 H   0  0  0  0  0  0  0  0  0  0  0  0
    7.3939    3.0299   -0.7713 H   0  0  0  0  0  0  0  0  0  0  0  0
    7.2275    3.2305    0.9779 H   0  0  0  0  0  0  0  0  0  0  0  0
  1  2  1  0  0  0  0
  2  3  1  0  0  0  0
  3  4  1  0  0  0  0
  3  5  2  0  0  0  0
  2  6  1  0  0  0  0
  4  7  1  0  0  0  0
  1  8  1  0  0  0  0
  1  9  1  0  0  0  0
  1 10  1  0  0  0  0
  2 11  1  0  0  0  0
  6 12  1  0  0  0  0
  6 13  1  0  0  0  0
  6 14  1  0  0  0  0
  7 15  1  0  0  0  0
  7 16  1  0  0  0  0
  7 17  1  0  0  0  0
M  END
>  <Alias name>
Methyl isobutanoate

>  <logG(inf)>   
2.49

$$$$
4-Methylphenol
  ChemBrain IXL

 16 16  0  0  0  0  0  0  0  0  1 V2000
    3.9822    3.5398   -0.5373 C   0  0  0  0  0  0  0  0  0  0  0  0
    3.5820    4.8297   -0.1881 C   0  0  0  0  0  0  0  0  0  0  0  0
    4.5389    5.8154    0.0540 C   0  0  0  0  0  0  0  0  0  0  0  0
    5.8961    5.5112   -0.0530 C   0  0  0  0  0  0  0  0  0  0  0  0
    6.2964    4.2213   -0.4022 C   0  0  0  0  0  0  0  0  0  0  0  0
    5.3395    3.2356   -0.6443 C   0  0  0  0  0  0  0  0  0  0  0  0
    7.7266    3.9008   -0.5149 O   0  0  0  0  0  0  0  0  0  0  0  0
    2.0827    5.1657   -0.0699 C   0  0  0  0  0  0  0  0  0  0  0  0
    3.2414    2.7766   -0.7247 H   0  0  0  0  0  0  0  0  0  0  0  0
    4.2290    6.8141    0.3244 H   0  0  0  0  0  0  0  0  0  0  0  0
    6.6370    6.2744    0.1345 H   0  0  0  0  0  0  0  0  0  0  0  0
    5.6494    2.2369   -0.9146 H   0  0  0  0  0  0  0  0  0  0  0  0
    8.3156    4.6241   -0.3350 H   0  0  0  0  0  0  0  0  0  0  0  0
    1.4978    4.2864   -0.2959 H   0  0  0  0  0  0  0  0  0  0  0  0
    1.8655    5.4938    0.9359 H   0  0  0  0  0  0  0  0  0  0  0  0
    1.8340    5.9524   -0.7668 H   0  0  0  0  0  0  0  0  0  0  0  0
  1  2  4  0  0  0  0
  2  3  4  0  0  0  0
  3  4  4  0  0  0  0
  4  5  4  0  0  0  0
  5  6  4  0  0  0  0
  6  1  4  0  0  0  0
  5  7  1  0  0  0  0
  2  8  1  0  0  0  0
  1  9  1  0  0  0  0
  3 10  1  0  0  0  0
  4 11  1  0  0  0  0
  6 12  1  0  0  0  0
  7 13  1  0  0  0  0
  8 14  1  0  0  0  0
  8 15  1  0  0  0  0
  8 16  1  0  0  0  0
M  END
>  <Alias name>
p-Cresol

>  <logG(inf)>   
2.491

$$$$
1-Methylpyrrole
  ChemBrain IXL

 13 13  0  0  0  0  0  0  0  0  1 V2000
    3.5608    2.4480    0.4173 C   0  0  0  0  0  0  0  0  0  0  0  0
    3.2803    3.5330   -0.0340 C   0  0  0  0  0  0  0  0  0  0  0  0
    4.8142    2.5029    0.8459 C   0  0  0  0  0  0  0  0  0  0  0  0
    5.2245    3.6182    0.6308 C   0  0  0  0  0  0  0  0  0  0  0  0
    4.2916    4.2831    0.0835 N   0  0  0  0  0  0  0  0  0  0  0  0
    4.3631    5.6477   -0.3286 C   0  0  0  0  0  0  0  0  0  0  0  0
    2.8931    1.5835    0.4594 H   0  0  0  0  0  0  0  0  0  0  0  0
    2.3224    3.8066   -0.4639 H   0  0  0  0  0  0  0  0  0  0  0  0
    5.3830    1.6911    1.3112 H   0  0  0  0  0  0  0  0  0  0  0  0
    6.2231    3.9777    0.8698 H   0  0  0  0  0  0  0  0  0  0  0  0
    3.3653    6.0367   -0.4276 H   0  0  0  0  0  0  0  0  0  0  0  0
    4.8731    5.7060   -1.2807 H   0  0  0  0  0  0  0  0  0  0  0  0
    4.9044    6.2169    0.4142 H   0  0  0  0  0  0  0  0  0  0  0  0
  1  2  2  0  0  0  0
  1  3  1  0  0  0  0
  3  4  2  0  0  0  0
  4  5  1  0  0  0  0
  5  2  1  0  0  0  0
  5  6  1  0  0  0  0
  1  7  1  0  0  0  0
  2  8  1  0  0  0  0
  3  9  1  0  0  0  0
  4 10  1  0  0  0  0
  6 11  1  0  0  0  0
  6 12  1  0  0  0  0
  6 13  1  0  0  0  0
M  END
>  <Alias name>
1-Methylpyrrole

>  <logG(inf)>   
2.502

$$$$
Benzoic acid
  ChemBrain IXL

 15 15  0  0  0  0  0  0  0  0  1 V2000
    2.8223    5.4896    0.2171 C   0  0  0  0  0  0  0  0  0  0  0  0
    2.4789    4.3187    0.8934 C   0  0  0  0  0  0  0  0  0  0  0  0
    3.3942    3.2694    0.9804 C   0  0  0  0  0  0  0  0  0  0  0  0
    4.6528    3.3909    0.3911 C   0  0  0  0  0  0  0  0  0  0  0  0
    4.9963    4.5618   -0.2852 C   0  0  0  0  0  0  0  0  0  0  0  0
    4.0810    5.6112   -0.3722 C   0  0  0  0  0  0  0  0  0  0  0  0
    6.3138    4.6890   -0.9020 C   0  0  0  0  0  0  0  0  0  0  0  0
    6.6143    5.7130   -1.4934 O   0  0  0  0  0  0  0  0  0  0  0  0
    7.2781    3.5833   -0.8104 O   0  0  0  0  0  0  0  0  0  0  0  0
    2.1138    6.3019    0.1497 H   0  0  0  0  0  0  0  0  0  0  0  0
    1.5045    4.2246    1.3496 H   0  0  0  0  0  0  0  0  0  0  0  0
    3.1283    2.3630    1.5040 H   0  0  0  0  0  0  0  0  0  0  0  0
    5.3613    2.5786    0.4585 H   0  0  0  0  0  0  0  0  0  0  0  0
    4.3468    6.5176   -0.8957 H   0  0  0  0  0  0  0  0  0  0  0  0
    8.1123    3.7418   -1.2363 H   0  0  0  0  0  0  0  0  0  0  0  0
  1  2  4  0  0  0  0
  2  3  4  0  0  0  0
  3  4  4  0  0  0  0
  4  5  4  0  0  0  0
  5  6  4  0  0  0  0
  6  1  4  0  0  0  0
  5  7  1  0  0  0  0
  7  8  2  0  0  0  0
  7  9  1  0  0  0  0
  1 10  1  0  0  0  0
  2 11  1  0  0  0  0
  3 12  1  0  0  0  0
  4 13  1  0  0  0  0
  6 14  1  0  0  0  0
  9 15  1  0  0  0  0
M  END
>  <Alias name>
Benzoic acid

>  <logG(inf)>   
2.51

$$$$
Ethylchloroacetate
  ChemBrain IXL

 14 13  0  0  0  0  0  0  0  0  1 V2000
    2.8905    4.9058    0.9546 C   0  0  0  0  0  0  0  0  0  0  0  0
    2.9158    3.4263    0.9251 C   0  0  0  0  0  0  0  0  0  0  0  0
    2.0538    2.7898    1.5084 O   0  0  0  0  0  0  0  0  0  0  0  0
    3.9794    2.7239    0.1930 O   0  0  0  0  0  0  0  0  0  0  0  0
    4.9593    3.5973   -0.4688 C   0  0  0  0  0  0  0  0  0  0  0  0
    6.0101    2.7339   -1.1935 C   0  0  0  0  0  0  0  0  0  0  0  0
    1.4920    5.4576    1.9151 Cl  0  0  0  0  0  0  0  0  0  0  0  0
    3.8047    5.2736    1.4039 H   0  0  0  0  0  0  0  0  0  0  0  0
    2.8067    5.2857   -0.0561 H   0  0  0  0  0  0  0  0  0  0  0  0
    4.4524    4.2285   -1.1882 H   0  0  0  0  0  0  0  0  0  0  0  0
    5.4496    4.2163    0.2723 H   0  0  0  0  0  0  0  0  0  0  0  0
    6.7320    3.3774   -1.6810 H   0  0  0  0  0  0  0  0  0  0  0  0
    5.5197    2.1149   -1.9346 H   0  0  0  0  0  0  0  0  0  0  0  0
    6.5170    2.1027   -0.4741 H   0  0  0  0  0  0  0  0  0  0  0  0
  1  2  1  0  0  0  0
  2  3  2  0  0  0  0
  2  4  1  0  0  0  0
  4  5  1  0  0  0  0
  5  6  1  0  0  0  0
  1  7  1  0  0  0  0
  1  8  1  0  0  0  0
  1  9  1  0  0  0  0
  5 10  1  0  0  0  0
  5 11  1  0  0  0  0
  6 12  1  0  0  0  0
  6 13  1  0  0  0  0
  6 14  1  0  0  0  0
M  END
>  <Alias name>
Chloroacetic acid ethylester

>  <logG(inf)>   
2.51

$$$$
Amobarbital
  ChemBrain IXL

 34 34  0  0  0  0  0  0  0  0  1 V2000
    5.2070    5.5844    1.3206 C   0  0  0  0  0  0  0  0  0  0  0  0
    5.2744    4.1847    1.5336 N   0  0  0  0  0  0  0  0  0  0  0  0
    5.0287    3.2778    0.4862 C   0  0  0  0  0  0  0  0  0  0  0  0
    4.6290    3.7386   -0.7818 N   0  0  0  0  0  0  0  0  0  0  0  0
    4.4142    5.1183   -1.0250 C   0  0  0  0  0  0  0  0  0  0  0  0
    4.7362    6.1667    0.0109 C   0  0  0  0  0  0  0  0  0  0  0  0
    5.5384    6.3368    2.2213 O   0  0  0  0  0  0  0  0  0  0  0  0
    3.9602    5.4660   -2.1021 O   0  0  0  0  0  0  0  0  0  0  0  0
    5.1635    2.0793    0.6796 O   0  0  0  0  0  0  0  0  0  0  0  0
    3.4709    6.9935    0.2770 C   0  0  0  0  0  0  0  0  0  0  0  0
    5.8479    7.0512   -0.5431 C   0  0  0  0  0  0  0  0  0  0  0  0
    2.4007    6.0784    0.9280 C   0  0  0  0  0  0  0  0  0  0  0  0
    7.0835    6.1602   -0.8214 C   0  0  0  0  0  0  0  0  0  0  0  0
    8.2338    7.0120   -1.3717 C   0  0  0  0  0  0  0  0  0  0  0  0
    9.4285    6.0958   -1.7104 C   0  0  0  0  0  0  0  0  0  0  0  0
    8.6607    8.0411   -0.3110 C   0  0  0  0  0  0  0  0  0  0  0  0
    5.5062    3.8317    2.4514 H   0  0  0  0  0  0  0  0  0  0  0  0
    4.4899    3.0740   -1.5299 H   0  0  0  0  0  0  0  0  0  0  0  0
    3.0912    7.3866   -0.6563 H   0  0  0  0  0  0  0  0  0  0  0  0
    3.7052    7.8093    0.9473 H   0  0  0  0  0  0  0  0  0  0  0  0
    5.5187    7.5160   -1.4630 H   0  0  0  0  0  0  0  0  0  0  0  0
    6.1027    7.8132    0.1814 H   0  0  0  0  0  0  0  0  0  0  0  0
    2.1922    5.2412    0.2706 H   0  0  0  0  0  0  0  0  0  0  0  0
    2.7715    5.7064    1.8770 H   0  0  0  0  0  0  0  0  0  0  0  0
    1.4920    6.6425    1.0924 H   0  0  0  0  0  0  0  0  0  0  0  0
    6.8216    5.3983   -1.5466 H   0  0  0  0  0  0  0  0  0  0  0  0
    7.3981    5.6842    0.1003 H   0  0  0  0  0  0  0  0  0  0  0  0
    7.9072    7.5265   -2.2660 H   0  0  0  0  0  0  0  0  0  0  0  0
   10.2414    6.6925   -2.1034 H   0  0  0  0  0  0  0  0  0  0  0  0
    9.1252    5.3656   -2.4513 H   0  0  0  0  0  0  0  0  0  0  0  0
    9.7569    5.5841   -0.8133 H   0  0  0  0  0  0  0  0  0  0  0  0
    7.8183    8.6748   -0.0638 H   0  0  0  0  0  0  0  0  0  0  0  0
    9.4672    8.6482   -0.7015 H   0  0  0  0  0  0  0  0  0  0  0  0
    8.9966    7.5234    0.5795 H   0  0  0  0  0  0  0  0  0  0  0  0
  1  2  1  0  0  0  0
  2  3  1  0  0  0  0
  3  4  1  0  0  0  0
  4  5  1  0  0  0  0
  5  6  1  0  0  0  0
  6  1  1  0  0  0  0
  1  7  2  0  0  0  0
  5  8  2  0  0  0  0
  3  9  2  0  0  0  0
  6 10  1  0  0  0  0
  6 11  1  0  0  0  0
 10 12  1  0  0  0  0
 11 13  1  0  0  0  0
 13 14  1  0  0  0  0
 14 15  1  0  0  0  0
 14 16  1  0  0  0  0
  2 17  1  0  0  0  0
  4 18  1  0  0  0  0
 10 19  1  0  0  0  0
 10 20  1  0  0  0  0
 11 21  1  0  0  0  0
 11 22  1  0  0  0  0
 12 23  1  0  0  0  0
 12 24  1  0  0  0  0
 12 25  1  0  0  0  0
 13 26  1  0  0  0  0
 13 27  1  0  0  0  0
 14 28  1  0  0  0  0
 15 29  1  0  0  0  0
 15 30  1  0  0  0  0
 15 31  1  0  0  0  0
 16 32  1  0  0  0  0
 16 33  1  0  0  0  0
 16 34  1  0  0  0  0
M  END
>  <Alias name>
Amylobarbitone

>  <logG(inf)>   
2.523

$$$$
Guaiacol
  ChemBrain IXL

 17 17  0  0  0  0  0  0  0  0  1 V2000
    2.9056    3.9503    0.0000 C   0  0  0  0  0  0  0  0  0  0  0  0
    2.5452    5.2947    0.1024 C   0  0  0  0  0  0  0  0  0  0  0  0
    3.5319    6.2805    0.1404 C   0  0  0  0  0  0  0  0  0  0  0  0
    4.8790    5.9222    0.0759 C   0  0  0  0  0  0  0  0  0  0  0  0
    5.2410    4.5762   -0.0266 C   0  0  0  0  0  0  0  0  0  0  0  0
    4.2529    3.5911   -0.0645 C   0  0  0  0  0  0  0  0  0  0  0  0
    4.6312    2.1749   -0.1723 O   0  0  0  0  0  0  0  0  0  0  0  0
    6.6632    4.1937   -0.0950 O   0  0  0  0  0  0  0  0  0  0  0  0
    7.6192    5.3126   -0.0466 C   0  0  0  0  0  0  0  0  0  0  0  0
    5.5987    2.0052   -0.2126 H   0  0  0  0  0  0  0  0  0  0  0  0
    2.1396    3.1856   -0.0294 H   0  0  0  0  0  0  0  0  0  0  0  0
    1.4999    5.5729    0.1524 H   0  0  0  0  0  0  0  0  0  0  0  0
    3.2524    7.3239    0.2198 H   0  0  0  0  0  0  0  0  0  0  0  0
    5.6431    6.6886    0.1055 H   0  0  0  0  0  0  0  0  0  0  0  0
    7.4396    5.9777   -0.8825 H   0  0  0  0  0  0  0  0  0  0  0  0
    8.6294    4.9269   -0.1031 H   0  0  0  0  0  0  0  0  0  0  0  0
    7.4920    5.8566    0.8815 H   0  0  0  0  0  0  0  0  0  0  0  0
  1  2  4  0  0  0  0
  2  3  4  0  0  0  0
  3  4  4  0  0  0  0
  4  5  4  0  0  0  0
  5  6  4  0  0  0  0
  6  1  4  0  0  0  0
  6  7  1  0  0  0  0
  5  8  1  0  0  0  0
  8  9  1  0  0  0  0
  7 10  1  0  0  0  0
  1 11  1  0  0  0  0
  2 12  1  0  0  0  0
  3 13  1  0  0  0  0
  4 14  1  0  0  0  0
  9 15  1  0  0  0  0
  9 16  1  0  0  0  0
  9 17  1  0  0  0  0
M  END
>  <Alias name>
2-Methoxyphenol

>  <logG(inf)>   
2.53

$$$$
3-Hexanol
  ChemBrain IXL

 21 20  0  0  0  0  0  0  0  0  1 V2000
    3.6413    4.5866   -0.2801 C   0  0  0  0  0  0  0  0  0  0  0  0
    4.7566    5.5507    0.1688 C   0  0  0  0  0  0  0  0  0  0  0  0
    6.1311    4.9248   -0.1380 C   0  0  0  0  0  0  0  0  0  0  0  0
    7.2464    5.8893    0.3106 C   0  0  0  0  0  0  0  0  0  0  0  0
    8.6211    5.2646    0.0022 C   0  0  0  0  0  0  0  0  0  0  0  0
    6.2626    3.6522    0.5864 O   0  0  0  0  0  0  0  0  0  0  0  0
    2.2669    5.2125    0.0267 C   0  0  0  0  0  0  0  0  0  0  0  0
    3.7379    3.6517    0.2519 H   0  0  0  0  0  0  0  0  0  0  0  0
    3.7262    4.4072   -1.3417 H   0  0  0  0  0  0  0  0  0  0  0  0
    4.6600    6.4856   -0.3631 H   0  0  0  0  0  0  0  0  0  0  0  0
    4.6717    5.7301    1.2304 H   0  0  0  0  0  0  0  0  0  0  0  0
    6.2159    4.7451   -1.1996 H   0  0  0  0  0  0  0  0  0  0  0  0
    7.1487    6.8245   -0.2208 H   0  0  0  0  0  0  0  0  0  0  0  0
    7.1622    6.0681    1.3723 H   0  0  0  0  0  0  0  0  0  0  0  0
    9.4024    5.9411    0.3158 H   0  0  0  0  0  0  0  0  0  0  0  0
    8.7050    5.0852   -1.0595 H   0  0  0  0  0  0  0  0  0  0  0  0
    8.7193    4.3299    0.5341 H   0  0  0  0  0  0  0  0  0  0  0  0
    7.0852    3.1965    0.4515 H   0  0  0  0  0  0  0  0  0  0  0  0
    1.4853    4.5369   -0.2879 H   0  0  0  0  0  0  0  0  0  0  0  0
    2.1819    5.3919    1.0883 H   0  0  0  0  0  0  0  0  0  0  0  0
    2.1703    6.1475   -0.5052 H   0  0  0  0  0  0  0  0  0  0  0  0
  1  2  1  0  0  0  0
  2  3  1  0  0  0  0
  3  4  1  0  0  0  0
  4  5  1  0  0  0  0
  3  6  1  0  0  0  0
  1  7  1  0  0  0  0
  1  8  1  0  0  0  0
  1  9  1  0  0  0  0
  2 10  1  0  0  0  0
  2 11  1  0  0  0  0
  3 12  1  0  0  0  0
  4 13  1  0  0  0  0
  4 14  1  0  0  0  0
  5 15  1  0  0  0  0
  5 16  1  0  0  0  0
  5 17  1  0  0  0  0
  6 18  1  0  0  0  0
  7 19  1  0  0  0  0
  7 20  1  0  0  0  0
  7 21  1  0  0  0  0
M  END
>  <Alias name>
3-Hexanol

>  <logG(inf)>   
2.542

$$$$
4-Methyl-2-pentanol
  ChemBrain IXL

 21 20  0  0  0  0  0  0  0  0  1 V2000
    4.1150    6.0142    0.2590 C   0  0  0  0  0  0  0  0  0  0  0  0
    3.7467    4.7603   -0.5611 C   0  0  0  0  0  0  0  0  0  0  0  0
    4.8716    3.7069   -0.4357 C   0  0  0  0  0  0  0  0  0  0  0  0
    5.0529    3.3042    1.0459 C   0  0  0  0  0  0  0  0  0  0  0  0
    3.7387    2.7035    1.5859 C   0  0  0  0  0  0  0  0  0  0  0  0
    3.5746    5.1503   -2.0422 C   0  0  0  0  0  0  0  0  0  0  0  0
    6.1256    2.3046    1.1514 O   0  0  0  0  0  0  0  0  0  0  0  0
    5.9697    1.4733    0.6505 H   0  0  0  0  0  0  0  0  0  0  0  0
    4.2202    5.7461    1.3021 H   0  0  0  0  0  0  0  0  0  0  0  0
    3.3326    6.7557    0.1548 H   0  0  0  0  0  0  0  0  0  0  0  0
    5.0497    6.4222   -0.1053 H   0  0  0  0  0  0  0  0  0  0  0  0
    2.8193    4.3453   -0.1890 H   0  0  0  0  0  0  0  0  0  0  0  0
    4.6102    2.8311   -1.0167 H   0  0  0  0  0  0  0  0  0  0  0  0
    5.7980    4.1238   -0.8108 H   0  0  0  0  0  0  0  0  0  0  0  0
    5.3168    4.1772    1.6283 H   0  0  0  0  0  0  0  0  0  0  0  0
    3.4679    1.8373    0.9949 H   0  0  0  0  0  0  0  0  0  0  0  0
    3.8753    2.4073    2.6185 H   0  0  0  0  0  0  0  0  0  0  0  0
    2.9508    3.4429    1.5247 H   0  0  0  0  0  0  0  0  0  0  0  0
    2.7862    5.8873   -2.1322 H   0  0  0  0  0  0  0  0  0  0  0  0
    3.3146    4.2713   -2.6190 H   0  0  0  0  0  0  0  0  0  0  0  0
    4.5020    5.5662   -2.4162 H   0  0  0  0  0  0  0  0  0  0  0  0
  1  2  1  0  0  0  0
  2  3  1  0  0  0  0
  3  4  1  0  0  0  0
  4  5  1  0  0  0  0
  2  6  1  0  0  0  0
  4  7  1  0  0  0  0
  7  8  1  0  0  0  0
  1  9  1  0  0  0  0
  1 10  1  0  0  0  0
  1 11  1  0  0  0  0
  2 12  1  0  0  0  0
  3 13  1  0  0  0  0
  3 14  1  0  0  0  0
  4 15  1  0  0  0  0
  5 16  1  0  0  0  0
  5 17  1  0  0  0  0
  5 18  1  0  0  0  0
  6 19  1  0  0  0  0
  6 20  1  0  0  0  0
  6 21  1  0  0  0  0
M  END
>  <Alias name>
4-Methyl-2-pentanol

>  <logG(inf)>   
2.544

$$$$
2-Hexanone
  ChemBrain IXL

 19 18  0  0  0  0  0  0  0  0  1 V2000
    3.8091    3.5530   -0.0960 C   0  0  0  0  0  0  0  0  0  0  0  0
    2.5933    4.3749    0.0956 C   0  0  0  0  0  0  0  0  0  0  0  0
    2.7160    5.8187    0.3970 C   0  0  0  0  0  0  0  0  0  0  0  0
    1.4899    3.8623    0.0051 O   0  0  0  0  0  0  0  0  0  0  0  0
    5.0473    4.4694   -0.1379 C   0  0  0  0  0  0  0  0  0  0  0  0
    6.3128    3.6140   -0.3417 C   0  0  0  0  0  0  0  0  0  0  0  0
    7.5514    4.5300   -0.3794 C   0  0  0  0  0  0  0  0  0  0  0  0
    3.7324    3.0069   -1.0281 H   0  0  0  0  0  0  0  0  0  0  0  0
    3.9052    2.8536    0.7253 H   0  0  0  0  0  0  0  0  0  0  0  0
    1.7303    6.2409    0.5487 H   0  0  0  0  0  0  0  0  0  0  0  0
    3.2000    6.3206   -0.4317 H   0  0  0  0  0  0  0  0  0  0  0  0
    3.3075    5.9511    1.2945 H   0  0  0  0  0  0  0  0  0  0  0  0
    5.1256    5.0133    0.7954 H   0  0  0  0  0  0  0  0  0  0  0  0
    4.9498    5.1707   -0.9574 H   0  0  0  0  0  0  0  0  0  0  0  0
    6.2357    3.0723   -1.2763 H   0  0  0  0  0  0  0  0  0  0  0  0
    6.4087    2.9107    0.4763 H   0  0  0  0  0  0  0  0  0  0  0  0
    7.6283    5.0718    0.5551 H   0  0  0  0  0  0  0  0  0  0  0  0
    7.4556    5.2331   -1.1975 H   0  0  0  0  0  0  0  0  0  0  0  0
    8.4408    3.9287   -0.5224 H   0  0  0  0  0  0  0  0  0  0  0  0
  1  2  1  0  0  0  0
  2  3  1  0  0  0  0
  2  4  2  0  0  0  0
  1  5  1  0  0  0  0
  5  6  1  0  0  0  0
  6  7  1  0  0  0  0
  1  8  1  0  0  0  0
  1  9  1  0  0  0  0
  3 10  1  0  0  0  0
  3 11  1  0  0  0  0
  3 12  1  0  0  0  0
  5 13  1  0  0  0  0
  5 14  1  0  0  0  0
  6 15  1  0  0  0  0
  6 16  1  0  0  0  0
  7 17  1  0  0  0  0
  7 18  1  0  0  0  0
  7 19  1  0  0  0  0
M  END
>  <Alias name>
2-Hexanone

>  <logG(inf)>   
2.551

$$$$
Ethylisopropylketone
  ChemBrain IXL

 19 18  0  0  0  0  0  0  0  0  1 V2000
    2.4444    3.0250    0.7333 C   0  0  0  0  0  0  0  0  0  0  0  0
    3.3936    4.1226    0.2147 C   0  0  0  0  0  0  0  0  0  0  0  0
    4.7213    3.5333   -0.0685 C   0  0  0  0  0  0  0  0  0  0  0  0
    5.8189    4.3894   -0.5712 C   0  0  0  0  0  0  0  0  0  0  0  0
    7.1636    3.8774   -0.0194 C   0  0  0  0  0  0  0  0  0  0  0  0
    5.5923    5.8410   -0.1062 C   0  0  0  0  0  0  0  0  0  0  0  0
    4.9110    2.3418    0.1124 O   0  0  0  0  0  0  0  0  0  0  0  0
    1.4721    3.4557    0.9382 H   0  0  0  0  0  0  0  0  0  0  0  0
    2.3452    2.2497   -0.0164 H   0  0  0  0  0  0  0  0  0  0  0  0
    2.8490    2.5981    1.6427 H   0  0  0  0  0  0  0  0  0  0  0  0
    3.4948    4.8966    0.9654 H   0  0  0  0  0  0  0  0  0  0  0  0
    2.9878    4.5513   -0.6933 H   0  0  0  0  0  0  0  0  0  0  0  0
    5.8364    4.3556   -1.6535 H   0  0  0  0  0  0  0  0  0  0  0  0
    7.3214    2.8562   -0.3436 H   0  0  0  0  0  0  0  0  0  0  0  0
    7.1472    3.9141    1.0628 H   0  0  0  0  0  0  0  0  0  0  0  0
    7.9671    4.5020   -0.3898 H   0  0  0  0  0  0  0  0  0  0  0  0
    6.3970    6.4670   -0.4717 H   0  0  0  0  0  0  0  0  0  0  0  0
    4.6486    6.2019   -0.4964 H   0  0  0  0  0  0  0  0  0  0  0  0
    5.5719    5.8744    0.9760 H   0  0  0  0  0  0  0  0  0  0  0  0
  1  2  1  0  0  0  0
  2  3  1  0  0  0  0
  3  4  1  0  0  0  0
  4  5  1  0  0  0  0
  4  6  1  0  0  0  0
  3  7  2  0  0  0  0
  1  8  1  0  0  0  0
  1  9  1  0  0  0  0
  1 10  1  0  0  0  0
  2 11  1  0  0  0  0
  2 12  1  0  0  0  0
  4 13  1  0  0  0  0
  5 14  1  0  0  0  0
  5 15  1  0  0  0  0
  5 16  1  0  0  0  0
  6 17  1  0  0  0  0
  6 18  1  0  0  0  0
  6 19  1  0  0  0  0
M  END
>  <Alias name>
Ethylisopropylketone

>  <logG(inf)>   
2.558

$$$$
Metoxuron
  ChemBrain IXL

 28 28  0  0  0  0  0  0  0  0  1 V2000
    7.9968    7.4095    0.2259 N   0  0  0  0  0  0  0  0  0  0  0  0
    9.3420    6.8334    0.3717 C   0  0  0  0  0  0  0  0  0  0  0  0
    9.4980    5.6249    0.3112 O   0  0  0  0  0  0  0  0  0  0  0  0
   10.4999    7.7130    0.5906 N   0  0  0  0  0  0  0  0  0  0  0  0
   11.8437    7.1356    0.7356 C   0  0  0  0  0  0  0  0  0  0  0  0
   10.3139    9.1698    0.6647 C   0  0  0  0  0  0  0  0  0  0  0  0
    4.6400    4.8586   -0.4054 C   0  0  0  0  0  0  0  0  0  0  0  0
    4.4645    6.2463   -0.3359 C   0  0  0  0  0  0  0  0  0  0  0  0
    5.5652    7.0778   -0.1291 C   0  0  0  0  0  0  0  0  0  0  0  0
    6.8397    6.5297    0.0082 C   0  0  0  0  0  0  0  0  0  0  0  0
    7.0157    5.1480   -0.0609 C   0  0  0  0  0  0  0  0  0  0  0  0
    5.9172    4.3138   -0.2675 C   0  0  0  0  0  0  0  0  0  0  0  0
    3.4871    3.9597   -0.6238 O   0  0  0  0  0  0  0  0  0  0  0  0
    2.1794    4.6176   -0.7577 C   0  0  0  0  0  0  0  0  0  0  0  0
    2.8560    6.9587   -0.5078 Cl  0  0  0  0  0  0  0  0  0  0  0  0
    7.8588    8.4789    0.2789 H   0  0  0  0  0  0  0  0  0  0  0  0
   12.5630    7.9286    0.8770 H   0  0  0  0  0  0  0  0  0  0  0  0
   12.0936    6.5774   -0.1545 H   0  0  0  0  0  0  0  0  0  0  0  0
   11.8618    6.4764    1.5909 H   0  0  0  0  0  0  0  0  0  0  0  0
    9.2592    9.3973    0.6959 H   0  0  0  0  0  0  0  0  0  0  0  0
   10.7901    9.5484    1.5570 H   0  0  0  0  0  0  0  0  0  0  0  0
   10.7567    9.6339   -0.2041 H   0  0  0  0  0  0  0  0  0  0  0  0
    5.4299    8.1480   -0.0755 H   0  0  0  0  0  0  0  0  0  0  0  0
    8.0030    4.7237    0.0455 H   0  0  0  0  0  0  0  0  0  0  0  0
    6.0553    3.2440   -0.3207 H   0  0  0  0  0  0  0  0  0  0  0  0
    1.4154    3.8701   -0.9126 H   0  0  0  0  0  0  0  0  0  0  0  0
    1.9613    5.1728    0.1424 H   0  0  0  0  0  0  0  0  0  0  0  0
    2.1993    5.2907   -1.6019 H   0  0  0  0  0  0  0  0  0  0  0  0
  1  2  1  0  0  0  0
  2  3  2  0  0  0  0
  2  4  1  0  0  0  0
  4  5  1  0  0  0  0
  4  6  1  0  0  0  0
  7  8  4  0  0  0  0
  8  9  4  0  0  0  0
  9 10  4  0  0  0  0
 10 11  4  0  0  0  0
 11 12  4  0  0  0  0
 12  7  4  0  0  0  0
 10  1  1  0  0  0  0
  7 13  1  0  0  0  0
 13 14  1  0  0  0  0
  8 15  1  0  0  0  0
  1 16  1  0  0  0  0
  5 17  1  0  0  0  0
  5 18  1  0  0  0  0
  5 19  1  0  0  0  0
  6 20  1  0  0  0  0
  6 21  1  0  0  0  0
  6 22  1  0  0  0  0
  9 23  1  0  0  0  0
 11 24  1  0  0  0  0
 12 25  1  0  0  0  0
 14 26  1  0  0  0  0
 14 27  1  0  0  0  0
 14 28  1  0  0  0  0
M  END
>  <Alias name>
Metoxuron

>  <logG(inf)>   
2.564

$$$$
2-Methylaniline
  ChemBrain IXL

 17 17  0  0  0  0  0  0  0  0  1 V2000
    2.4476    3.2091    0.8159 C   0  0  0  0  0  0  0  0  0  0  0  0
    2.4021    4.5584    0.4638 C   0  0  0  0  0  0  0  0  0  0  0  0
    3.5750    5.2297    0.1156 C   0  0  0  0  0  0  0  0  0  0  0  0
    4.7987    4.5531    0.1184 C   0  0  0  0  0  0  0  0  0  0  0  0
    4.8438    3.1950    0.4729 C   0  0  0  0  0  0  0  0  0  0  0  0
    3.6662    2.5287    0.8204 C   0  0  0  0  0  0  0  0  0  0  0  0
    6.1264    2.4581    0.4831 N   0  0  0  0  0  0  0  0  0  0  0  0
    6.0964    5.3100   -0.2705 C   0  0  0  0  0  0  0  0  0  0  0  0
    1.5393    2.6908    1.0851 H   0  0  0  0  0  0  0  0  0  0  0  0
    1.4586    5.0838    0.4607 H   0  0  0  0  0  0  0  0  0  0  0  0
    3.5364    6.2747   -0.1565 H   0  0  0  0  0  0  0  0  0  0  0  0
    3.6989    1.4843    1.0933 H   0  0  0  0  0  0  0  0  0  0  0  0
    7.0091    2.9440    0.2263 H   0  0  0  0  0  0  0  0  0  0  0  0
    6.1458    1.4518    0.7473 H   0  0  0  0  0  0  0  0  0  0  0  0
    5.8592    6.3359   -0.5148 H   0  0  0  0  0  0  0  0  0  0  0  0
    6.5486    4.8321   -1.1272 H   0  0  0  0  0  0  0  0  0  0  0  0
    6.7876    5.2888    0.5593 H   0  0  0  0  0  0  0  0  0  0  0  0
  1  2  4  0  0  0  0
  2  3  4  0  0  0  0
  3  4  4  0  0  0  0
  4  5  4  0  0  0  0
  5  6  4  0  0  0  0
  6  1  4  0  0  0  0
  5  7  1  0  0  0  0
  4  8  1  0  0  0  0
  1  9  1  0  0  0  0
  2 10  1  0  0  0  0
  3 11  1  0  0  0  0
  6 12  1  0  0  0  0
  7 13  1  0  0  0  0
  7 14  1  0  0  0  0
  8 15  1  0  0  0  0
  8 16  1  0  0  0  0
  8 17  1  0  0  0  0
M  END
>  <Alias name>
o-Toluidine

>  <logG(inf)>   
2.565

$$$$
Diethylcarbonate
  ChemBrain IXL

 18 17  0  0  0  0  0  0  0  0  1 V2000
    5.7352    3.7552    0.3414 C   0  0  0  0  0  0  0  0  0  0  0  0
    5.6602    2.5747    0.6419 O   0  0  0  0  0  0  0  0  0  0  0  0
    4.6066    4.6611    0.6189 O   0  0  0  0  0  0  0  0  0  0  0  0
    6.9542    4.2721   -0.2984 O   0  0  0  0  0  0  0  0  0  0  0  0
    3.4407    4.0314    1.2592 C   0  0  0  0  0  0  0  0  0  0  0  0
    2.3470    5.0915    1.4903 C   0  0  0  0  0  0  0  0  0  0  0  0
    6.9310    5.7068   -0.6174 C   0  0  0  0  0  0  0  0  0  0  0  0
    8.2640    6.1070   -1.2775 C   0  0  0  0  0  0  0  0  0  0  0  0
    3.0550    3.2488    0.6175 H   0  0  0  0  0  0  0  0  0  0  0  0
    3.7370    3.6054    2.2099 H   0  0  0  0  0  0  0  0  0  0  0  0
    1.4889    4.6281    1.9612 H   0  0  0  0  0  0  0  0  0  0  0  0
    2.7325    5.8738    2.1322 H   0  0  0  0  0  0  0  0  0  0  0  0
    2.0508    5.5176    0.5398 H   0  0  0  0  0  0  0  0  0  0  0  0
    6.1147    5.9120   -1.2989 H   0  0  0  0  0  0  0  0  0  0  0  0
    6.7934    6.2769    0.2930 H   0  0  0  0  0  0  0  0  0  0  0  0
    8.2473    7.1638   -1.5129 H   0  0  0  0  0  0  0  0  0  0  0  0
    8.4016    5.5364   -2.1876 H   0  0  0  0  0  0  0  0  0  0  0  0
    9.0802    5.9017   -0.5959 H   0  0  0  0  0  0  0  0  0  0  0  0
  1  2  2  0  0  0  0
  1  3  1  0  0  0  0
  1  4  1  0  0  0  0
  3  5  1  0  0  0  0
  5  6  1  0  0  0  0
  4  7  1  0  0  0  0
  7  8  1  0  0  0  0
  5  9  1  0  0  0  0
  5 10  1  0  0  0  0
  6 11  1  0  0  0  0
  6 12  1  0  0  0  0
  6 13  1  0  0  0  0
  7 14  1  0  0  0  0
  7 15  1  0  0  0  0
  8 16  1  0  0  0  0
  8 17  1  0  0  0  0
  8 18  1  0  0  0  0
M  END
>  <Alias name>
Diethylcarbonate

>  <logG(inf)>   
2.572

$$$$
Furan
  ChemBrain IXL

  9  9  0  0  0  0  0  0  0  0  1 V2000
    5.1679    4.5027   -0.1023 O   0  0  0  0  0  0  0  0  0  0  0  0
    3.7396    4.7950   -0.1308 C   0  0  0  0  0  0  0  0  0  0  0  0
    3.0552    3.6817   -0.0124 C   0  0  0  0  0  0  0  0  0  0  0  0
    3.9166    2.6213    0.0979 C   0  0  0  0  0  0  0  0  0  0  0  0
    5.1550    3.0526    0.0504 C   0  0  0  0  0  0  0  0  0  0  0  0
    3.3205    5.7519   -0.2309 H   0  0  0  0  0  0  0  0  0  0  0  0
    2.0023    3.6134   -0.0035 H   0  0  0  0  0  0  0  0  0  0  0  0
    3.6280    1.6120    0.2046 H   0  0  0  0  0  0  0  0  0  0  0  0
    6.0075    2.4440    0.1131 H   0  0  0  0  0  0  0  0  0  0  0  0
  1  2  1  0  0  0  0
  2  3  2  0  0  0  0
  3  4  1  0  0  0  0
  4  5  2  0  0  0  0
  5  1  1  0  0  0  0
  2  6  1  0  0  0  0
  3  7  1  0  0  0  0
  4  8  1  0  0  0  0
  5  9  1  0  0  0  0
M  END
>  <Alias name>
Furan

>  <logG(inf)>   
2.578

$$$$
3-Ethyl-3-pentanol
  ChemBrain IXL

 24 23  0  0  0  0  0  0  0  0  1 V2000
    7.4004    3.8734    0.1260 C   0  0  0  0  0  0  0  0  0  0  0  0
    6.1248    4.2129    0.9257 C   0  0  0  0  0  0  0  0  0  0  0  0
    4.8718    3.9137    0.0672 C   0  0  0  0  0  0  0  0  0  0  0  0
    3.6025    4.2622    0.8791 C   0  0  0  0  0  0  0  0  0  0  0  0
    2.3462    3.9607    0.0360 C   0  0  0  0  0  0  0  0  0  0  0  0
    4.9117    4.7583   -1.2330 C   0  0  0  0  0  0  0  0  0  0  0  0
    4.9370    6.2617   -0.8825 C   0  0  0  0  0  0  0  0  0  0  0  0
    4.8479    2.4846   -0.2816 O   0  0  0  0  0  0  0  0  0  0  0  0
    5.6158    2.1719   -0.8090 H   0  0  0  0  0  0  0  0  0  0  0  0
    7.4386    4.4804   -0.7691 H   0  0  0  0  0  0  0  0  0  0  0  0
    7.3873    2.8262   -0.1480 H   0  0  0  0  0  0  0  0  0  0  0  0
    8.2722    4.0755    0.7356 H   0  0  0  0  0  0  0  0  0  0  0  0
    6.0948    3.6119    1.8261 H   0  0  0  0  0  0  0  0  0  0  0  0
    6.1366    5.2612    1.1942 H   0  0  0  0  0  0  0  0  0  0  0  0
    3.5798    3.6663    1.7830 H   0  0  0  0  0  0  0  0  0  0  0  0
    3.6177    5.3121    1.1413 H   0  0  0  0  0  0  0  0  0  0  0  0
    2.3379    2.9129   -0.2375 H   0  0  0  0  0  0  0  0  0  0  0  0
    1.4602    4.1896    0.6150 H   0  0  0  0  0  0  0  0  0  0  0  0
    2.3575    4.5677   -0.8599 H   0  0  0  0  0  0  0  0  0  0  0  0
    5.7992    4.5064   -1.7985 H   0  0  0  0  0  0  0  0  0  0  0  0
    4.0346    4.5431   -1.8289 H   0  0  0  0  0  0  0  0  0  0  0  0
    4.0484    6.5171   -0.3201 H   0  0  0  0  0  0  0  0  0  0  0  0
    4.9651    6.8437   -1.7952 H   0  0  0  0  0  0  0  0  0  0  0  0
    5.8152    6.4802   -0.2892 H   0  0  0  0  0  0  0  0  0  0  0  0
  1  2  1  0  0  0  0
  2  3  1  0  0  0  0
  3  4  1  0  0  0  0
  4  5  1  0  0  0  0
  3  6  1  0  0  0  0
  6  7  1  0  0  0  0
  3  8  1  0  0  0  0
  8  9  1  0  0  0  0
  1 10  1  0  0  0  0
  1 11  1  0  0  0  0
  1 12  1  0  0  0  0
  2 13  1  0  0  0  0
  2 14  1  0  0  0  0
  4 15  1  0  0  0  0
  4 16  1  0  0  0  0
  5 17  1  0  0  0  0
  5 18  1  0  0  0  0
  5 19  1  0  0  0  0
  6 20  1  0  0  0  0
  6 21  1  0  0  0  0
  7 22  1  0  0  0  0
  7 23  1  0  0  0  0
  7 24  1  0  0  0  0
M  END
>  <Alias name>
Triethylmethanol

>  <logG(inf)>   
2.579

$$$$
Methylmethacrylate
  ChemBrain IXL

 15 14  0  0  0  0  0  0  0  0  1 V2000
    3.5118    4.3974    0.3359 C   0  0  0  0  0  0  0  0  0  0  0  0
    4.7705    5.0660   -0.0691 C   0  0  0  0  0  0  0  0  0  0  0  0
    4.7905    6.2745   -0.2427 O   0  0  0  0  0  0  0  0  0  0  0  0
    5.9964    4.2730   -0.2621 O   0  0  0  0  0  0  0  0  0  0  0  0
    2.3994    5.1162    0.5107 C   0  0  0  0  0  0  0  0  0  0  0  0
    7.1845    5.0440   -0.6638 C   0  0  0  0  0  0  0  0  0  0  0  0
    3.4865    2.9319    0.5472 C   0  0  0  0  0  0  0  0  0  0  0  0
    1.4794    4.6272    0.8068 H   0  0  0  0  0  0  0  0  0  0  0  0
    2.4172    6.1883    0.3563 H   0  0  0  0  0  0  0  0  0  0  0  0
    7.4107    5.7813    0.0967 H   0  0  0  0  0  0  0  0  0  0  0  0
    6.9894    5.5441   -1.6047 H   0  0  0  0  0  0  0  0  0  0  0  0
    8.0273    4.3741   -0.7792 H   0  0  0  0  0  0  0  0  0  0  0  0
    4.4586    2.5163    0.3123 H   0  0  0  0  0  0  0  0  0  0  0  0
    3.2437    2.7204    1.5812 H   0  0  0  0  0  0  0  0  0  0  0  0
    2.7384    2.4871   -0.0975 H   0  0  0  0  0  0  0  0  0  0  0  0
  1  2  1  0  0  0  0
  2  3  2  0  0  0  0
  2  4  1  0  0  0  0
  1  5  2  0  0  0  0
  4  6  1  0  0  0  0
  1  7  1  0  0  0  0
  5  8  1  0  0  0  0
  5  9  1  0  0  0  0
  6 10  1  0  0  0  0
  6 11  1  0  0  0  0
  6 12  1  0  0  0  0
  7 13  1  0  0  0  0
  7 14  1  0  0  0  0
  7 15  1  0  0  0  0
M  END
>  <Alias name>
Methyl methacrylate

>  <logG(inf)>   
2.584

$$$$
2,3-Dimethyl-3-pentanol
  ChemBrain IXL

 24 23  0  0  0  0  0  0  0  0  1 V2000
    5.0303    3.7727    0.4751 C   0  0  0  0  0  0  0  0  0  0  0  0
    6.3332    4.3290   -0.1363 C   0  0  0  0  0  0  0  0  0  0  0  0
    2.3989    4.1898    1.7901 C   0  0  0  0  0  0  0  0  0  0  0  0
    2.4988    3.7777    0.3062 C   0  0  0  0  0  0  0  0  0  0  0  0
    3.8090    4.3311   -0.3050 C   0  0  0  0  0  0  0  0  0  0  0  0
    5.0442    2.2306    0.3952 C   0  0  0  0  0  0  0  0  0  0  0  0
    3.8066    5.7998   -0.2191 O   0  0  0  0  0  0  0  0  0  0  0  0
    3.8977    3.9078   -1.7876 C   0  0  0  0  0  0  0  0  0  0  0  0
    3.7616    6.1634    0.6927 H   0  0  0  0  0  0  0  0  0  0  0  0
    4.9638    4.0775    1.5112 H   0  0  0  0  0  0  0  0  0  0  0  0
    6.3204    5.4109   -0.0901 H   0  0  0  0  0  0  0  0  0  0  0  0
    6.4127    4.0126   -1.1682 H   0  0  0  0  0  0  0  0  0  0  0  0
    7.1821    3.9541    0.4219 H   0  0  0  0  0  0  0  0  0  0  0  0
    1.4759    3.8081    2.2086 H   0  0  0  0  0  0  0  0  0  0  0  0
    3.2382    3.7802    2.3367 H   0  0  0  0  0  0  0  0  0  0  0  0
    2.4099    5.2695    1.8670 H   0  0  0  0  0  0  0  0  0  0  0  0
    1.6520    4.1798   -0.2360 H   0  0  0  0  0  0  0  0  0  0  0  0
    2.4932    2.6981    0.2312 H   0  0  0  0  0  0  0  0  0  0  0  0
    5.8972    1.8494    0.9428 H   0  0  0  0  0  0  0  0  0  0  0  0
    5.1141    1.9224   -0.6398 H   0  0  0  0  0  0  0  0  0  0  0  0
    4.1337    1.8377    0.8284 H   0  0  0  0  0  0  0  0  0  0  0  0
    4.8092    4.2977   -2.2213 H   0  0  0  0  0  0  0  0  0  0  0  0
    3.0452    4.3024   -2.3264 H   0  0  0  0  0  0  0  0  0  0  0  0
    3.8983    2.8278   -1.8563 H   0  0  0  0  0  0  0  0  0  0  0  0
  1  2  1  0  0  0  0
  4  5  1  0  0  0  0
  5  1  1  0  0  0  0
  3  4  1  0  0  0  0
  1  6  1  0  0  0  0
  5  7  1  0  0  0  0
  5  8  1  0  0  0  0
  7  9  1  0  0  0  0
  1 10  1  0  0  0  0
  2 11  1  0  0  0  0
  2 12  1  0  0  0  0
  2 13  1  0  0  0  0
  3 14  1  0  0  0  0
  3 15  1  0  0  0  0
  3 16  1  0  0  0  0
  4 17  1  0  0  0  0
  4 18  1  0  0  0  0
  6 19  1  0  0  0  0
  6 20  1  0  0  0  0
  6 21  1  0  0  0  0
  8 22  1  0  0  0  0
  8 23  1  0  0  0  0
  8 24  1  0  0  0  0
M  END
>  <Alias name>
2,3-Dimethyl-3-pentanol

>  <logG(inf)>   
2.589

$$$$
Diethylmalonate
  ChemBrain IXL

 23 22  0  0  0  0  0  0  0  0  1 V2000
    7.8013    5.8763    0.2702 C   0  0  0  0  0  0  0  0  0  0  0  0
    6.0131    7.4196   -0.2411 C   0  0  0  0  0  0  0  0  0  0  0  0
    5.7181    8.1742   -1.1538 O   0  0  0  0  0  0  0  0  0  0  0  0
    4.9694    6.6236    0.4260 O   0  0  0  0  0  0  0  0  0  0  0  0
    8.8651    5.5554    0.7749 O   0  0  0  0  0  0  0  0  0  0  0  0
    6.8955    4.8442   -0.2631 O   0  0  0  0  0  0  0  0  0  0  0  0
    7.3752    3.4604   -0.1301 C   0  0  0  0  0  0  0  0  0  0  0  0
    6.3278    2.4961   -0.7178 C   0  0  0  0  0  0  0  0  0  0  0  0
    3.6067    6.8187   -0.0921 C   0  0  0  0  0  0  0  0  0  0  0  0
    2.6286    5.9184    0.6856 C   0  0  0  0  0  0  0  0  0  0  0  0
    7.4220    7.3048    0.1947 C   0  0  0  0  0  0  0  0  0  0  0  0
    7.5299    3.2309    0.9169 H   0  0  0  0  0  0  0  0  0  0  0  0
    8.3097    3.3490   -0.6661 H   0  0  0  0  0  0  0  0  0  0  0  0
    6.6804    1.4769   -0.6199 H   0  0  0  0  0  0  0  0  0  0  0  0
    5.3934    2.6080   -0.1818 H   0  0  0  0  0  0  0  0  0  0  0  0
    6.1731    2.7257   -1.7647 H   0  0  0  0  0  0  0  0  0  0  0  0
    3.5792    6.5582   -1.1430 H   0  0  0  0  0  0  0  0  0  0  0  0
    3.3187    7.8555    0.0306 H   0  0  0  0  0  0  0  0  0  0  0  0
    2.9164    4.8817    0.5620 H   0  0  0  0  0  0  0  0  0  0  0  0
    2.6569    6.1781    1.7365 H   0  0  0  0  0  0  0  0  0  0  0  0
    1.6251    6.0624    0.3049 H   0  0  0  0  0  0  0  0  0  0  0  0
    7.5362    7.7606    1.1704 H   0  0  0  0  0  0  0  0  0  0  0  0
    8.0623    7.8110   -0.5173 H   0  0  0  0  0  0  0  0  0  0  0  0
  2  3  2  0  0  0  0
  2  4  1  0  0  0  0
  1  5  2  0  0  0  0
  1  6  1  0  0  0  0
  6  7  1  0  0  0  0
  7  8  1  0  0  0  0
  4  9  1  0  0  0  0
  9 10  1  0  0  0  0
  1 11  1  0  0  0  0
 11  2  1  0  0  0  0
  7 12  1  0  0  0  0
  7 13  1  0  0  0  0
  8 14  1  0  0  0  0
  8 15  1  0  0  0  0
  8 16  1  0  0  0  0
  9 17  1  0  0  0  0
  9 18  1  0  0  0  0
 10 19  1  0  0  0  0
 10 20  1  0  0  0  0
 10 21  1  0  0  0  0
 11 22  1  0  0  0  0
 11 23  1  0  0  0  0
M  END
>  <Alias name>
Diethyl malonate

>  <logG(inf)>   
2.599

$$$$
Ethylchloride
  ChemBrain IXL

  8  7  0  0  0  0  0  0  0  0  1 V2000
    3.5548    3.1858    0.1554 C   0  0  0  0  0  0  0  0  0  0  0  0
    2.0835    2.8404   -0.1453 C   0  0  0  0  0  0  0  0  0  0  0  0
    4.5298    1.6917    0.1491 Cl  0  0  0  0  0  0  0  0  0  0  0  0
    3.9285    3.8638   -0.6019 H   0  0  0  0  0  0  0  0  0  0  0  0
    3.6234    3.6574    1.1278 H   0  0  0  0  0  0  0  0  0  0  0  0
    1.4918    3.7474   -0.1415 H   0  0  0  0  0  0  0  0  0  0  0  0
    2.0149    2.3687   -1.1178 H   0  0  0  0  0  0  0  0  0  0  0  0
    1.7098    2.1623    0.6119 H   0  0  0  0  0  0  0  0  0  0  0  0
  1  2  1  0  0  0  0
  1  3  1  0  0  0  0
  1  4  1  0  0  0  0
  1  5  1  0  0  0  0
  2  6  1  0  0  0  0
  2  7  1  0  0  0  0
  2  8  1  0  0  0  0
M  END
>  <Alias name>
Chloroethane

>  <logG(inf)>   
2.6

$$$$
Valeronitrile
  ChemBrain IXL

 15 14  0  0  0  0  0  0  0  0  1 V2000
    4.8129    4.0628   -0.1875 C   0  0  0  0  0  0  0  0  0  0  0  0
    6.0105    5.0074   -0.4083 C   0  0  0  0  0  0  0  0  0  0  0  0
    3.5646    4.8915    0.1741 C   0  0  0  0  0  0  0  0  0  0  0  0
    2.3671    3.9471    0.3949 C   0  0  0  0  0  0  0  0  0  0  0  0
    7.2585    4.1788   -0.7698 C   0  0  0  0  0  0  0  0  0  0  0  0
    8.1963    3.5562   -1.0414 N   0  0  0  0  0  0  0  0  0  0  0  0
    4.6235    3.5020   -1.0944 H   0  0  0  0  0  0  0  0  0  0  0  0
    5.0377    3.3776    0.6204 H   0  0  0  0  0  0  0  0  0  0  0  0
    5.7857    5.6926   -1.2162 H   0  0  0  0  0  0  0  0  0  0  0  0
    6.1999    5.5683    0.4986 H   0  0  0  0  0  0  0  0  0  0  0  0
    3.7539    5.4523    1.0810 H   0  0  0  0  0  0  0  0  0  0  0  0
    3.3397    5.5767   -0.6338 H   0  0  0  0  0  0  0  0  0  0  0  0
    2.5918    3.2619    1.2028 H   0  0  0  0  0  0  0  0  0  0  0  0
    1.4902    4.5296    0.6489 H   0  0  0  0  0  0  0  0  0  0  0  0
    2.1776    3.3863   -0.5120 H   0  0  0  0  0  0  0  0  0  0  0  0
  1  2  1  0  0  0  0
  1  3  1  0  0  0  0
  3  4  1  0  0  0  0
  5  6  3  0  0  0  0
  5  2  1  0  0  0  0
  1  7  1  0  0  0  0
  1  8  1  0  0  0  0
  2  9  1  0  0  0  0
  2 10  1  0  0  0  0
  3 11  1  0  0  0  0
  3 12  1  0  0  0  0
  4 13  1  0  0  0  0
  4 14  1  0  0  0  0
  4 15  1  0  0  0  0
M  END
>  <Alias name>
Pentanenitrile

>  <logG(inf)>   
2.604

$$$$
Allyl ether
  ChemBrain IXL

 17 16  0  0  0  0  0  0  0  0  1 V2000
    5.4012    5.2967    0.3136 O   0  0  0  0  0  0  0  0  0  0  0  0
    4.7436    3.9820    0.3148 C   0  0  0  0  0  0  0  0  0  0  0  0
    6.8278    5.2776   -0.0403 C   0  0  0  0  0  0  0  0  0  0  0  0
    3.3197    4.1431    0.6854 C   0  0  0  0  0  0  0  0  0  0  0  0
    7.3635    6.6568   -0.0036 C   0  0  0  0  0  0  0  0  0  0  0  0
    2.5224    3.0744    0.7539 C   0  0  0  0  0  0  0  0  0  0  0  0
    8.6481    6.8821   -0.2894 C   0  0  0  0  0  0  0  0  0  0  0  0
    4.8121    3.5431   -0.6729 H   0  0  0  0  0  0  0  0  0  0  0  0
    5.2324    3.3345    1.0324 H   0  0  0  0  0  0  0  0  0  0  0  0
    7.3674    4.6617    0.6686 H   0  0  0  0  0  0  0  0  0  0  0  0
    6.9472    4.8703   -1.0367 H   0  0  0  0  0  0  0  0  0  0  0  0
    2.9246    5.1280    0.9011 H   0  0  0  0  0  0  0  0  0  0  0  0
    6.7135    7.4833    0.2552 H   0  0  0  0  0  0  0  0  0  0  0  0
    2.9174    2.0892    0.5382 H   0  0  0  0  0  0  0  0  0  0  0  0
    1.4807    3.1926    1.0251 H   0  0  0  0  0  0  0  0  0  0  0  0
    9.0397    7.8914   -0.2625 H   0  0  0  0  0  0  0  0  0  0  0  0
    9.2985    6.0556   -0.5483 H   0  0  0  0  0  0  0  0  0  0  0  0
  1  2  1  0  0  0  0
  1  3  1  0  0  0  0
  2  4  1  0  0  0  0
  3  5  1  0  0  0  0
  4  6  2  0  0  0  0
  5  7  2  0  0  0  0
  2  8  1  0  0  0  0
  2  9  1  0  0  0  0
  3 10  1  0  0  0  0
  3 11  1  0  0  0  0
  4 12  1  0  0  0  0
  5 13  1  0  0  0  0
  6 14  1  0  0  0  0
  6 15  1  0  0  0  0
  7 16  1  0  0  0  0
  7 17  1  0  0  0  0
M  END
>  <Alias name>
Allyl ether

>  <logG(inf)>   
2.607

$$$$
3-Hexanone
  ChemBrain IXL

 19 18  0  0  0  0  0  0  0  0  1 V2000
    4.6941    5.1269    0.1665 C   0  0  0  0  0  0  0  0  0  0  0  0
    5.7154    4.0557    0.2229 C   0  0  0  0  0  0  0  0  0  0  0  0
    7.0578    4.2814   -0.3582 C   0  0  0  0  0  0  0  0  0  0  0  0
    5.4508    2.9869    0.7489 O   0  0  0  0  0  0  0  0  0  0  0  0
    3.4341    4.6007   -0.5501 C   0  0  0  0  0  0  0  0  0  0  0  0
    7.8481    5.2541    0.5381 C   0  0  0  0  0  0  0  0  0  0  0  0
    2.3705    5.7146   -0.6034 C   0  0  0  0  0  0  0  0  0  0  0  0
    4.4359    5.4322    1.1727 H   0  0  0  0  0  0  0  0  0  0  0  0
    5.0906    5.9754   -0.3775 H   0  0  0  0  0  0  0  0  0  0  0  0
    7.5868    3.3385   -0.4220 H   0  0  0  0  0  0  0  0  0  0  0  0
    6.9556    4.7057   -1.3494 H   0  0  0  0  0  0  0  0  0  0  0  0
    3.6912    4.2986   -1.5579 H   0  0  0  0  0  0  0  0  0  0  0  0
    3.0390    3.7504   -0.0081 H   0  0  0  0  0  0  0  0  0  0  0  0
    7.3197    6.1974    0.6009 H   0  0  0  0  0  0  0  0  0  0  0  0
    8.8308    5.4184    0.1138 H   0  0  0  0  0  0  0  0  0  0  0  0
    7.9493    4.8302    1.5296 H   0  0  0  0  0  0  0  0  0  0  0  0
    1.4851    5.3446   -1.1052 H   0  0  0  0  0  0  0  0  0  0  0  0
    2.1143    6.0175    0.4044 H   0  0  0  0  0  0  0  0  0  0  0  0
    2.7648    6.5645   -1.1465 H   0  0  0  0  0  0  0  0  0  0  0  0
  1  2  1  0  0  0  0
  2  3  1  0  0  0  0
  2  4  2  0  0  0  0
  1  5  1  0  0  0  0
  3  6  1  0  0  0  0
  5  7  1  0  0  0  0
  1  8  1  0  0  0  0
  1  9  1  0  0  0  0
  3 10  1  0  0  0  0
  3 11  1  0  0  0  0
  5 12  1  0  0  0  0
  5 13  1  0  0  0  0
  6 14  1  0  0  0  0
  6 15  1  0  0  0  0
  6 16  1  0  0  0  0
  7 17  1  0  0  0  0
  7 18  1  0  0  0  0
  7 19  1  0  0  0  0
M  END
>  <Alias name>
3-Hexanone

>  <logG(inf)>   
2.615

$$$$
2,3-Dimethyl-2-pentanol
  ChemBrain IXL

 24 23  0  0  0  0  0  0  0  0  1 V2000
    5.4699    4.0073    1.5795 O   0  0  0  0  0  0  0  0  0  0  0  0
    5.7182    4.1920    0.1406 C   0  0  0  0  0  0  0  0  0  0  0  0
    4.3728    4.1487   -0.6304 C   0  0  0  0  0  0  0  0  0  0  0  0
    3.4516    5.2887   -0.1338 C   0  0  0  0  0  0  0  0  0  0  0  0
    2.1201    5.2567   -0.9119 C   0  0  0  0  0  0  0  0  0  0  0  0
    3.6836    2.7869   -0.3904 C   0  0  0  0  0  0  0  0  0  0  0  0
    6.6411    3.0651   -0.3681 C   0  0  0  0  0  0  0  0  0  0  0  0
    6.4041    5.5549   -0.0912 C   0  0  0  0  0  0  0  0  0  0  0  0
    4.8983    4.6906    1.9946 H   0  0  0  0  0  0  0  0  0  0  0  0
    4.5613    4.2747   -1.6894 H   0  0  0  0  0  0  0  0  0  0  0  0
    3.2546    5.1599    0.9229 H   0  0  0  0  0  0  0  0  0  0  0  0
    3.9381    6.2414   -0.2960 H   0  0  0  0  0  0  0  0  0  0  0  0
    1.4855    6.0663   -0.5737 H   0  0  0  0  0  0  0  0  0  0  0  0
    2.3178    5.3712   -1.9705 H   0  0  0  0  0  0  0  0  0  0  0  0
    1.6218    4.3120   -0.7378 H   0  0  0  0  0  0  0  0  0  0  0  0
    2.7466    2.7559   -0.9307 H   0  0  0  0  0  0  0  0  0  0  0  0
    4.3263    1.9899   -0.7404 H   0  0  0  0  0  0  0  0  0  0  0  0
    3.4943    2.6595    0.6683 H   0  0  0  0  0  0  0  0  0  0  0  0
    6.1727    2.1059   -0.1907 H   0  0  0  0  0  0  0  0  0  0  0  0
    7.5861    3.1074    0.1592 H   0  0  0  0  0  0  0  0  0  0  0  0
    6.8143    3.1917   -1.4297 H   0  0  0  0  0  0  0  0  0  0  0  0
    7.3516    5.5753    0.4328 H   0  0  0  0  0  0  0  0  0  0  0  0
    6.5748    5.6977   -1.1511 H   0  0  0  0  0  0  0  0  0  0  0  0
    5.7693    6.3476    0.2823 H   0  0  0  0  0  0  0  0  0  0  0  0
  1  9  1  0  0  0  0
  1  2  1  0  0  0  0
  2  8  1  0  0  0  0
  2  7  1  0  0  0  0
  2  3  1  0  0  0  0
  3  6  1  0  0  0  0
  3  4  1  0  0  0  0
  4  5  1  0  0  0  0
  3 10  1  0  0  0  0
  4 11  1  0  0  0  0
  4 12  1  0  0  0  0
  5 13  1  0  0  0  0
  5 14  1  0  0  0  0
  5 15  1  0  0  0  0
  6 16  1  0  0  0  0
  6 17  1  0  0  0  0
  6 18  1  0  0  0  0
  7 19  1  0  0  0  0
  7 20  1  0  0  0  0
  7 21  1  0  0  0  0
  8 22  1  0  0  0  0
  8 23  1  0  0  0  0
  8 24  1  0  0  0  0
M  END
>  <Alias name>
2,3-Dimethyl-2-pentanol

>  <logG(inf)>   
2.616

$$$$
Bromochloromethane
  ChemBrain IXL

  5  4  0  0  0  0  0  0  0  0  1 V2000
    1.4958    3.5321    0.6307 Cl  0  0  0  0  0  0  0  0  0  0  0  0
    2.7161    2.3603    0.0649 C   0  0  0  0  0  0  0  0  0  0  0  0
    4.1009    3.2909   -0.9032 Br  0  0  0  0  0  0  0  0  0  0  0  0
    2.2450    1.6349   -0.5869 H   0  0  0  0  0  0  0  0  0  0  0  0
    3.1505    1.8517    0.9167 H   0  0  0  0  0  0  0  0  0  0  0  0
  1  2  1  0  0  0  0
  2  3  1  0  0  0  0
  2  4  1  0  0  0  0
  2  5  1  0  0  0  0
M  END
>  <Alias name>
Halon 1011

>  <logG(inf)>   
2.636

$$$$
Isobutylmethylether
  ChemBrain IXL

 18 17  0  0  0  0  0  0  0  0  1 V2000
    2.1890    4.5321    0.4625 C   0  0  0  0  0  0  0  0  0  0  0  0
    3.5660    4.0241    0.5443 O   0  0  0  0  0  0  0  0  0  0  0  0
    4.6121    5.0562    0.5081 C   0  0  0  0  0  0  0  0  0  0  0  0
    5.9972    4.3872    0.6015 C   0  0  0  0  0  0  0  0  0  0  0  0
    7.0936    5.4696    0.5703 C   0  0  0  0  0  0  0  0  0  0  0  0
    6.1866    3.4297   -0.5911 C   0  0  0  0  0  0  0  0  0  0  0  0
    1.4951    3.7014    0.4969 H   0  0  0  0  0  0  0  0  0  0  0  0
    1.9990    5.1961    1.2967 H   0  0  0  0  0  0  0  0  0  0  0  0
    2.0584    5.0732   -0.4665 H   0  0  0  0  0  0  0  0  0  0  0  0
    4.5406    5.6103   -0.4196 H   0  0  0  0  0  0  0  0  0  0  0  0
    4.4809    5.7326    1.3437 H   0  0  0  0  0  0  0  0  0  0  0  0
    6.0669    3.8292    1.5270 H   0  0  0  0  0  0  0  0  0  0  0  0
    6.9605    6.1424    1.4085 H   0  0  0  0  0  0  0  0  0  0  0  0
    7.0238    6.0276   -0.3552 H   0  0  0  0  0  0  0  0  0  0  0  0
    8.0670    4.9994    0.6359 H   0  0  0  0  0  0  0  0  0  0  0  0
    7.1600    2.9597   -0.5255 H   0  0  0  0  0  0  0  0  0  0  0  0
    6.1167    3.9877   -1.5166 H   0  0  0  0  0  0  0  0  0  0  0  0
    5.4161    2.6690   -0.5691 H   0  0  0  0  0  0  0  0  0  0  0  0
  1  2  1  0  0  0  0
  2  3  1  0  0  0  0
  3  4  1  0  0  0  0
  4  5  1  0  0  0  0
  4  6  1  0  0  0  0
  1  7  1  0  0  0  0
  1  8  1  0  0  0  0
  1  9  1  0  0  0  0
  3 10  1  0  0  0  0
  3 11  1  0  0  0  0
  4 12  1  0  0  0  0
  5 13  1  0  0  0  0
  5 14  1  0  0  0  0
  5 15  1  0  0  0  0
  6 16  1  0  0  0  0
  6 17  1  0  0  0  0
  6 18  1  0  0  0  0
M  END
>  <Alias name>
Isobutylmethylether

>  <logG(inf)>   
2.645

$$$$
Methane
  ChemBrain IXL

  5  4  0  0  0  0  0  0  0  0  1 V2000
    2.4663    2.4826    0.0163 C   0  0  0  0  0  0  0  0  0  0  0  0
    2.8716    1.4953   -0.1489 H   0  0  0  0  0  0  0  0  0  0  0  0
    1.9190    2.7983   -0.8596 H   0  0  0  0  0  0  0  0  0  0  0  0
    3.2726    3.1756    0.2062 H   0  0  0  0  0  0  0  0  0  0  0  0
    1.8019    2.4612    0.8676 H   0  0  0  0  0  0  0  0  0  0  0  0
  1  2  1  0  0  0  0
  1  3  1  0  0  0  0
  1  4  1  0  0  0  0
  1  5  1  0  0  0  0
M  END
>  <Alias name>
Methane

>  <logG(inf)>   
2.659

$$$$
2,5-Dimethylphenol
  ChemBrain IXL

 19 19  0  0  0  0  0  0  0  0  1 V2000
    4.0499    5.9420    0.2656 C   0  0  0  0  0  0  0  0  0  0  0  0
    3.3547    4.7510    0.0555 C   0  0  0  0  0  0  0  0  0  0  0  0
    4.0539    3.5701   -0.1951 C   0  0  0  0  0  0  0  0  0  0  0  0
    5.4483    3.5804   -0.2356 C   0  0  0  0  0  0  0  0  0  0  0  0
    6.1435    4.7715   -0.0255 C   0  0  0  0  0  0  0  0  0  0  0  0
    5.4443    5.9523    0.2251 C   0  0  0  0  0  0  0  0  0  0  0  0
    7.6128    4.7823   -0.0681 O   0  0  0  0  0  0  0  0  0  0  0  0
    3.3164    2.3065   -0.4180 C   0  0  0  0  0  0  0  0  0  0  0  0
    6.1818    7.2159    0.4480 C   0  0  0  0  0  0  0  0  0  0  0  0
    8.0296    3.9108   -0.2501 H   0  0  0  0  0  0  0  0  0  0  0  0
    3.5070    6.8588    0.4601 H   0  0  0  0  0  0  0  0  0  0  0  0
    2.2722    4.7430    0.0869 H   0  0  0  0  0  0  0  0  0  0  0  0
    5.9912    2.6637   -0.4301 H   0  0  0  0  0  0  0  0  0  0  0  0
    4.0213    1.5034   -0.5942 H   0  0  0  0  0  0  0  0  0  0  0  0
    2.7197    2.0778    0.4563 H   0  0  0  0  0  0  0  0  0  0  0  0
    2.6686    2.4137   -1.2792 H   0  0  0  0  0  0  0  0  0  0  0  0
    5.4769    8.0191    0.6241 H   0  0  0  0  0  0  0  0  0  0  0  0
    6.7785    7.4447   -0.4264 H   0  0  0  0  0  0  0  0  0  0  0  0
    6.8296    7.1088    1.3092 H   0  0  0  0  0  0  0  0  0  0  0  0
  1  2  4  0  0  0  0
  2  3  4  0  0  0  0
  3  4  4  0  0  0  0
  4  5  4  0  0  0  0
  5  6  4  0  0  0  0
  6  1  4  0  0  0  0
  5  7  1  0  0  0  0
  7 10  1  0  0  0  0
  3  8  1  0  0  0  0
  6  9  1  0  0  0  0
  1 11  1  0  0  0  0
  2 12  1  0  0  0  0
  4 13  1  0  0  0  0
  8 14  1  0  0  0  0
  8 15  1  0  0  0  0
  8 16  1  0  0  0  0
  9 17  1  0  0  0  0
  9 18  1  0  0  0  0
  9 19  1  0  0  0  0
M  END
>  <Alias name>
2,5-Xylenol

>  <logG(inf)>   
2.672

$$$$
4-Chlorobenzoic acid
  ChemBrain IXL

 15 15  0  0  0  0  0  0  0  0  1 V2000
    5.3407    5.2752    0.0000 C   0  0  0  0  0  0  0  0  0  0  0  0
    4.1028    5.9183   -0.0013 C   0  0  0  0  0  0  0  0  0  0  0  0
    5.4028    3.8816   -0.0009 C   0  0  0  0  0  0  0  0  0  0  0  0
    6.5883    6.0715    0.0024 C   0  0  0  0  0  0  0  0  0  0  0  0
    2.9269    5.1678   -0.0035 C   0  0  0  0  0  0  0  0  0  0  0  0
    4.2269    3.1311   -0.0031 C   0  0  0  0  0  0  0  0  0  0  0  0
    7.8928    5.3938    0.0090 O   0  0  0  0  0  0  0  0  0  0  0  0
    6.5340    7.2903   -0.0012 O   0  0  0  0  0  0  0  0  0  0  0  0
    2.9890    3.7741   -0.0044 C   0  0  0  0  0  0  0  0  0  0  0  0
    1.4852    2.8143   -0.0072 Cl  0  0  0  0  0  0  0  0  0  0  0  0
    8.6721    5.9929    0.0104 H   0  0  0  0  0  0  0  0  0  0  0  0
    4.0547    7.0002   -0.0006 H   0  0  0  0  0  0  0  0  0  0  0  0
    6.3638    3.3823    0.0000 H   0  0  0  0  0  0  0  0  0  0  0  0
    1.9659    5.6670   -0.0045 H   0  0  0  0  0  0  0  0  0  0  0  0
    4.2750    2.0491   -0.0039 H   0  0  0  0  0  0  0  0  0  0  0  0
  1  2  4  0  0  0  0
  1  3  4  0  0  0  0
  1  4  1  0  0  0  0
  2  5  4  0  0  0  0
  3  6  4  0  0  0  0
  4  7  1  0  0  0  0
  4  8  2  0  0  0  0
  5  9  4  0  0  0  0
  6  9  4  0  0  0  0
  9 10  1  0  0  0  0
  7 11  1  0  0  0  0
  2 12  1  0  0  0  0
  3 13  1  0  0  0  0
  5 14  1  0  0  0  0
  6 15  1  0  0  0  0
M  END
>  <Alias name>
4-Chlorobenzoic acid

>  <logG(inf)>   
2.68

$$$$
2-Chlorophenol
  ChemBrain IXL

 13 13  0  0  0  0  0  0  0  0  1 V2000
    2.5161    3.1725    0.1367 C   0  0  0  0  0  0  0  0  0  0  0  0
    2.4469    4.5390   -0.1353 C   0  0  0  0  0  0  0  0  0  0  0  0
    3.6189    5.2832   -0.2717 C   0  0  0  0  0  0  0  0  0  0  0  0
    4.8601    4.6610   -0.1361 C   0  0  0  0  0  0  0  0  0  0  0  0
    4.9292    3.2945    0.1360 C   0  0  0  0  0  0  0  0  0  0  0  0
    3.7573    2.5502    0.2724 C   0  0  0  0  0  0  0  0  0  0  0  0
    6.2371    2.6388    0.2789 O   0  0  0  0  0  0  0  0  0  0  0  0
    6.3589    5.6127   -0.3105 Cl  0  0  0  0  0  0  0  0  0  0  0  0
    1.6088    2.5963    0.2423 H   0  0  0  0  0  0  0  0  0  0  0  0
    1.4861    5.0207   -0.2403 H   0  0  0  0  0  0  0  0  0  0  0  0
    3.5654    6.3411   -0.4823 H   0  0  0  0  0  0  0  0  0  0  0  0
    3.8108    1.4923    0.4829 H   0  0  0  0  0  0  0  0  0  0  0  0
    6.9873    3.2118    0.1724 H   0  0  0  0  0  0  0  0  0  0  0  0
  1  2  4  0  0  0  0
  2  3  4  0  0  0  0
  3  4  4  0  0  0  0
  4  5  4  0  0  0  0
  5  6  4  0  0  0  0
  6  1  4  0  0  0  0
  5  7  1  0  0  0  0
  4  8  1  0  0  0  0
  1  9  1  0  0  0  0
  2 10  1  0  0  0  0
  3 11  1  0  0  0  0
  6 12  1  0  0  0  0
  7 13  1  0  0  0  0
M  END
>  <Alias name>
2-Chlorophenol

>  <logG(inf)>   
2.681

$$$$
4-Nitroacetanilide
  ChemBrain IXL

 21 21  0  0  0  0  0  0  0  0  1 V2000
    5.4123    4.3456    0.0395 C   0  0  0  0  0  0  0  0  0  0  0  0
    6.4035    5.3211    0.1495 C   0  0  0  0  0  0  0  0  0  0  0  0
    4.0840    4.6661    0.3207 C   0  0  0  0  0  0  0  0  0  0  0  0
    2.3473    6.2996    1.0083 N   0  3  0  0  0  0  0  0  0  0  0  0
    6.0664    6.6170    0.5408 C   0  0  0  0  0  0  0  0  0  0  0  0
    7.7365    4.9995   -0.1327 N   0  0  0  0  0  0  0  0  0  0  0  0
    3.7470    5.9620    0.7120 C   0  0  0  0  0  0  0  0  0  0  0  0
    2.0477    7.4515    1.3561 O   0  0  0  0  0  0  0  0  0  0  0  0
    1.4663    5.4325    0.9105 O   0  5  0  0  0  0  0  0  0  0  0  0
    4.7381    6.9374    0.8221 C   0  0  0  0  0  0  0  0  0  0  0  0
    8.7325    5.9761   -0.0133 C   0  0  0  0  0  0  0  0  0  0  0  0
   10.1404    5.6386   -0.3206 C   0  0  0  0  0  0  0  0  0  0  0  0
    8.4400    7.1053    0.3440 O   0  0  0  0  0  0  0  0  0  0  0  0
    7.9793    4.0640   -0.4222 H   0  0  0  0  0  0  0  0  0  0  0  0
    5.6740    3.3396   -0.2642 H   0  0  0  0  0  0  0  0  0  0  0  0
    3.3146    3.9088    0.2353 H   0  0  0  0  0  0  0  0  0  0  0  0
    6.8359    7.3742    0.6263 H   0  0  0  0  0  0  0  0  0  0  0  0
    4.4764    7.9434    1.1258 H   0  0  0  0  0  0  0  0  0  0  0  0
   10.7609    6.5148   -0.1789 H   0  0  0  0  0  0  0  0  0  0  0  0
   10.2157    5.3052   -1.3482 H   0  0  0  0  0  0  0  0  0  0  0  0
   10.4748    4.8487    0.3406 H   0  0  0  0  0  0  0  0  0  0  0  0
  1  2  4  0  0  0  0
  1  3  4  0  0  0  0
  2  5  4  0  0  0  0
  2  6  1  0  0  0  0
  3  7  4  0  0  0  0
  4  8  2  0  0  0  0
  4  9  1  0  0  0  0
  5 10  4  0  0  0  0
  6 11  1  0  0  0  0
  7 10  4  0  0  0  0
 11 12  1  0  0  0  0
 11 13  2  0  0  0  0
  4  7  1  0  0  0  0
  6 14  1  0  0  0  0
  1 15  1  0  0  0  0
  3 16  1  0  0  0  0
  5 17  1  0  0  0  0
 10 18  1  0  0  0  0
 12 19  1  0  0  0  0
 12 20  1  0  0  0  0
 12 21  1  0  0  0  0
M  END
>  <Alias name>
4-Nitroacetanilide

>  <logG(inf)>   
2.692

$$$$
3,4-Dimethylphenol
  ChemBrain IXL

 19 19  0  0  0  0  0  0  0  0  1 V2000
    4.3302    3.7071   -0.3115 C   0  0  0  0  0  0  0  0  0  0  0  0
    3.4881    4.7587    0.0505 C   0  0  0  0  0  0  0  0  0  0  0  0
    4.0083    6.0417    0.2217 C   0  0  0  0  0  0  0  0  0  0  0  0
    5.3707    6.2731    0.0308 C   0  0  0  0  0  0  0  0  0  0  0  0
    6.2128    5.2216   -0.3312 C   0  0  0  0  0  0  0  0  0  0  0  0
    5.6926    3.9386   -0.5024 C   0  0  0  0  0  0  0  0  0  0  0  0
    7.6484    5.4655   -0.5323 O   0  0  0  0  0  0  0  0  0  0  0  0
    3.7783    2.3460   -0.4931 C   0  0  0  0  0  0  0  0  0  0  0  0
    2.0427    4.5132    0.2530 C   0  0  0  0  0  0  0  0  0  0  0  0
    8.1728    4.6736   -0.7857 H   0  0  0  0  0  0  0  0  0  0  0  0
    3.3545    6.8581    0.5028 H   0  0  0  0  0  0  0  0  0  0  0  0
    5.7745    7.2692    0.1637 H   0  0  0  0  0  0  0  0  0  0  0  0
    6.3463    3.1222   -0.7834 H   0  0  0  0  0  0  0  0  0  0  0  0
    4.5753    1.6673   -0.7709 H   0  0  0  0  0  0  0  0  0  0  0  0
    3.3269    2.0129    0.4333 H   0  0  0  0  0  0  0  0  0  0  0  0
    3.0287    2.3617   -1.2747 H   0  0  0  0  0  0  0  0  0  0  0  0
    1.8262    3.4667    0.0772 H   0  0  0  0  0  0  0  0  0  0  0  0
    1.7713    4.7722    1.2689 H   0  0  0  0  0  0  0  0  0  0  0  0
    1.4729    5.1209   -0.4390 H   0  0  0  0  0  0  0  0  0  0  0  0
  1  2  4  0  0  0  0
  2  3  4  0  0  0  0
  3  4  4  0  0  0  0
  4  5  4  0  0  0  0
  5  6  4  0  0  0  0
  6  1  4  0  0  0  0
  5  7  1  0  0  0  0
  7 10  1  0  0  0  0
  1  8  1  0  0  0  0
  2  9  1  0  0  0  0
  3 11  1  0  0  0  0
  4 12  1  0  0  0  0
  6 13  1  0  0  0  0
  8 14  1  0  0  0  0
  8 15  1  0  0  0  0
  8 16  1  0  0  0  0
  9 17  1  0  0  0  0
  9 18  1  0  0  0  0
  9 19  1  0  0  0  0
M  END
>  <Alias name>
3,4-Xylenol

>  <logG(inf)>   
2.695

$$$$
2-Bromophenol
  ChemBrain IXL

 13 13  0  0  0  0  0  0  0  0  1 V2000
    3.1929    4.8781    0.0000 C   0  0  0  0  0  0  0  0  0  0  0  0
    2.7397    3.5588   -0.0009 C   0  0  0  0  0  0  0  0  0  0  0  0
    3.6557    2.5066   -0.0031 C   0  0  0  0  0  0  0  0  0  0  0  0
    5.0249    2.7738   -0.0043 C   0  0  0  0  0  0  0  0  0  0  0  0
    5.4781    4.0931   -0.0034 C   0  0  0  0  0  0  0  0  0  0  0  0
    4.5621    5.1453   -0.0012 C   0  0  0  0  0  0  0  0  0  0  0  0
    6.9209    4.3746   -0.0046 O   0  0  0  0  0  0  0  0  0  0  0  0
    5.1888    6.9696    0.0001 Br  0  0  0  0  0  0  0  0  0  0  0  0
    7.4992    3.5798   -0.0046 H   0  0  0  0  0  0  0  0  0  0  0  0
    2.4818    5.6949    0.0017 H   0  0  0  0  0  0  0  0  0  0  0  0
    1.6768    3.3513    0.0000 H   0  0  0  0  0  0  0  0  0  0  0  0
    3.3038    1.4824   -0.0039 H   0  0  0  0  0  0  0  0  0  0  0  0
    5.7360    1.9569   -0.0060 H   0  0  0  0  0  0  0  0  0  0  0  0
  1  2  4  0  0  0  0
  2  3  4  0  0  0  0
  3  4  4  0  0  0  0
  4  5  4  0  0  0  0
  5  6  4  0  0  0  0
  6  1  4  0  0  0  0
  5  7  1  0  0  0  0
  7  9  1  0  0  0  0
  6  8  1  0  0  0  0
  1 10  1  0  0  0  0
  2 11  1  0  0  0  0
  3 12  1  0  0  0  0
  4 13  1  0  0  0  0
M  END
>  <Alias name>
2-Bromophenol

>  <logG(inf)>   
2.7

$$$$
Vinyl ether
  ChemBrain IXL

 11 10  0  0  0  0  0  0  0  0  1 V2000
    4.8373    3.9946    0.0312 O   0  0  0  0  0  0  0  0  0  0  0  0
    3.6062    4.7978    0.0014 C   0  0  0  0  0  0  0  0  0  0  0  0
    6.0862    4.7698    0.0022 C   0  0  0  0  0  0  0  0  0  0  0  0
    2.4153    4.1949    0.0239 C   0  0  0  0  0  0  0  0  0  0  0  0
    7.2631    4.1402    0.0257 C   0  0  0  0  0  0  0  0  0  0  0  0
    3.6653    5.8785   -0.0389 H   0  0  0  0  0  0  0  0  0  0  0  0
    6.0516    5.8515   -0.0381 H   0  0  0  0  0  0  0  0  0  0  0  0
    2.3561    3.1143    0.0642 H   0  0  0  0  0  0  0  0  0  0  0  0
    1.5084    4.7865    0.0020 H   0  0  0  0  0  0  0  0  0  0  0  0
    8.1832    4.7111    0.0043 H   0  0  0  0  0  0  0  0  0  0  0  0
    7.2979    3.0585    0.0660 H   0  0  0  0  0  0  0  0  0  0  0  0
  1  2  1  0  0  0  0
  1  3  1  0  0  0  0
  2  4  2  0  0  0  0
  3  5  2  0  0  0  0
  2  6  1  0  0  0  0
  3  7  1  0  0  0  0
  4  8  1  0  0  0  0
  4  9  1  0  0  0  0
  5 10  1  0  0  0  0
  5 11  1  0  0  0  0
M  END
>  <Alias name>
Vinyl ether

>  <logG(inf)>   
2.7

$$$$
t-Butylethylether
  ChemBrain IXL

 21 20  0  0  0  0  0  0  0  0  1 V2000
    3.6317    4.4144   -0.0626 C   0  0  0  0  0  0  0  0  0  0  0  0
    4.8285    4.1596    0.7604 O   0  0  0  0  0  0  0  0  0  0  0  0
    2.3727    4.3052    0.8197 C   0  0  0  0  0  0  0  0  0  0  0  0
    3.5532    3.3734   -1.1983 C   0  0  0  0  0  0  0  0  0  0  0  0
    3.7117    5.8311   -0.6679 C   0  0  0  0  0  0  0  0  0  0  0  0
    6.1140    4.2310    0.0456 C   0  0  0  0  0  0  0  0  0  0  0  0
    7.2642    3.9445    1.0296 C   0  0  0  0  0  0  0  0  0  0  0  0
    2.3150    3.3108    1.2448 H   0  0  0  0  0  0  0  0  0  0  0  0
    2.4262    5.0360    1.6171 H   0  0  0  0  0  0  0  0  0  0  0  0
    1.4922    4.4920    0.2173 H   0  0  0  0  0  0  0  0  0  0  0  0
    4.4320    3.4553   -1.8252 H   0  0  0  0  0  0  0  0  0  0  0  0
    3.5042    2.3785   -0.7733 H   0  0  0  0  0  0  0  0  0  0  0  0
    2.6672    3.5554   -1.7940 H   0  0  0  0  0  0  0  0  0  0  0  0
    2.8262    6.0202   -1.2620 H   0  0  0  0  0  0  0  0  0  0  0  0
    4.5901    5.9068   -1.2960 H   0  0  0  0  0  0  0  0  0  0  0  0
    3.7740    6.5613    0.1295 H   0  0  0  0  0  0  0  0  0  0  0  0
    6.1276    3.4954   -0.7484 H   0  0  0  0  0  0  0  0  0  0  0  0
    6.2388    5.2201   -0.3762 H   0  0  0  0  0  0  0  0  0  0  0  0
    7.2512    4.6802    1.8242 H   0  0  0  0  0  0  0  0  0  0  0  0
    8.2099    3.9968    0.5046 H   0  0  0  0  0  0  0  0  0  0  0  0
    7.1399    2.9550    1.4519 H   0  0  0  0  0  0  0  0  0  0  0  0
  1  2  1  0  0  0  0
  1  3  1  0  0  0  0
  1  4  1  0  0  0  0
  1  5  1  0  0  0  0
  2  6  1  0  0  0  0
  6  7  1  0  0  0  0
  3  8  1  0  0  0  0
  3  9  1  0  0  0  0
  3 10  1  0  0  0  0
  4 11  1  0  0  0  0
  4 12  1  0  0  0  0
  4 13  1  0  0  0  0
  5 14  1  0  0  0  0
  5 15  1  0  0  0  0
  5 16  1  0  0  0  0
  6 17  1  0  0  0  0
  6 18  1  0  0  0  0
  7 19  1  0  0  0  0
  7 20  1  0  0  0  0
  7 21  1  0  0  0  0
M  END
>  <Alias name>
Ethyl t-butyl ether

>  <logG(inf)>   
2.71

$$$$
t-Amyl methyl ether
  ChemBrain IXL

 21 20  0  0  0  0  0  0  0  0  1 V2000
    4.6903    3.3027   -0.0555 C   0  0  0  0  0  0  0  0  0  0  0  0
    3.8010    3.5588    1.1834 C   0  0  0  0  0  0  0  0  0  0  0  0
    5.0373    4.5879   -0.6910 O   0  0  0  0  0  0  0  0  0  0  0  0
    3.9275    2.4218   -1.0667 C   0  0  0  0  0  0  0  0  0  0  0  0
    5.9800    2.5776    0.3811 C   0  0  0  0  0  0  0  0  0  0  0  0
    2.5235    4.3131    0.7599 C   0  0  0  0  0  0  0  0  0  0  0  0
    5.7708    5.5374    0.1628 C   0  0  0  0  0  0  0  0  0  0  0  0
    3.5285    2.6123    1.6337 H   0  0  0  0  0  0  0  0  0  0  0  0
    4.3485    4.1548    1.9024 H   0  0  0  0  0  0  0  0  0  0  0  0
    4.5581    2.2308   -1.9261 H   0  0  0  0  0  0  0  0  0  0  0  0
    3.6613    1.4823   -0.5984 H   0  0  0  0  0  0  0  0  0  0  0  0
    3.0288    2.9332   -1.3861 H   0  0  0  0  0  0  0  0  0  0  0  0
    6.5136    3.1891    1.0976 H   0  0  0  0  0  0  0  0  0  0  0  0
    6.6076    2.4047   -0.4844 H   0  0  0  0  0  0  0  0  0  0  0  0
    5.7240    1.6290    0.8366 H   0  0  0  0  0  0  0  0  0  0  0  0
    1.9665    3.7127    0.0526 H   0  0  0  0  0  0  0  0  0  0  0  0
    1.9110    4.5029    1.6325 H   0  0  0  0  0  0  0  0  0  0  0  0
    2.7962    5.2544    0.2989 H   0  0  0  0  0  0  0  0  0  0  0  0
    5.1726    5.7783    1.0323 H   0  0  0  0  0  0  0  0  0  0  0  0
    5.9744    6.4420   -0.3966 H   0  0  0  0  0  0  0  0  0  0  0  0
    6.7051    5.0917    0.4794 H   0  0  0  0  0  0  0  0  0  0  0  0
  1  2  1  0  0  0  0
  1  3  1  0  0  0  0
  1  4  1  0  0  0  0
  1  5  1  0  0  0  0
  2  6  1  0  0  0  0
  3  7  1  0  0  0  0
  2  8  1  0  0  0  0
  2  9  1  0  0  0  0
  4 10  1  0  0  0  0
  4 11  1  0  0  0  0
  4 12  1  0  0  0  0
  5 13  1  0  0  0  0
  5 14  1  0  0  0  0
  5 15  1  0  0  0  0
  6 16  1  0  0  0  0
  6 17  1  0  0  0  0
  6 18  1  0  0  0  0
  7 19  1  0  0  0  0
  7 20  1  0  0  0  0
  7 21  1  0  0  0  0
M  END
>  <Alias name>
Methyl t-pentyl ether

>  <logG(inf)>   
2.723

$$$$
Secobarbital
  ChemBrain IXL

 35 35  0  0  0  0  0  0  0  0  1 V2000
    6.9492    5.0934    0.2764 C   0  0  0  0  0  0  0  0  0  0  0  0
    7.3888    4.9687   -1.1608 C   0  0  0  0  0  0  0  0  0  0  0  0
    8.0228    4.7100    1.2610 C   0  0  0  0  0  0  0  0  0  0  0  0
    5.7426    4.1679    0.5213 C   0  0  0  0  0  0  0  0  0  0  0  0
    6.5950    6.5408    0.5146 C   0  0  0  0  0  0  0  0  0  0  0  0
    8.7281    4.6647   -1.5037 N   0  0  0  0  0  0  0  0  0  0  0  0
    6.5740    5.1435   -2.0517 O   0  0  0  0  0  0  0  0  0  0  0  0
    9.2959    4.2593    0.8374 N   0  0  0  0  0  0  0  0  0  0  0  0
    7.7886    4.7874    2.4552 O   0  0  0  0  0  0  0  0  0  0  0  0
    4.5748    4.5313   -0.4006 C   0  0  0  0  0  0  0  0  0  0  0  0
    6.1749    2.7068    0.2416 C   0  0  0  0  0  0  0  0  0  0  0  0
    7.8104    7.3520    0.2341 C   0  0  0  0  0  0  0  0  0  0  0  0
    9.6553    4.2713   -0.5224 C   0  0  0  0  0  0  0  0  0  0  0  0
    3.4433    3.5009   -0.1936 C   0  0  0  0  0  0  0  0  0  0  0  0
    7.7474    8.6861    0.2283 C   0  0  0  0  0  0  0  0  0  0  0  0
   10.7819    3.9374   -0.8537 O   0  0  0  0  0  0  0  0  0  0  0  0
    2.2372    3.8708   -1.0688 C   0  0  0  0  0  0  0  0  0  0  0  0
    9.0219    4.7265   -2.4685 H   0  0  0  0  0  0  0  0  0  0  0  0
    9.9585    3.9269    1.5223 H   0  0  0  0  0  0  0  0  0  0  0  0
    5.4277    4.2559    1.5524 H   0  0  0  0  0  0  0  0  0  0  0  0
    5.7952    6.8369   -0.1533 H   0  0  0  0  0  0  0  0  0  0  0  0
    6.2877    6.6807    1.5417 H   0  0  0  0  0  0  0  0  0  0  0  0
    4.9037    4.5071   -1.4320 H   0  0  0  0  0  0  0  0  0  0  0  0
    4.2139    5.5216   -0.1567 H   0  0  0  0  0  0  0  0  0  0  0  0
    7.0613    2.4746    0.8215 H   0  0  0  0  0  0  0  0  0  0  0  0
    6.3952    2.5907   -0.8141 H   0  0  0  0  0  0  0  0  0  0  0  0
    5.3756    2.0323    0.5192 H   0  0  0  0  0  0  0  0  0  0  0  0
    8.7536    6.8577    0.0316 H   0  0  0  0  0  0  0  0  0  0  0  0
    3.1454    3.4977    0.8482 H   0  0  0  0  0  0  0  0  0  0  0  0
    3.7992    2.5150   -0.4687 H   0  0  0  0  0  0  0  0  0  0  0  0
    6.8077    9.1846    0.4284 H   0  0  0  0  0  0  0  0  0  0  0  0
    8.6373    9.2698    0.0231 H   0  0  0  0  0  0  0  0  0  0  0  0
    1.4593    3.1274   -0.9422 H   0  0  0  0  0  0  0  0  0  0  0  0
    1.8609    4.8411   -0.7725 H   0  0  0  0  0  0  0  0  0  0  0  0
    2.5411    3.9021   -2.1069 H   0  0  0  0  0  0  0  0  0  0  0  0
  1  2  1  0  0  0  0
  1  3  1  0  0  0  0
  1  4  1  0  0  0  0
  1  5  1  0  0  0  0
  2  6  1  0  0  0  0
  2  7  2  0  0  0  0
  3  8  1  0  0  0  0
  3  9  2  0  0  0  0
  4 10  1  0  0  0  0
  4 11  1  0  0  0  0
  5 12  1  0  0  0  0
  6 13  1  0  0  0  0
  8 13  1  0  0  0  0
 10 14  1  0  0  0  0
 12 15  2  0  0  0  0
 13 16  2  0  0  0  0
 14 17  1  0  0  0  0
  6 18  1  0  0  0  0
  8 19  1  0  0  0  0
  4 20  1  0  0  0  0
  5 21  1  0  0  0  0
  5 22  1  0  0  0  0
 10 23  1  0  0  0  0
 10 24  1  0  0  0  0
 11 25  1  0  0  0  0
 11 26  1  0  0  0  0
 11 27  1  0  0  0  0
 12 28  1  0  0  0  0
 14 29  1  0  0  0  0
 14 30  1  0  0  0  0
 15 31  1  0  0  0  0
 15 32  1  0  0  0  0
 17 33  1  0  0  0  0
 17 34  1  0  0  0  0
 17 35  1  0  0  0  0
M  END
>  <Alias name>
Quinalbarbitone

>  <logG(inf)>   
2.727

$$$$
3-Methyl-3-hexanol
  ChemBrain IXL

 24 23  0  0  0  0  0  0  0  0  1 V2000
    7.2128    4.9369    0.4552 C   0  0  0  0  0  0  0  0  0  0  0  0
    6.0950    4.8971   -0.6078 C   0  0  0  0  0  0  0  0  0  0  0  0
    4.7152    4.9563    0.0847 C   0  0  0  0  0  0  0  0  0  0  0  0
    3.6035    4.8872   -0.9861 C   0  0  0  0  0  0  0  0  0  0  0  0
    2.2205    4.9172   -0.3030 C   0  0  0  0  0  0  0  0  0  0  0  0
    4.5801    3.8172    1.0049 O   0  0  0  0  0  0  0  0  0  0  0  0
    8.5854    4.8539   -0.2401 C   0  0  0  0  0  0  0  0  0  0  0  0
    4.5898    6.2762    0.8772 C   0  0  0  0  0  0  0  0  0  0  0  0
    4.6478    2.9319    0.5830 H   0  0  0  0  0  0  0  0  0  0  0  0
    7.1478    5.8612    1.0141 H   0  0  0  0  0  0  0  0  0  0  0  0
    7.0991    4.0978    1.1302 H   0  0  0  0  0  0  0  0  0  0  0  0
    6.1725    3.9786   -1.1764 H   0  0  0  0  0  0  0  0  0  0  0  0
    6.2008    5.7437   -1.2748 H   0  0  0  0  0  0  0  0  0  0  0  0
    3.7053    3.9688   -1.5509 H   0  0  0  0  0  0  0  0  0  0  0  0
    3.6938    5.7337   -1.6555 H   0  0  0  0  0  0  0  0  0  0  0  0
    2.1351    4.0782    0.3764 H   0  0  0  0  0  0  0  0  0  0  0  0
    2.1094    5.8414    0.2488 H   0  0  0  0  0  0  0  0  0  0  0  0
    1.4450    4.8519   -1.0561 H   0  0  0  0  0  0  0  0  0  0  0  0
    8.6994    5.6930   -0.9153 H   0  0  0  0  0  0  0  0  0  0  0  0
    8.6514    3.9289   -0.7995 H   0  0  0  0  0  0  0  0  0  0  0  0
    9.3700    4.8815    0.5057 H   0  0  0  0  0  0  0  0  0  0  0  0
    3.6229    6.3164    1.3615 H   0  0  0  0  0  0  0  0  0  0  0  0
    5.3691    6.3233    1.6264 H   0  0  0  0  0  0  0  0  0  0  0  0
    4.6893    7.1151    0.1995 H   0  0  0  0  0  0  0  0  0  0  0  0
  1  2  1  0  0  0  0
  2  3  1  0  0  0  0
  3  4  1  0  0  0  0
  4  5  1  0  0  0  0
  3  6  1  0  0  0  0
  1  7  1  0  0  0  0
[truncated: 939,093 more chars]
