# Supplementary material for: Application of a General Computer Algorithm Based on the Group-Additivity Method for the Calculation of Two Molecular Descriptors at Both Ends of Dilution: Liquid Viscosity and Activity Coefficient in Water at Infinite Dilution
Source: Molecules. 2017 Dec 21;23(1):5. doi: 10.3390/molecules23010005 (PMC5943952; doi:10.3390/molecules23010005)
Supplement: Supplementary file 1 [file molecules-23-00005-s001.zip › S6. Compounds List of Activity-Coefficient Outliers.xls]

## Sheet: Tabelle1
Outliers of log g (infinite dilution activity coefficient in H2O)
Name	log g exp.	log g calc	Difference
Indole-2,3-dione	2.208	-0.7	2.908
Carbazole	4.97	2.35	2.62
Cinnarizine	5.669	8.17	-2.501
Acetamide	-1.368	0.92	-2.288
Tetradecane	9.678	11.84	-2.162
Hydrocortisone	2.4	0.34	2.06
Anthraquinone	4.29	2.38	1.91
Cortisone	2.28	0.4	1.88
4-Carboxybenzaldehyde	2.993	1.22	1.773
4-t-Butylbenzoic acid	2.361	4.03	-1.669
Methylsalicylate	3.811	2.18	1.631
Diphenylamine	4.974	3.35	1.624
Dibenzoyl	4.992	3.38	1.612
Prednisolone	2.07	0.48	1.59
Thiophene	3.104	1.53	1.574
N-(4-Ethoxycarbonyl-2-pyridinyl)-benzenesulfonamide	4.711	3.23	1.481
Dibenzofuran	5.721	4.25	1.471
N,N-Diethylaniline	4.65	3.19	1.46
Acetylacetone (keto form)	1.647	0.24	1.407
4-Nitro-N-(2-acetamido-5-pyridinyl)-benzenesulfonamide	2.057	0.66	1.397
1,3,5-Trinitrobenzene	2.374	3.72	-1.346
Triphenylene	6.876	8.22	-1.344
Bibenzyl	6.04	7.34	-1.3
4-Amino-2-chloro-N-(2-chlorophenyl)-benzenesulfonamide	3.236	4.44	-1.204
2-Nitrophenol	3.479	2.29	1.189
2-Aminobenzoic acid	2.23	1.11	1.12
Dimethylacetamide	0.017	1.1	-1.083
Procaine	1.76	2.84	-1.08
4-Amino-N-(2,4,5-trichlorophenyl)-benzenesulfonamide	4.141	5.14	-0.999
Progesterone	4.92	5.91	-0.99
Phenobarbital	2.324	3.31	-0.986
3-Chlorophenol	1.763	2.73	-0.967
Di-n-hexylphthalate	7.9	8.86	-0.96
4-Amino-N-(4-cyanophenyl)benzenesulfonamide	3.422	2.47	0.952
